# Supplementary material for: Temporal evolution of cellular heterogeneity during the progression to advanced AR-negative prostate cancer
Source: Nat Commun. 2021 Jun 7;12:3372. doi: 10.1038/s41467-021-23780-y (PMC8185096; doi:10.1038/s41467-021-23780-y)
Supplement: Supplementary file 3 — Dataset 1 [file 41467_2021_23780_MOESM3_ESM.xlsx]

## Sheet: Supplementary Data 1
FeatureID	FeatureName	Average	Log2 Fold Change	P-Value (Benjamini-Hochberg adjusted two-sided t-test)
ENSMUSG00000100512	Ovol3	10.1832	7.96704	9.81e-167
ENSMUSG00000031377	Bmx	3.51711	6.9732	5.07e-126
ENSMUSG00000030263	Lrmp	5.52203	6.80593	2.1e-121
ENSMUSG00000040061	Plcb2	2.14934	7.2779	5.7e-118
ENSMUSG00000046500	Fam19a4	1.46876	7.12404	1.71e-117
ENSMUSG00000036027	1810046K07Rik	1.43384	7.27917	1.71e-117
ENSMUSG00000028777	Gnat3	2.90921	7.85649	1.06e-113
ENSMUSG00000025739	Gng13	3.37835	6.84972	1.32e-113
ENSMUSG00000051079	Rgs13	5.44179	6.71082	2.04e-105
ENSMUSG00000050505	Pcdh20	1.02511	7.40313	2.26e-105
ENSMUSG00000025432	Avil	3.3	6.11053	3.04e-102
ENSMUSG00000020701	Tmem132e	0.648484	7.04812	3.92e-92
ENSMUSG00000009246	Trpm5	0.938272	6.6455	6.18e-92
ENSMUSG00000032015	Pou2f3	1.48292	5.90985	3.04e-91
ENSMUSG00000009248	Ascl2	0.746653	6.91241	6.36e-91
ENSMUSG00000032207	Lipc	1.54805	6.34528	2.87e-88
ENSMUSG00000023439	Gnb3	2.05589	7.32303	9.19e-86
ENSMUSG00000047990	C2cd4a	1.76516	5.99395	9.19e-86
ENSMUSG00000004933	Matk	1.33284	5.95469	2.33e-84
ENSMUSG00000042671	Rgs8	0.872197	5.63189	1.67e-77
ENSMUSG00000047751	Utf1	1.82557	5.33741	1.14e-76
ENSMUSG00000005716	Pvalb	0.253919	9.20117	2.35e-75
ENSMUSG00000040258	Nxph4	0.439874	6.57659	7.81e-75
ENSMUSG00000042655	Fam159b	0.975086	5.86535	1.14e-73
ENSMUSG00000051111	Sv2c	1.14688	5.43368	7.27e-72
ENSMUSG00000039601	Rcan2	0.493679	6.0423	5.44e-71
ENSMUSG00000056258	Kcnq3	0.674914	6.06385	3.38e-70
ENSMUSG00000021596	Mctp1	0.998684	5.34841	7.45e-67
ENSMUSG00000078137	Ankrd63	0.284125	6.48829	1.64e-63
ENSMUSG00000022375	Lrrc6	0.269022	7.28422	4.14e-62
ENSMUSG00000016529	Il10	0.777803	5.06665	5.42e-57
ENSMUSG00000025701	Alox5	0.428547	5.58484	1.76e-55
ENSMUSG00000034116	Vav1	1.05721	4.54068	7.36e-54
ENSMUSG00000034923	Ly6g6f	0.301116	6.12435	2.24e-53
ENSMUSG00000037492	Zmat4	0.341705	5.78688	1.28e-52
ENSMUSG00000020377	Ltc4s	1.43006	4.40192	1.87e-51
ENSMUSG00000079042	Apela	0.269966	5.78676	1.95e-51
ENSMUSG00000097173	Gm26829	0.17746	6.81213	5.38e-51
ENSMUSG00000004633	Chn2	1.93696	4.1698	1.36e-50
ENSMUSG00000020990	Cdkl1	0.327546	5.12989	1.52e-50
ENSMUSG00000029919	Hpgds	1.31962	4.26771	3.61e-50
ENSMUSG00000061911	Myt1l	0.320938	5.01442	2.17e-49
ENSMUSG00000060063	Alox5ap	2.26167	4.32346	2.52e-49
ENSMUSG00000079559	Colca2	1.11101	4.31898	2.24e-48
ENSMUSG00000085696	Hoxaas3	0.634325	4.44557	3.56e-48
ENSMUSG00000087651	1500009L16Rik	1.11573	4.24512	8.77e-48
ENSMUSG00000030806	Stx1b	0.219937	5.53529	9.96e-48
ENSMUSG00000079355	Ackr4	0.252975	5.45885	1.41e-46
ENSMUSG00000008193	Spib	0.461585	5.10679	1.83e-46
ENSMUSG00000060780	Lrrtm1	0.192563	6.30133	3.6e-46
ENSMUSG00000038777	Sema6c	0.274685	4.85475	9.42e-45
ENSMUSG00000098509	Rgs21	0.201058	7.64343	1.36e-44
ENSMUSG00000050663	Trhde	0.517277	4.30218	7.23e-44
ENSMUSG00000059049	Frem1	0.206722	5.32075	1.48e-43
ENSMUSG00000066705	Fxyd6	7.96776	3.77755	2.48e-43
ENSMUSG00000031367	Ap1s2	2.13613	3.83716	2.94e-43
ENSMUSG00000006386	Tek	0.240704	5.21746	8.73e-43
ENSMUSG00000044156	Hepacam2	3.6502	3.70931	3.82e-41
ENSMUSG00000056476	Med12l	0.326602	4.47568	6.31e-41
ENSMUSG00000027359	Slc27a2	0.572969	4.03243	6.95e-41
ENSMUSG00000030069	Prok2	0.368135	4.6199	9.15e-41
ENSMUSG00000035849	Krt222	0.120824	6.39861	9.35e-41
ENSMUSG00000031654	Cbln1	0.30206	4.48116	1.11e-40
ENSMUSG00000097248	Gm2694	0.99774	3.83163	1.3e-40
ENSMUSG00000059187	Fam19a1	0.612614	4.50672	2e-40
ENSMUSG00000057228	Aadat	0.109497	7.25775	7.78e-40
ENSMUSG00000038242	Aox4	0.207666	4.97366	1.47e-38
ENSMUSG00000008999	Bmp7	0.795738	3.74391	9.84e-38
ENSMUSG00000097079	Gm26604	0.126487	6.4642	1.58e-37
ENSMUSG00000023192	Grm2	0.305835	4.28543	1.61e-36
ENSMUSG00000066113	Adamtsl1	0.387014	4.16349	1.7e-36
ENSMUSG00000059742	Kcnh7	0.356808	4.20928	3.53e-36
ENSMUSG00000097887	Gm26542	0.427603	3.82162	1.37e-35
ENSMUSG00000062184	Hs6st2	0.334153	4.46674	1.39e-35
ENSMUSG00000054934	Kcnmb4	0.274685	4.05365	3.18e-35
ENSMUSG00000020589	Fam49a	0.658867	3.69903	3.19e-35
ENSMUSG00000052551	Adarb2	0.108553	5.66041	1.25e-34
ENSMUSG00000085502	Gm12320	0.195395	4.6024	1.37e-34
ENSMUSG00000021798	Ldb3	0.495566	3.74823	1.62e-34
ENSMUSG00000024172	St6gal2	0.11516	5.56437	5.74e-34
ENSMUSG00000021294	Kif26a	0.204834	4.43311	2.73e-33
ENSMUSG00000046182	Gsg1l	0.246367	4.28331	4.54e-33
ENSMUSG00000010066	Cacna2d2	0.149142	5.32176	4.12e-32
ENSMUSG00000110027	C030029H02Rik	0.0915618	7.0021	6.35e-32
ENSMUSG00000017453	Pipox	0.118936	5.61054	6.43e-32
ENSMUSG00000021069	Pygl	0.645652	3.64546	9.08e-32
ENSMUSG00000028519	Dab1	0.70512	3.55231	1.12e-31
ENSMUSG00000057098	Ebf1	0.844823	3.60678	1.14e-31
ENSMUSG00000075702	Selenom	5.01985	3.27809	1.29e-31
ENSMUSG00000027994	Mcub	1.128	3.45354	1.37e-31
ENSMUSG00000034107	Ano7	0.17746	4.38891	1.49e-31
ENSMUSG00000031661	Nkd1	0.782523	3.4405	1.52e-31
ENSMUSG00000000942	Hoxa4	0.233152	3.97701	1.7e-31
ENSMUSG00000010461	Eya4	0.426659	3.60194	2.01e-31
ENSMUSG00000015354	Pcolce2	0.250143	4.42475	2.32e-31
ENSMUSG00000091243	Vgll3	0.243535	4.06791	3.95e-31
ENSMUSG00000020598	Nrcam	0.64754	3.60992	5.13e-31
ENSMUSG00000047641	Krt87	0.451201	3.62451	6.41e-31
ENSMUSG00000052058	Olfr901	0.0670195	6.55731	2.69e-29
ENSMUSG00000019874	Fabp7	2.46178	5.62814	3.19e-29
ENSMUSG00000086363	A330102I10Rik	0.21333	4.23208	6.45e-29
ENSMUSG00000039717	Ralyl	0.133095	4.72978	1.93e-28
ENSMUSG00000033350	Chst2	0.588072	3.41352	2.89e-28
ENSMUSG00000015966	Il17rb	0.387958	3.4533	3.42e-28
ENSMUSG00000020901	Pik3r5	0.402117	3.49904	6.9e-28
ENSMUSG00000038665	Dgki	0.0991133	5.04492	3.67e-27
ENSMUSG00000044139	Prss53	0.153862	4.11267	3.88e-27
ENSMUSG00000063626	Unc5d	0.0783467	6.10163	5.54e-27
ENSMUSG00000039539	Sgcz	0.101945	5.67014	5.86e-27
ENSMUSG00000006764	Tph2	0.138759	4.08588	6.43e-27
ENSMUSG00000052631	Sh2d6	0.255807	4.70931	8.29e-27
ENSMUSG00000029697	Fezf1	0.416276	3.35256	1.44e-26
ENSMUSG00000030796	Tead2	2.19937	3.03496	2.16e-26
ENSMUSG00000046160	Olig1	0.0849542	5.89518	2.51e-26
ENSMUSG00000100475	Gm29543	0.0792906	5.11871	2.74e-26
ENSMUSG00000036111	Lmo1	1.50558	3.04921	4.29e-26
ENSMUSG00000079033	Mef2b	0.0896739	4.77072	4.98e-26
ENSMUSG00000064254	Ethe1	4.97171	2.9922	5.26e-26
ENSMUSG00000025104	Hdgfl3	0.872197	3.08689	5.94e-26
ENSMUSG00000028943	Espn	11.0865	2.94683	1.21e-25
ENSMUSG00000045007	Tubg2	0.461585	3.2281	1.66e-25
ENSMUSG00000057069	Ero1lb	0.598455	3.11906	7.32e-25
ENSMUSG00000023032	Slc4a8	0.468192	3.13894	1.16e-24
ENSMUSG00000045871	Slitrk6	0.289788	4.13061	1.22e-24
ENSMUSG00000032269	Htr3a	0.569193	3.34409	1.24e-24
ENSMUSG00000040280	Ndufa4l2	1.81424	3.40171	1.45e-24
ENSMUSG00000085837	Kcnmb4os2	0.123656	3.99882	2.01e-24
ENSMUSG00000019872	Smpdl3a	3.11876	2.94442	2.15e-24
ENSMUSG00000030268	Bcat1	0.263358	3.43772	3.64e-24
ENSMUSG00000074852	Hpse2	0.0538044	6.5673	4.07e-24
ENSMUSG00000022206	Npr3	0.112328	4.25865	6.91e-24
ENSMUSG00000066129	Kndc1	0.426659	3.10642	7.41e-24
ENSMUSG00000024304	Cdh2	1.01096	2.96483	1.78e-23
ENSMUSG00000005089	Slc1a2	0.087786	4.62005	2.14e-23
ENSMUSG00000037605	Adgrl3	0.782523	2.98422	2.59e-23
ENSMUSG00000071540	3425401B19Rik	0.103833	4.21833	3.8e-23
ENSMUSG00000048905	4930539E08Rik	0.187843	3.54582	4.24e-23
ENSMUSG00000028289	Epha7	0.690017	3.04014	5.81e-23
ENSMUSG00000028950	Tas1r1	0.0802346	5.13558	1.87e-22
ENSMUSG00000031342	Gpm6b	0.74099	2.96138	2.14e-22
ENSMUSG00000029072	Tas1r3	0.0774027	4.83643	2.94e-22
ENSMUSG00000038253	Hoxa5	0.754205	2.89579	2.94e-22
ENSMUSG00000035566	Pcdh17	0.733438	2.97087	3.4e-22
ENSMUSG00000072919	Noxred1	0.0991133	4.15183	5.94e-22
ENSMUSG00000075520	Malrd1	0.0424771	8.23288	8.58e-22
ENSMUSG00000038457	Tmem255b	0.0622998	5.31597	1.07e-21
ENSMUSG00000027797	Dclk1	1.83029	3.20384	1.4e-21
ENSMUSG00000021219	Rgs6	0.112328	4.22389	2.05e-21
ENSMUSG00000049858	Suox	0.982637	2.85028	2.6e-21
ENSMUSG00000070407	Hs3st3b1	0.275629	3.06487	2.76e-21
ENSMUSG00000070424	Art5	0.0840103	4.24697	4.29e-21
ENSMUSG00000015405	Ace2	0.140646	3.96085	5.88e-21
ENSMUSG00000064246	Chil1	0.445538	2.9951	2.42e-20
ENSMUSG00000024033	Rsph1	0.353032	2.93363	3.71e-20
ENSMUSG00000001566	Mnx1	0.0689073	4.74884	5.97e-20
ENSMUSG00000027955	Fam198b	0.14631	3.3948	3.58e-19
ENSMUSG00000021301	Hecw1	0.432323	2.85818	4.46e-19
ENSMUSG00000038143	Stox2	2.64396	2.60314	5.51e-19
ENSMUSG00000020599	Rgs9	0.409668	2.84483	7.1e-19
ENSMUSG00000033174	Mgll	0.614502	2.92362	1.08e-18
ENSMUSG00000024134	Six2	0.215217	2.91189	1.23e-18
ENSMUSG00000033717	Adra2a	0.346424	2.91095	1.33e-18
ENSMUSG00000026458	Ppfia4	0.14631	3.17454	1.41e-18
ENSMUSG00000030351	Tspan11	0.0868421	3.66351	1.43e-18
ENSMUSG00000087278	A930006I01Rik	0.0349256	5.37228	1.88e-18
ENSMUSG00000028278	Rragd	0.539931	2.70178	1.89e-18
ENSMUSG00000112054	Gm33680	0.044365	5.12435	2.84e-18
ENSMUSG00000068205	Macrod2	1.87088	2.56015	3.16e-18
ENSMUSG00000014503	Pkd2l2	0.0471968	5.05981	3.51e-18
ENSMUSG00000037962	Rflna	0.319994	2.99976	5.39e-18
ENSMUSG00000021732	Fgf10	0.0622998	4.7754	5.59e-18
ENSMUSG00000086384	Banf2os	0.0339817	5.59684	6.93e-18
ENSMUSG00000079560	Hoxa3	0.185955	3.01674	9.02e-18
ENSMUSG00000002799	Jag2	0.742878	2.62919	1.01e-17
ENSMUSG00000024064	Galnt14	0.148198	3.21868	1.34e-17
ENSMUSG00000047798	Cd300lf	0.348312	2.79361	1.64e-17
ENSMUSG00000048001	Hes5	0.120824	3.32822	1.74e-17
ENSMUSG00000003436	Dll3	0.531436	2.67394	1.8e-17
ENSMUSG00000019235	Rps6kl1	0.325658	2.74734	1.89e-17
ENSMUSG00000032087	Dscaml1	0.0943936	3.56017	3.44e-17
ENSMUSG00000049690	Nckap5	0.4125	2.67353	4.42e-17
ENSMUSG00000086804	Gm43154	0.0670195	4.70931	4.78e-17
ENSMUSG00000030872	Gga2	1.70569	2.47625	5.34e-17
ENSMUSG00000039115	Itga9	0.211442	2.94567	6.95e-17
ENSMUSG00000027510	Rbm38	1.6585	2.48692	7.9e-17
ENSMUSG00000037140	Tas2r108	0.030206	7.75371	8.12e-17
ENSMUSG00000029563	Foxp2	0.423827	2.61921	1.05e-16
ENSMUSG00000027762	Sucnr1	0.0320938	6.8386	1.26e-16
ENSMUSG00000063646	Jakmip1	1.00624	2.48905	1.36e-16
ENSMUSG00000020732	Rab37	0.0896739	3.56636	1.58e-16
ENSMUSG00000038893	Fam117a	0.368135	2.63034	1.82e-16
ENSMUSG00000050334	C130071C03Rik	0.130263	3.32046	2.08e-16
ENSMUSG00000036381	P2ry14	0.087786	3.59148	2.42e-16
ENSMUSG00000024534	Sncaip	0.186899	2.86212	2.51e-16
ENSMUSG00000038637	Lrrc56	0.250143	2.69313	2.83e-16
ENSMUSG00000025403	Shmt2	4.25998	2.38522	4.67e-16
ENSMUSG00000070645	Ren1	0.0245423	6.4642	4.78e-16
ENSMUSG00000073377	AU016765	0.0273741	6.03124	4.94e-16
ENSMUSG00000049916	2610318N02Rik	0.612614	2.47429	1.14e-15
ENSMUSG00000056091	St3gal5	0.643764	2.4615	1.37e-15
ENSMUSG00000021846	Peli2	0.151974	2.86926	1.71e-15
ENSMUSG00000020447	Npc1l1	0.0405892	4.84682	2.41e-15
ENSMUSG00000017412	Cacnb4	0.0821224	3.58378	2.7e-15
ENSMUSG00000100426	Gm4208	0.0245423	5.87924	3.04e-15
ENSMUSG00000031883	Car7	0.102889	3.42459	3.96e-15
ENSMUSG00000064115	Cadm2	0.179348	2.94689	4.47e-15
ENSMUSG00000024517	Grp	0.396453	2.59727	4.94e-15
ENSMUSG00000037337	Map4k1	0.170852	2.65487	6.19e-15
ENSMUSG00000026288	Inpp5d	0.191619	2.83485	7.33e-15
ENSMUSG00000038034	Igsf8	5.3153	2.29973	8.8e-15
ENSMUSG00000031139	Mcf2	0.0538044	4.17498	8.8e-15
ENSMUSG00000025938	Slco5a1	0.387958	2.45624	9.16e-15
ENSMUSG00000039959	Hip1	0.361527	2.46139	1.28e-14
ENSMUSG00000025433	Crisp3	0.408724	5.56398	1.57e-14
ENSMUSG00000028883	Sema3a	0.0622998	3.64612	1.63e-14
ENSMUSG00000045514	Olfr460	0.0320938	5.03124	1.85e-14
ENSMUSG00000021919	Chat	0.0490847	5.26731	1.85e-14
ENSMUSG00000041670	Rims1	0.109497	3.02509	2.59e-14
ENSMUSG00000021708	Rasgrf2	0.0556922	3.57181	2.59e-14
ENSMUSG00000062528	Tas2r109	0.0632437	7.79678	2.61e-14
ENSMUSG00000049336	Tenm2	0.426659	2.52706	2.74e-14
ENSMUSG00000026220	Slc16a14	0.0368135	4.44628	3.14e-14
ENSMUSG00000021217	Tshz3	0.256751	2.51667	4.28e-14
ENSMUSG00000042429	Adora1	0.156693	2.80762	4.43e-14
ENSMUSG00000050100	Hmx2	0.26147	2.56616	4.57e-14
ENSMUSG00000057897	Camk2b	0.648484	2.33954	5.49e-14
ENSMUSG00000071633	Gm4952	0.0377574	6.4819	5.9e-14
ENSMUSG00000002578	Ikzf4	0.209554	2.6154	6.5e-14
ENSMUSG00000022197	Pdzd2	0.281293	2.46979	7.77e-14
ENSMUSG00000033326	Kdm4a	1.36021	2.25846	9.12e-14
ENSMUSG00000049907	Rasl11b	0.197283	2.58436	1.08e-13
ENSMUSG00000038871	Bpgm	6.72554	2.2107	1.25e-13
ENSMUSG00000032500	Dclk3	0.0519165	3.60978	1.26e-13
ENSMUSG00000032537	Ephb1	0.0311499	5.79678	1.59e-13
ENSMUSG00000004266	Ptpn6	1.89826	2.23046	1.86e-13
ENSMUSG00000072770	Acrbp	2.475	2.22083	1.9e-13
ENSMUSG00000035284	Vps13c	1.22712	2.24415	1.91e-13
ENSMUSG00000031636	Pdlim3	0.35964	2.6465	1.95e-13
ENSMUSG00000000049	Apoh	0.0519165	3.87281	2.74e-13
ENSMUSG00000067541	A630073D07Rik	0.0613558	6.16875	3.73e-13
ENSMUSG00000006435	Neurl1a	1.09497	2.22602	4.19e-13
ENSMUSG00000059898	Dsc3	0.0849542	2.91333	5.1e-13
ENSMUSG00000046408	1700067K01Rik	0.425715	2.38229	6.36e-13
ENSMUSG00000033871	Ppargc1b	0.59468	2.22945	6.51e-13
ENSMUSG00000029359	Tesc	2.12008	2.25298	7.72e-13
ENSMUSG00000074489	Bglap3	3.11216	2.34991	7.86e-13
ENSMUSG00000039716	Dock3	0.193507	2.48892	8.79e-13
ENSMUSG00000073747	Gm7534	0.0254863	6.51667	9.63e-13
ENSMUSG00000034687	Fras1	0.686241	2.22701	1.13e-12
ENSMUSG00000025496	Drd4	0.0387014	4.7797	1.19e-12
ENSMUSG00000046460	Sh2d7	0.0868421	4.34158	1.31e-12
ENSMUSG00000025932	Eya1	0.819336	2.25094	1.4e-12
ENSMUSG00000098557	Kctd12	1.8992	2.22707	1.88e-12
ENSMUSG00000040490	Lrfn2	0.0217105	6.29428	2.36e-12
ENSMUSG00000037973	Ccdc129	0.178404	2.49127	2.48e-12
ENSMUSG00000074217	2210011C24Rik	0.596568	2.24389	2.64e-12
ENSMUSG00000040592	Cd79b	0.0745709	3.74584	2.93e-12
ENSMUSG00000003283	Hck	0.153862	3.07818	3.22e-12
ENSMUSG00000041729	Coro2b	0.503118	2.2135	3.25e-12
ENSMUSG00000020573	Pik3cg	0.235984	2.37252	3.31e-12
ENSMUSG00000105867	Gm42517	0.0245423	5.14227	3.34e-12
ENSMUSG00000020788	Atp2a3	2.66945	2.13031	3.62e-12
ENSMUSG00000021381	Barx1	0.0396453	6.55062	3.89e-12
ENSMUSG00000036242	3632451O06Rik	0.08873	2.80344	4.17e-12
ENSMUSG00000026934	Lhx3	0.0245423	6.4642	4.99e-12
ENSMUSG00000029544	Cabp1	0.744765	2.18021	5.07e-12
ENSMUSG00000095224	F930015N05Rik	0.0377574	3.81894	5.52e-12
ENSMUSG00000051153	Tas2r105	0.0349256	5.63531	5.77e-12
ENSMUSG00000043004	Gng2	0.655092	2.17577	6.55e-12
ENSMUSG00000024302	Dtna	1.67171	2.11731	8.28e-12
ENSMUSG00000072235	Tuba1a	17.7545	2.08501	8.3e-12
ENSMUSG00000109419	Gm45163	0.0198227	6.16875	1.32e-11
ENSMUSG00000056288	Gm11961	0.0311499	4.33735	1.41e-11
ENSMUSG00000008461	Fut1	0.116104	2.65228	1.43e-11
ENSMUSG00000028795	Ccdc28b	1.20257	2.09412	1.43e-11
ENSMUSG00000044707	Ccnjl	0.192563	2.3444	1.46e-11
ENSMUSG00000038602	Slc35f1	0.0660755	2.95217	1.57e-11
ENSMUSG00000031780	Ccl17	0.0679634	2.94494	1.59e-11
ENSMUSG00000029370	Rassf6	1.10912	2.09041	2.1e-11
ENSMUSG00000030592	Ryr1	0.0462529	3.44628	2.1e-11
ENSMUSG00000042388	Dlgap3	0.204834	2.36897	2.18e-11
ENSMUSG00000032878	Ccdc85a	0.221825	2.28362	2.18e-11
ENSMUSG00000006784	Ttc25	0.0764588	2.91712	2.46e-11
ENSMUSG00000021573	Tppp	0.101945	2.59486	2.6e-11
ENSMUSG00000025189	Cnnm1	0.110441	2.74647	3.31e-11
ENSMUSG00000035275	Raver2	0.0953375	2.62685	3.81e-11
ENSMUSG00000042834	Nrep	1.07514	2.29998	3.81e-11
ENSMUSG00000052760	A630001G21Rik	0.087786	2.53598	4.25e-11
ENSMUSG00000064264	Zfp428	1.93318	2.01653	5.22e-11
ENSMUSG00000067071	Hes6	19.2601	2.00892	5.73e-11
ENSMUSG00000024008	Cpne5	0.175572	2.20636	8.27e-11
ENSMUSG00000031458	Coprs	1.57071	2.00761	8.93e-11
ENSMUSG00000048349	Pou4f1	0.073627	2.82327	8.99e-11
ENSMUSG00000113918	Gm6566	0.0538044	3.20974	1.08e-10
ENSMUSG00000015709	Arnt2	0.102889	2.57181	1.29e-10
ENSMUSG00000071547	Nt5dc2	3.06779	1.97804	1.56e-10
ENSMUSG00000102785	Gm2447	0.0273741	4.61621	1.83e-10
ENSMUSG00000072812	Ahnak2	0.950544	2.04906	1.88e-10
ENSMUSG00000109582	4933439N14Rik	0.0179348	5.44628	2.14e-10
ENSMUSG00000030729	Pgm2l1	1.23561	1.99387	2.26e-10
ENSMUSG00000067642	Adgrf3	0.0226545	4.54582	2.56e-10
ENSMUSG00000039330	Tsga10ip	0.059468	2.95443	2.78e-10
ENSMUSG00000016942	Tmprss6	0.207666	2.21182	2.79e-10
ENSMUSG00000023809	Rps6ka2	0.224657	2.11433	3.69e-10
ENSMUSG00000042918	Mamstr	0.059468	2.85133	4.24e-10
ENSMUSG00000106688	Gm42851	0.0972254	2.44397	4.33e-10
ENSMUSG00000029765	Plxna4	0.102889	2.76275	4.58e-10
ENSMUSG00000037159	Wee2	0.0396453	3.67615	4.74e-10
ENSMUSG00000030499	Kctd15	0.265246	2.08068	5.2e-10
ENSMUSG00000026251	Chrnd	0.233152	2.17567	5.66e-10
ENSMUSG00000043668	Tox3	1.80292	1.93612	5.69e-10
ENSMUSG00000046999	1110032F04Rik	0.137815	2.29428	5.97e-10
ENSMUSG00000052373	Mpp3	0.260526	2.13656	6.15e-10
ENSMUSG00000056758	Hmga2	0.173684	2.22947	6.45e-10
ENSMUSG00000039546	Ajap1	0.0415332	4.03124	6.51e-10
ENSMUSG00000028487	Bnc2	0.0547483	2.97725	6.85e-10
ENSMUSG00000040213	Kyat3	0.195395	2.11974	7.02e-10
ENSMUSG00000027606	Dnajc5b	0.0207666	4.64791	7.55e-10
ENSMUSG00000025215	Tlx1	0.0424771	3.47799	7.81e-10
ENSMUSG00000086537	Nespas	0.307723	2.04009	7.92e-10
ENSMUSG00000023868	Pde10a	0.214273	2.35238	8.33e-10
ENSMUSG00000072875	Gpr27	0.64282	1.9656	8.96e-10
ENSMUSG00000037989	Wnk2	0.85143	1.93637	9.75e-10
ENSMUSG00000070576	Mn1	0.0358696	4.40975	1.14e-09
ENSMUSG00000021061	Sptb	0.211442	2.10524	1.15e-09
ENSMUSG00000022388	Ttll8	0.0424771	3.42552	1.15e-09
ENSMUSG00000035863	Palm	0.338873	1.9966	1.6e-09
ENSMUSG00000006546	Cryba2	0.402117	2.02745	1.64e-09
ENSMUSG00000020014	Cfap54	0.0339817	3.21833	1.84e-09
ENSMUSG00000032854	Ugt8a	0.338873	2.0015	1.88e-09
ENSMUSG00000058571	Gpc6	0.406836	1.95641	2.92e-09
ENSMUSG00000026885	Ttll11	0.073627	2.67325	3.02e-09
ENSMUSG00000037568	Vash2	0.145366	2.15255	3.05e-09
ENSMUSG00000005057	Sh2b2	0.282237	1.98103	3.83e-09
ENSMUSG00000021278	Amn	0.0849542	2.51667	4.18e-09
ENSMUSG00000024575	Pde6a	0.0547483	2.7846	4.23e-09
ENSMUSG00000036523	Greb1	0.0934497	2.53299	4.71e-09
ENSMUSG00000023755	Rhebl1	0.257695	1.95872	4.86e-09
ENSMUSG00000043456	Zfp536	0.0566362	3.35465	5.11e-09
ENSMUSG00000055067	Smyd3	0.911842	1.86514	5.38e-09
ENSMUSG00000034164	Emid1	0.0991133	2.32871	5.4e-09
ENSMUSG00000036106	Prr5	0.306779	1.92876	5.4e-09
ENSMUSG00000052981	Ube2ql1	0.0387014	3.29428	5.91e-09
ENSMUSG00000109244	Gm44751	0.247311	2.01352	6.33e-09
ENSMUSG00000019564	Arid3a	0.226545	2.00749	6.55e-09
ENSMUSG00000099370	Platr10	0.029262	3.80242	6.77e-09
ENSMUSG00000035798	Zdhhc17	0.391733	1.898	6.91e-09
ENSMUSG00000044364	Tmem74b	0.0689073	2.54373	7.48e-09
ENSMUSG00000047759	Hs3st3a1	0.0462529	2.99562	7.48e-09
ENSMUSG00000028226	Mmp16	0.0339817	3.52645	7.5e-09
ENSMUSG00000053550	Shisa7	0.116104	2.24566	9.96e-09
ENSMUSG00000057715	A830018L16Rik	0.0925057	2.33867	1.09e-08
ENSMUSG00000097103	Gm2885	0.0349256	3.09926	1.09e-08
ENSMUSG00000074968	Ano3	0.0849542	2.46222	1.2e-08
ENSMUSG00000045877	4933415A04Rik	0.0434211	2.62005	1.21e-08
ENSMUSG00000027075	Slc43a1	0.320938	1.89653	1.38e-08
ENSMUSG00000097423	Gm26522	0.247311	2.03399	1.44e-08
ENSMUSG00000026390	Marco	0.0217105	6.29428	1.44e-08
ENSMUSG00000032221	Mns1	1.43856	1.82294	1.46e-08
ENSMUSG00000040136	Abcc8	0.0604119	2.44628	1.5e-08
ENSMUSG00000085786	Gm15987	0.0981693	2.62914	1.52e-08
ENSMUSG00000041323	Ak7	0.0670195	2.63131	1.58e-08
ENSMUSG00000021830	Txndc16	1.01851	1.811	1.62e-08
ENSMUSG00000095845	Gm5741	0.0245423	3.76376	2.11e-08
ENSMUSG00000031509	1700016D06Rik	0.0122712	5.51667	2.14e-08
ENSMUSG00000084865	Gm15723	0.0160469	4.29428	2.15e-08
ENSMUSG00000097466	D430036J16Rik	0.0405892	3.08128	2.31e-08
ENSMUSG00000046854	Pip5kl1	0.0254863	3.51667	2.46e-08
ENSMUSG00000041695	Kcnj2	0.0811785	2.39737	2.46e-08
ENSMUSG00000052087	Rgs14	0.0254863	3.42921	2.48e-08
ENSMUSG00000034786	Gpsm3	0.4125	1.84386	2.65e-08
ENSMUSG00000041774	Ydjc	1.19408	1.77817	2.65e-08
ENSMUSG00000027649	Ctnnbl1	2.68172	1.75234	2.93e-08
ENSMUSG00000032258	Lca5	0.289788	1.86236	2.93e-08
ENSMUSG00000022237	Ankrd33b	0.454033	1.82941	3.42e-08
ENSMUSG00000018169	Mfng	0.926945	1.80174	3.76e-08
ENSMUSG00000045404	Kcnk13	0.0273741	3.52874	3.98e-08
ENSMUSG00000034570	Inpp5j	0.521997	1.78003	4.05e-08
ENSMUSG00000079317	Trappc2	0.491791	1.77722	4.09e-08
ENSMUSG00000042379	Esm1	0.0387014	3.45778	4.31e-08
ENSMUSG00000031283	Chrdl1	0.0670195	2.40351	4.33e-08
ENSMUSG00000103308	Gm37800	0.0396453	3.43514	4.86e-08
ENSMUSG00000044216	Kcnj4	0.0217105	4.70931	4.91e-08
ENSMUSG00000040055	Gjb6	0.0755149	2.49458	4.91e-08
ENSMUSG00000029322	Plac8	28.9326	1.71795	5.31e-08
ENSMUSG00000026799	Med27	1.01001	1.7427	6.35e-08
ENSMUSG00000061080	Lsamp	0.0915618	2.42921	6.81e-08
ENSMUSG00000014704	Hoxa2	0.0320938	3.08371	7.48e-08
ENSMUSG00000098098	Bvht	0.363415	1.77429	7.65e-08
ENSMUSG00000028078	Dclk2	0.454033	1.80203	7.76e-08
ENSMUSG00000026622	Nek2	0.897683	1.76808	7.88e-08
ENSMUSG00000023927	Satb1	0.77214	1.73419	8.06e-08
ENSMUSG00000050967	Creg2	0.0547483	2.61468	8.14e-08
ENSMUSG00000115138	Gm36899	0.0198227	4.84682	8.34e-08
ENSMUSG00000043155	Hpdl	0.132151	1.96622	8.71e-08
ENSMUSG00000070331	Qrich2	0.0311499	3.27322	8.73e-08
ENSMUSG00000116165	Pdxp	0.408724	1.79315	9.28e-08
ENSMUSG00000085024	C230035I16Rik	0.0424771	2.50496	9.77e-08
ENSMUSG00000114961	A930002C04Rik	0.0160469	6.87924	9.77e-08
ENSMUSG00000033578	Tmem35a	0.0434211	2.9785	9.82e-08
ENSMUSG00000028354	Fmn2	0.186899	1.91549	9.83e-08
ENSMUSG00000005672	Kit	0.942048	1.73628	1.04e-07
ENSMUSG00000113654	Gm30893	0.0235984	3.6024	1.04e-07
ENSMUSG00000001741	Il16	0.0264302	3.24537	1.1e-07
ENSMUSG00000028894	Inpp5b	0.628661	1.71256	1.13e-07
ENSMUSG00000024681	Ms4a3	0.130263	9.82826	1.17e-07
ENSMUSG00000050944	Efcab5	0.0490847	2.62988	1.19e-07
ENSMUSG00000022868	Ahsg	0.0415332	2.84362	1.29e-07
ENSMUSG00000038963	Slco4a1	0.263358	1.80517	1.3e-07
ENSMUSG00000025255	Zfhx4	0.942048	1.75703	1.44e-07
ENSMUSG00000073413	Ly6g6d	0.296396	1.78211	1.63e-07
ENSMUSG00000025584	Pde8a	0.131207	1.95595	1.76e-07
ENSMUSG00000044647	Csrnp3	0.0707952	2.34253	2.01e-07
ENSMUSG00000040972	Igsf21	0.014159	4.38739	2.29e-07
ENSMUSG00000040287	Stac3	0.0632437	2.66749	2.33e-07
ENSMUSG00000061119	Prcp	0.35492	1.71507	2.56e-07
ENSMUSG00000040314	Ctsg	0.308667	10.0669	2.58e-07
ENSMUSG00000005373	Mlxipl	0.171796	1.84998	2.78e-07
ENSMUSG00000007888	Crlf1	1.00152	1.70119	2.83e-07
ENSMUSG00000064263	Platr26	0.0217105	3.48692	3.05e-07
ENSMUSG00000020660	Pomc	0.139703	1.94549	3.07e-07
ENSMUSG00000005686	Ampd3	0.160469	1.80975	3.18e-07
ENSMUSG00000025420	Katnal2	0.0764588	2.13613	3.23e-07
ENSMUSG00000024736	Tmem132a	2.04551	1.64267	3.29e-07
ENSMUSG00000002111	Spi1	0.228433	1.95113	3.64e-07
ENSMUSG00000006378	Gcat	1.44517	1.64306	3.81e-07
ENSMUSG00000025229	Pitx3	0.0245423	3.4642	4.29e-07
ENSMUSG00000027254	Map1a	0.274685	1.82232	4.41e-07
ENSMUSG00000074476	Spc24	3.5105	1.62624	4.67e-07
ENSMUSG00000056895	Hist3h2ba	3.28773	1.64691	5.06e-07
ENSMUSG00000032251	Irak1bp1	0.727775	1.64803	5.27e-07
ENSMUSG00000021974	Fgf9	0.109497	1.95763	5.52e-07
ENSMUSG00000029581	Fscn1	1.29508	1.65873	5.75e-07
ENSMUSG00000066647	Gm5113	0.103833	1.94914	5.81e-07
ENSMUSG00000009646	Pla2g12b	0.0188787	3.40119	6.28e-07
ENSMUSG00000041653	Pnpla3	0.0264302	3.75994	6.47e-07
ENSMUSG00000023968	Crip3	0.0283181	2.66351	6.56e-07
ENSMUSG00000025352	Gdf11	0.125543	1.94251	8.07e-07
ENSMUSG00000056509	Gm9999	0.0132151	4.61621	8.25e-07
ENSMUSG00000038816	Ctnnal1	0.446482	1.64386	8.32e-07
ENSMUSG00000024420	Zfp521	0.0254863	2.81623	8.32e-07
ENSMUSG00000017978	Cadps2	2.00492	1.6144	8.44e-07
ENSMUSG00000040770	Il25	0.014159	5.70931	8.47e-07
ENSMUSG00000097709	2810429I04Rik	0.0925057	2.02579	8.64e-07
ENSMUSG00000076609	Igkc	17.6884	5.29906	8.8e-07
ENSMUSG00000098552	Gm27217	0.0245423	2.87924	8.8e-07
ENSMUSG00000022580	Rhpn1	0.0387014	2.51667	8.94e-07
ENSMUSG00000044352	Sowaha	0.111384	1.88303	9.2e-07
ENSMUSG00000028631	Kcnq4	0.201058	1.789	9.4e-07
ENSMUSG00000052955	Cpvl	0.00849542	6.03124	9.73e-07
ENSMUSG00000029911	Ssbp1	4.64416	1.57397	9.75e-07
ENSMUSG00000034848	Ttc21b	0.436098	1.64086	9.76e-07
ENSMUSG00000041268	Dmxl2	0.400229	1.64947	1.17e-06
ENSMUSG00000017639	Rab11fip4	1.24505	1.5893	1.25e-06
ENSMUSG00000022519	Srl	0.113272	1.84028	1.29e-06
ENSMUSG00000020086	H2afy2	1.56977	1.58519	1.34e-06
ENSMUSG00000031104	Rab33a	0.0679634	2.13096	1.44e-06
ENSMUSG00000087658	Hotairm1	0.154805	1.77643	1.46e-06
ENSMUSG00000074886	Grk6	1.20824	1.57756	1.47e-06
ENSMUSG00000034686	Prr7	0.490847	1.60003	1.52e-06
ENSMUSG00000055254	Ntrk2	0.0830664	2.27816	1.52e-06
ENSMUSG00000020566	Atp6v1c2	0.231264	1.82211	1.6e-06
ENSMUSG00000028194	Ddah1	0.330378	1.6628	1.62e-06
ENSMUSG00000066720	Cldn9	0.102889	2.03124	1.62e-06
ENSMUSG00000024241	Sos1	1.22428	1.57161	1.62e-06
ENSMUSG00000047146	Tet1	0.11988	1.8328	1.66e-06
ENSMUSG00000063681	Crb1	0.0179348	4.44628	1.69e-06
ENSMUSG00000030827	Fgf21	0.0575801	2.43469	1.7e-06
ENSMUSG00000032118	Fez1	0.0698513	2.4787	1.8e-06
ENSMUSG00000059921	Unc5c	0.0509725	2.30085	1.81e-06
ENSMUSG00000026360	Rgs2	4.54411	1.58247	1.94e-06
ENSMUSG00000105380	Trav12-4	0.00943936	6.16875	2.08e-06
ENSMUSG00000072769	Gm10419	0.0188787	3.7797	2.33e-06
ENSMUSG00000090626	Tex9	0.548427	1.57452	2.33e-06
ENSMUSG00000025038	Efhc2	0.029262	2.95443	2.49e-06
ENSMUSG00000032698	Lmo2	0.646596	1.56152	2.57e-06
ENSMUSG00000031980	Agt	0.0774027	2.14184	2.62e-06
ENSMUSG00000086224	2700069I18Rik	0.0538044	2.20974	2.65e-06
ENSMUSG00000031258	Xkrx	0.0198227	3.26186	2.69e-06
ENSMUSG00000024791	Cdca5	0.67869	1.56183	2.84e-06
ENSMUSG00000035580	Kcnh8	0.192563	1.74494	2.87e-06
ENSMUSG00000047534	Mis18bp1	0.936384	1.59015	2.89e-06
ENSMUSG00000030638	Sh3gl3	0.103833	1.98017	3.18e-06
ENSMUSG00000054256	Msi1	0.148198	1.77948	3.31e-06
ENSMUSG00000024793	Tnfrsf25	0.0377574	2.36643	3.34e-06
ENSMUSG00000053310	Nrgn	0.0783467	3.42921	3.34e-06
ENSMUSG00000017376	Nlk	1.03455	1.53895	3.35e-06
ENSMUSG00000089762	Ier5l	1.75761	1.53896	3.38e-06
ENSMUSG00000079299	Klrb1	0.0245423	6.4642	3.39e-06
ENSMUSG00000031665	Sall1	0.0434211	2.30971	3.58e-06
ENSMUSG00000025665	Rps6ka6	0.357752	1.577	3.64e-06
ENSMUSG00000052850	Tas2r137	0.0103833	6.29428	3.69e-06
ENSMUSG00000027238	Frmd5	0.133095	1.7663	3.73e-06
ENSMUSG00000046027	Stard5	0.446482	1.54549	3.78e-06
ENSMUSG00000067594	Krt77	0.0226545	2.70931	3.83e-06
ENSMUSG00000020900	Myh10	1.04966	1.54126	3.84e-06
ENSMUSG00000021728	Emb	2.24185	1.5161	4.03e-06
ENSMUSG00000037703	Lzts3	0.110441	1.79106	4.07e-06
ENSMUSG00000016918	Sulf1	0.181236	1.70931	4.09e-06
ENSMUSG00000026085	Lyg1	0.00943936	6.16875	4.11e-06
ENSMUSG00000027965	Olfm3	0.0160469	4.29428	4.19e-06
ENSMUSG00000060098	Prmt7	1.73212	1.50727	4.28e-06
ENSMUSG00000076934	Iglv1	0.0613558	4.84682	4.36e-06
ENSMUSG00000035513	Ntng2	0.0113272	4.08783	4.61e-06
ENSMUSG00000097045	Gm26641	0.0934497	1.83747	4.8e-06
ENSMUSG00000068259	Olfr461	0.00755149	5.87924	4.84e-06
ENSMUSG00000025626	Phf6	1.27337	1.50722	5.21e-06
ENSMUSG00000039179	Tekt5	0.231264	1.62946	5.37e-06
ENSMUSG00000029570	Lfng	0.645652	1.5201	5.46e-06
ENSMUSG00000005892	Trh	0.0103833	4.29428	5.78e-06
ENSMUSG00000024353	Mzb1	0.595624	6.0131	5.84e-06
ENSMUSG00000073000	Gm10451	0.207666	1.61457	6.12e-06
ENSMUSG00000020111	Micu1	2.08799	1.48543	6.35e-06
ENSMUSG00000032491	Nradd	0.318106	1.5633	6.52e-06
ENSMUSG00000031142	Cacna1f	0.0169908	3.05035	6.66e-06
ENSMUSG00000033826	Dnah8	0.015103	3.98942	7.02e-06
ENSMUSG00000087693	Gm16191	0.0207666	4.23288	7.35e-06
ENSMUSG00000110441	Gm45790	0.00755149	5.87924	7.42e-06
ENSMUSG00000050107	Haspin	0.40778	1.52502	7.46e-06
ENSMUSG00000053158	Fes	0.29262	1.55129	7.5e-06
ENSMUSG00000040113	Mettl11b	0.00943936	5.16875	7.71e-06
ENSMUSG00000028884	Rpa2	2.14745	1.47736	7.83e-06
ENSMUSG00000024013	Fgd2	0.467248	1.52268	7.97e-06
ENSMUSG00000031389	Arhgap4	0.0453089	2.17428	8.17e-06
ENSMUSG00000043496	Tril	0.0396453	2.11321	8.18e-06
ENSMUSG00000061977	Tas2r104	0.0132151	5.61621	8.78e-06
ENSMUSG00000097142	Gm26778	0.0245423	2.70931	9.18e-06
ENSMUSG00000046997	Spsb4	0.17274	1.63296	9.26e-06
ENSMUSG00000059003	Grin2a	0.0226545	5.35317	9.3e-06
ENSMUSG00000032589	Bsn	0.248255	1.57131	1.1e-05
ENSMUSG00000018417	Myo1b	2.30792	1.45328	1.18e-05
ENSMUSG00000026475	Rgs16	0.509725	1.53969	1.28e-05
ENSMUSG00000021364	Elovl2	0.0934497	1.82961	1.29e-05
ENSMUSG00000069670	Nkain2	0.0217105	2.77072	1.31e-05
ENSMUSG00000029153	Ociad2	0.861814	1.49552	1.34e-05
ENSMUSG00000047810	Ccdc88b	0.120824	1.63308	1.37e-05
ENSMUSG00000031860	Pbx4	0.218049	1.57294	1.38e-05
ENSMUSG00000078648	Gm17546	0.0745709	1.77386	1.42e-05
ENSMUSG00000096409	Olfr890	0.285069	1.60819	1.44e-05
ENSMUSG00000074480	Mex3a	1.27148	1.45397	1.45e-05
ENSMUSG00000005470	Asf1b	1.00907	1.47007	1.47e-05
ENSMUSG00000019982	Myb	1.31301	1.45703	1.49e-05
ENSMUSG00000030303	Far2	0.0358696	2.40975	1.49e-05
ENSMUSG00000024067	Dpy30	8.35855	1.42274	1.5e-05
ENSMUSG00000009350	Mpo	0.250143	7.59467	1.5e-05
ENSMUSG00000038700	Hoxb5	0.131207	1.65869	1.5e-05
ENSMUSG00000114133	Gm20075	0.0330378	2.15132	1.62e-05
ENSMUSG00000024177	Nme4	0.902403	1.45056	1.63e-05
ENSMUSG00000020908	Myh3	0.0188787	3.51667	1.69e-05
ENSMUSG00000024039	Cbs	0.155749	1.64556	1.8e-05
ENSMUSG00000031379	Pir	0.540875	1.44901	1.84e-05
ENSMUSG00000060568	Fam78b	0.0471968	2.07796	1.86e-05
ENSMUSG00000033107	Rnf125	0.244479	1.54681	1.9e-05
ENSMUSG00000039987	Phtf2	0.383238	1.46232	1.95e-05
ENSMUSG00000030493	Faap24	0.451201	1.45711	1.97e-05
ENSMUSG00000053477	Tcf4	5.34362	1.41393	2e-05
ENSMUSG00000003500	Impdh1	0.942992	1.4355	2.01e-05
ENSMUSG00000050910	Cdr2l	0.353976	1.46624	2.09e-05
ENSMUSG00000040896	Kcnd3	0.015103	3.47485	2.09e-05
ENSMUSG00000041358	Nutm1	0.0245423	2.60622	2.11e-05
ENSMUSG00000015970	Chdh	0.948656	1.43877	2.11e-05
ENSMUSG00000067149	Jchain	1.21673	4.8826	2.14e-05
ENSMUSG00000038916	Soga3	0.424771	1.49701	2.16e-05
ENSMUSG00000036768	Kif15	0.825	1.44285	2.2e-05
ENSMUSG00000027376	Prom2	0.670195	1.43987	2.2e-05
ENSMUSG00000057729	Prtn3	0.753261	6.65093	2.25e-05
ENSMUSG00000026039	Sgo2a	0.738158	1.45645	2.26e-05
ENSMUSG00000030345	Dyrk4	0.0113272	4.08783	2.28e-05
ENSMUSG00000024006	Stk38	2.19465	1.40888	2.38e-05
ENSMUSG00000040767	Snrnp25	1.27715	1.4184	2.39e-05
ENSMUSG00000057173	Rfx8	0.0217105	2.53939	2.44e-05
ENSMUSG00000039543	Cfap70	0.014159	3.12435	2.44e-05
ENSMUSG00000031155	Pim2	0.253919	1.48007	2.46e-05
ENSMUSG00000006720	Zfp184	0.152918	1.54629	2.51e-05
ENSMUSG00000048865	Arhgap30	0.0707952	2.06242	2.56e-05
ENSMUSG00000031246	Sh3bgrl	2.74308	1.40085	2.58e-05
ENSMUSG00000003273	Car11	0.0339817	2.27491	2.64e-05
ENSMUSG00000031432	Prps1	0.957151	1.4222	2.66e-05
ENSMUSG00000021730	Hcn1	0.645652	1.45597	2.7e-05
ENSMUSG00000006724	Cyp27b1	0.0103833	3.97235	2.72e-05
ENSMUSG00000110266	Gm32742	0.0198227	2.58378	2.8e-05
ENSMUSG00000020601	Trib2	0.249199	1.49472	2.91e-05
ENSMUSG00000027702	Lrrc34	0.00755149	4.87924	3.02e-05
ENSMUSG00000052135	Foxo6	0.174628	1.55151	3.02e-05
ENSMUSG00000074261	Erich4	0.00755149	4.87924	3.02e-05
ENSMUSG00000042271	Nxt2	0.430435	1.42642	3.08e-05
ENSMUSG00000022584	Ly6c2	0.241648	3.03546	3.13e-05
ENSMUSG00000025991	Cps1	0.0169908	4.37228	3.27e-05
ENSMUSG00000027330	Cdc25b	1.44045	1.41274	3.4e-05
ENSMUSG00000051065	Mb21d2	0.127431	1.60202	3.44e-05
ENSMUSG00000053199	Arhgap20	0.059468	1.98139	3.57e-05
ENSMUSG00000107439	Gm45060	0.00943936	4.58378	3.72e-05
ENSMUSG00000099474	1700097N02Rik	0.0349256	2.63531	3.83e-05
ENSMUSG00000015316	Slamf1	0.0698513	2.06777	4e-05
ENSMUSG00000040276	Pacsin1	0.129319	1.61817	4.07e-05
ENSMUSG00000030560	Ctsc	6.34797	1.37372	4.09e-05
ENSMUSG00000006442	Srm	5.11802	1.3639	4.34e-05
ENSMUSG00000115263	AC154683.1	0.015103	2.98942	4.45e-05
ENSMUSG00000027834	Serpini1	0.38607	1.44922	4.55e-05
ENSMUSG00000029436	Mmp17	0.0339817	2.21833	4.59e-05
ENSMUSG00000062510	Nsl1	0.162357	1.50732	4.7e-05
ENSMUSG00000063445	Nmral1	1.86239	1.37024	4.75e-05
ENSMUSG00000020914	Top2a	7.5496	1.38656	4.76e-05
ENSMUSG00000105906	Iglc1	0.153862	3.10108	4.85e-05
ENSMUSG00000054967	Zfp647	0.0707952	1.69985	4.86e-05
ENSMUSG00000042761	Mrap2	0.015103	3.62685	4.94e-05
ENSMUSG00000038112	AW551984	0.281293	1.51336	5.11e-05
ENSMUSG00000041064	Pif1	0.169908	1.54382	5.22e-05
ENSMUSG00000031629	Cenpu	0.499342	1.39175	5.24e-05
ENSMUSG00000044320	1700001O22Rik	0.246367	1.43896	5.25e-05
ENSMUSG00000034031	Ccdc182	0.00943936	4.58378	5.25e-05
ENSMUSG00000007653	Gabrb2	0.00849542	6.03124	5.96e-05
ENSMUSG00000099054	Gm27242	0.00849542	6.03124	6.02e-05
ENSMUSG00000116627	AC153140.2	0.0698513	1.70931	6.04e-05
ENSMUSG00000023495	Pcbp4	1.81236	1.37051	6.13e-05
ENSMUSG00000078157	4931440F15Rik	0.0198227	2.58378	6.17e-05
ENSMUSG00000029410	Ppef2	0.0254863	2.34674	6.31e-05
ENSMUSG00000019864	Rtn4ip1	0.315275	1.4021	6.33e-05
ENSMUSG00000058441	Panx2	0.0339817	2.08588	6.44e-05
ENSMUSG00000078521	Aunip	0.416276	1.38478	6.65e-05
ENSMUSG00000031951	Tmem231	0.138759	1.51363	6.73e-05
ENSMUSG00000049932	H2afx	5.43613	1.34913	6.81e-05
ENSMUSG00000072980	Oip5	0.166133	1.45241	6.92e-05
ENSMUSG00000028640	Tfap2c	0.402117	1.36659	7.51e-05
ENSMUSG00000021253	Tgfb3	0.249199	1.41931	7.64e-05
ENSMUSG00000030685	Kctd13	0.609783	1.34476	7.71e-05
ENSMUSG00000075316	Scn9a	0.650372	1.40168	7.79e-05
ENSMUSG00000033762	Recql4	0.114216	1.51593	8.08e-05
ENSMUSG00000058290	Espl1	0.31905	1.39849	8.15e-05
ENSMUSG00000022773	Ypel1	0.370967	1.37863	8.27e-05
ENSMUSG00000051499	Zfp786	0.0424771	2.02342	8.34e-05
ENSMUSG00000042210	Abhd14a	0.816505	1.32288	8.38e-05
ENSMUSG00000050071	Bex1	5.55695	1.32805	8.54e-05
ENSMUSG00000000861	Bcl11a	0.419108	1.3687	8.55e-05
ENSMUSG00000057378	Ryr3	0.014159	3.24988	8.67e-05
ENSMUSG00000047669	Msl3l2	0.205778	1.43971	8.67e-05
ENSMUSG00000090122	Kcne1l	0.0755149	3.87924	8.89e-05
ENSMUSG00000110344	Gm45716	0.0972254	1.6024	9.45e-05
ENSMUSG00000076617	Ighm	5.25772	7.43194	9.5e-05
ENSMUSG00000037583	Nr0b2	0.163301	1.5048	9.84e-05
ENSMUSG00000105837	Gm35986	0.0198227	2.46831	9.88e-05
ENSMUSG00000045411	2410002F23Rik	2.2645	1.31128	0.000108706
ENSMUSG00000021322	Aoah	0.0188787	2.8537	0.000109511
ENSMUSG00000037579	Kcnh3	0.26619	1.42981	0.000110386
ENSMUSG00000009772	Nuak2	0.408724	1.34933	0.000110667
ENSMUSG00000028944	Prkag2	0.620166	1.31721	0.000112129
ENSMUSG00000049988	Lrrc25	0.0670195	1.74996	0.000115369
ENSMUSG00000031015	Swap70	1.23184	1.32132	0.000117096
ENSMUSG00000032586	Traip	0.310555	1.35454	0.000119633
ENSMUSG00000042606	Hirip3	1.60564	1.3153	0.000119937
ENSMUSG00000073876	Gm13305	0.0113272	4.40975	0.000120751
ENSMUSG00000028873	Cdca8	4.46293	1.31742	0.000121518
ENSMUSG00000069911	Fam196b	0.00566362	5.51667	0.000124722
ENSMUSG00000038319	Kcnh2	0.307723	1.37947	0.000130456
ENSMUSG00000021569	Trip13	0.524828	1.32008	0.000131887
ENSMUSG00000016552	Foxred2	0.102889	1.59586	0.000133564
ENSMUSG00000010663	Fads1	0.907122	1.32631	0.000133895
ENSMUSG00000020212	Mdm1	0.312443	1.3412	0.000136516
ENSMUSG00000056596	Trnp1	0.0830664	1.63815	0.000138956
ENSMUSG00000046591	Ticrr	0.299228	1.35331	0.000139334
ENSMUSG00000034187	Nsf	1.31113	1.29922	0.000150178
ENSMUSG00000010122	Slc47a1	0.00849542	4.03124	0.000151192
ENSMUSG00000049134	Nrap	0.0188787	2.57807	0.00015281
ENSMUSG00000021536	Adcy2	0.127431	1.47035	0.000156288
ENSMUSG00000027496	Aurka	1.35927	1.32412	0.000158703
ENSMUSG00000030346	Rad51ap1	0.710784	1.30918	0.000158982
ENSMUSG00000053765	Oas1f	0.0339817	1.91877	0.000159401
ENSMUSG00000036030	Prtg	0.0462529	1.94378	0.000160571
ENSMUSG00000028441	1110017D15Rik	0.0330378	2.07188	0.000163121
ENSMUSG00000033342	Plppr5	0.00755149	4.29428	0.000167718
ENSMUSG00000111883	Gm31182	0.0169908	2.86978	0.000168132
ENSMUSG00000056899	Immp2l	0.400229	1.31393	0.000172733
ENSMUSG00000030630	Fah	0.17274	1.39999	0.000174077
ENSMUSG00000020125	Elane	0.273741	7.89419	0.000174077
ENSMUSG00000039748	Exo1	0.494622	1.30255	0.000179335
ENSMUSG00000087666	B230359F08Rik	0.00849542	4.03124	0.000179461
ENSMUSG00000032263	Bckdhb	0.355864	1.31011	0.000180903
ENSMUSG00000001281	Itgb7	0.0349256	2.20235	0.000182631
ENSMUSG00000006362	Cbfa2t3	0.168965	1.46308	0.000183236
ENSMUSG00000030091	Nup210	1.03644	1.29411	0.000184124
ENSMUSG00000042498	D330045A20Rik	0.160469	1.38233	0.000186224
ENSMUSG00000048644	Ctxn1	1.75761	1.28328	0.000188447
ENSMUSG00000026442	Nfasc	0.315275	1.37111	0.000189865
ENSMUSG00000032053	Pou2af1	0.0811785	2.11884	0.000190119
ENSMUSG00000022120	Rnf219	0.589016	1.27849	0.000192295
ENSMUSG00000028702	Rad54l	0.382294	1.31531	0.000197044
ENSMUSG00000042826	Fgf11	0.030206	2.10985	0.000199309
ENSMUSG00000053465	Hs6st3	0.0169908	3.05035	0.000202225
ENSMUSG00000068129	Cst7	0.0188787	4.10163	0.000202624
ENSMUSG00000079038	D130040H23Rik	0.0547483	1.67309	0.000203623
ENSMUSG00000079497	Gm13420	0.0188787	2.45778	0.000204868
ENSMUSG00000036006	Ripor2	0.029262	1.98139	0.000205431
ENSMUSG00000040204	Pclaf	6.59056	1.27904	0.000205792
ENSMUSG00000037172	E330009J07Rik	1.27054	1.27949	0.000206643
ENSMUSG00000039629	Strip2	0.0632437	2.24219	0.000207095
ENSMUSG00000021608	Lpcat1	0.464416	1.29391	0.000207601
ENSMUSG00000055629	B4galnt4	0.225601	1.34942	0.000207939
ENSMUSG00000040084	Bub1b	1.11668	1.2958	0.000209311
ENSMUSG00000039079	Trhr2	0.00755149	4.87924	0.000218971
ENSMUSG00000050382	Kif7	0.0160469	2.70931	0.000222088
ENSMUSG00000026737	Pip4k2a	0.226545	1.33912	0.000222701
ENSMUSG00000032036	Kirrel3	0.0198227	2.64518	0.000228296
ENSMUSG00000031506	Ptpn7	0.0273741	2.52874	0.000228858
ENSMUSG00000043648	Pld6	0.0198227	2.46831	0.000229926
ENSMUSG00000032257	Ankk1	0.00755149	4.87924	0.000230406
ENSMUSG00000105547	Iglc3	0.0330378	2.35568	0.000230406
ENSMUSG00000040978	Gm11992	0.0254863	2.38739	0.000234561
ENSMUSG00000056367	Actr3b	0.0679634	1.63235	0.000241156
ENSMUSG00000039137	Whrn	0.137815	1.39329	0.000260908
ENSMUSG00000037966	Ninj1	2.63641	1.25167	0.000261885
ENSMUSG00000037979	Ccdc92	0.400229	1.28582	0.000262968
ENSMUSG00000061393	Acvr2b	0.398341	1.28408	0.00026418
ENSMUSG00000026739	Bmi1	0.893907	1.26994	0.000267539
ENSMUSG00000037972	Snn	0.346424	1.30066	0.00027292
ENSMUSG00000039713	Plekhg5	0.370967	1.28971	0.000276343
ENSMUSG00000108801	Gm39090	0.0235984	2.0522	0.000282265
ENSMUSG00000040219	Ttc12	0.0283181	2.0488	0.000282846
ENSMUSG00000024965	Fermt3	0.156693	1.42768	0.000286575
ENSMUSG00000075318	Scn2a	0.0217105	2.77072	0.000292566
ENSMUSG00000023505	Cdca3	3.63132	1.25672	0.000293517
ENSMUSG00000031134	Rbmx	1.15443	1.25418	0.000298627
ENSMUSG00000074647	Fam83c	0.0122712	2.81623	0.000299754
ENSMUSG00000113427	AC163040.1	0.0330378	1.90196	0.00030397
ENSMUSG00000059602	Syn3	0.0575801	1.68623	0.000305481
ENSMUSG00000041703	Zic5	0.113272	1.53015	0.000309943
ENSMUSG00000002769	Gnmt	0.101001	1.43078	0.000312767
ENSMUSG00000019773	Fbxo5	0.930721	1.28553	0.000329049
ENSMUSG00000039158	Akna	0.0528604	1.63531	0.000330546
ENSMUSG00000027932	Slc27a3	0.181236	1.33888	0.000336268
ENSMUSG00000019891	Dcbld1	0.854262	1.25598	0.000337771
ENSMUSG00000031756	Cenpn	0.408724	1.26263	0.000337771
ENSMUSG00000042942	Greb1l	0.0943936	1.50955	0.000339608
ENSMUSG00000025082	Vwa2	0.134983	1.46985	0.000340151
ENSMUSG00000058773	Hist1h1b	2.08987	1.2847	0.000345018
ENSMUSG00000040749	Siah1b	0.479519	1.24654	0.000345318
ENSMUSG00000072640	Lyrm9	1.10629	1.24219	0.000352092
ENSMUSG00000031390	Avpr2	0.0103833	3.29428	0.00035336
ENSMUSG00000031841	Cdh13	0.658867	1.27888	0.000358013
ENSMUSG00000021485	Mxd3	0.278461	1.31886	0.000359584
ENSMUSG00000009739	Pou6f1	0.107609	1.46205	0.000367105
ENSMUSG00000089901	Gm8113	0.0377574	1.72702	0.000375167
ENSMUSG00000041431	Ccnb1	2.68267	1.25548	0.00037568
ENSMUSG00000031934	Panx1	0.990189	1.23918	0.000382363
ENSMUSG00000054074	Skida1	0.0226545	2.14372	0.000386903
ENSMUSG00000026344	Lypd1	0.044365	1.86801	0.000398646
ENSMUSG00000023995	Tspo2	0.0245423	2.4642	0.000400503
ENSMUSG00000027379	Bub1	0.614502	1.24426	0.000402119
ENSMUSG00000023191	P3h3	0.113272	1.47336	0.00040449
ENSMUSG00000015314	Slamf6	0.0179348	3.70931	0.000405167
ENSMUSG00000063652	Slc22a21	0.14631	1.32583	0.000408415
ENSMUSG00000030498	Gas2	0.0934497	1.47665	0.000410266
ENSMUSG00000085762	Lrrc75aos2	0.0453089	1.62359	0.00041454
ENSMUSG00000098112	Bin2	0.0320938	2.05724	0.000418652
ENSMUSG00000034593	Myo5a	0.791962	1.22327	0.000419458
ENSMUSG00000078240	Gm3550	0.0830664	1.54119	0.000420602
ENSMUSG00000035835	Plppr3	0.0943936	1.52204	0.000423464
ENSMUSG00000062585	Cnr2	0.00849542	3.44628	0.000423512
ENSMUSG00000026888	Grb14	0.362471	1.25911	0.000426242
ENSMUSG00000019303	Psmc3ip	0.626773	1.22079	0.000427491
ENSMUSG00000090164	BC035044	0.0169908	3.14989	0.000431242
ENSMUSG00000025190	Got1	2.01625	1.21562	0.000446032
ENSMUSG00000102840	Gm38037	0.117048	1.39433	0.000448486
ENSMUSG00000028523	Tctex1d1	0.00943936	6.16875	0.000448486
ENSMUSG00000044576	Garem2	0.00660755	4.12435	0.000451417
ENSMUSG00000038540	Tmc3	0.0160469	3.29428	0.000451417
ENSMUSG00000031489	Adrb3	0.00660755	4.12435	0.000451417
ENSMUSG00000064158	Izumo1	0.015103	2.62685	0.000452951
ENSMUSG00000038365	Fbxo25	0.437042	1.22856	0.0004624
ENSMUSG00000004864	Mapk13	6.52449	1.2054	0.000462885
ENSMUSG00000049670	Morn4	0.20861	1.31144	0.000462975
ENSMUSG00000038126	Mphosph9	0.456865	1.22814	0.000463557
ENSMUSG00000029001	Fbxo44	0.491791	1.23439	0.000470096
ENSMUSG00000042686	Jph1	0.321882	1.26298	0.000470281
ENSMUSG00000029431	B3gnt4	0.0179348	2.38739	0.000477208
ENSMUSG00000032925	Itgbl1	0.0349256	2.09926	0.000479399
ENSMUSG00000050323	Ndufaf6	0.582408	1.20929	0.000482225
ENSMUSG00000030366	Ceacam12	0.0358696	1.97235	0.000485237
ENSMUSG00000037466	Tedc1	0.521053	1.22426	0.00048836
ENSMUSG00000026605	Cenpf	5.23507	1.2466	0.000493074
ENSMUSG00000019214	Chtf18	0.290732	1.24776	0.000499106
ENSMUSG00000025154	Arhgap19	0.277517	1.27545	0.00050268
ENSMUSG00000031609	Sap30	1.30452	1.21327	0.000504598
ENSMUSG00000042489	Clspn	1.31113	1.2343	0.000510988
ENSMUSG00000048922	Cdca2	0.695681	1.22138	0.000517909
ENSMUSG00000078179	Rnf148	0.0132151	2.70931	0.00053807
ENSMUSG00000046818	Ddit4l	0.339817	1.2878	0.00054762
ENSMUSG00000038888	Ctu1	0.223713	1.26651	0.000554165
ENSMUSG00000075012	Fjx1	0.216161	1.29978	0.000563387
ENSMUSG00000020453	Patz1	0.728719	1.19642	0.0005647
ENSMUSG00000023262	Acy1	0.442706	1.20862	0.000565069
ENSMUSG00000031129	Slc9a9	0.212386	1.27683	0.000569405
ENSMUSG00000043614	Vps37d	0.087786	1.45655	0.000570911
ENSMUSG00000074003	Gucy2d	0.0113272	4.82479	0.000574741
ENSMUSG00000022537	Tmem44	0.260526	1.24374	0.000574838
ENSMUSG00000020327	Fgf22	0.0235984	2.08783	0.000575605
ENSMUSG00000097354	2310001H17Rik	0.467248	1.21127	0.000576576
ENSMUSG00000044026	Slc35g1	1.05532	1.21343	0.000579042
ENSMUSG00000015745	Plekho1	0.276573	1.25973	0.000584553
ENSMUSG00000030707	Coro1a	0.290732	1.38645	0.000584931
ENSMUSG00000048142	Nat8l	0.0235984	2.16183	0.000586991
ENSMUSG00000076937	Iglc2	0.0670195	3.59384	0.00061126
ENSMUSG00000021313	Ryr2	0.0566362	1.66277	0.000611436
ENSMUSG00000021680	Crhbp	0.00566362	4.51667	0.000613995
ENSMUSG00000052446	Zfp961	0.168021	1.28925	0.000618563
ENSMUSG00000071708	Sms	3.40195	1.1865	0.000619431
ENSMUSG00000056155	Nanos3	0.0972254	1.35991	0.000626787
ENSMUSG00000112365	AC117232.1	0.00471968	5.29428	0.000644249
ENSMUSG00000027115	Kif18a	0.420995	1.22228	0.000650937
ENSMUSG00000044052	Ccr10	0.0245423	3.76376	0.000654324
ENSMUSG00000097604	Gm17322	0.1246	1.36799	0.000661266
ENSMUSG00000071719	Tmem28	0.0547483	1.66122	0.000680601
ENSMUSG00000079000	Dnmt3bos	0.0471968	1.57439	0.000695935
ENSMUSG00000044927	H1fx	5.78066	1.20957	0.000718421
ENSMUSG00000030867	Plk1	1.38853	1.21572	0.00072103
ENSMUSG00000005873	Reep5	13.1311	1.17	0.000723352
ENSMUSG00000021095	Gsc	0.00943936	3.16875	0.000733772
ENSMUSG00000035560	Wdr20rt	0.00755149	4.87924	0.000734652
ENSMUSG00000033530	Ttc7b	0.138759	1.31886	0.000739877
ENSMUSG00000002055	Spag5	0.578633	1.19498	0.000741155
ENSMUSG00000054263	Lifr	0.156693	1.31494	0.000743259
ENSMUSG00000032312	Csk	2.0002	1.17679	0.00074533
ENSMUSG00000024795	Kif20b	0.988301	1.21771	0.000750747
ENSMUSG00000030041	M1ap	0.0254863	1.96208	0.000753409
ENSMUSG00000042216	Sgsm1	0.356808	1.21063	0.000754116
ENSMUSG00000030393	Zik1	0.0660755	1.50151	0.000796137
ENSMUSG00000020766	Galk1	2.18899	1.17326	0.000813413
ENSMUSG00000045259	Klhdc9	0.0273741	1.86132	0.000814787
ENSMUSG00000016758	Bik	2.91771	1.17226	0.000815793
ENSMUSG00000057265	Bbof1	0.0698513	1.48692	0.000824417
ENSMUSG00000014030	Pax5	0.00849542	3.22389	0.000847988
ENSMUSG00000028763	Hspg2	0.355864	1.20951	0.000865781
ENSMUSG00000040563	Plppr2	0.135927	1.32317	0.00087515
ENSMUSG00000021209	Ppp4r4	0.0453089	1.66581	0.000875912
ENSMUSG00000032246	Calml4	1.06476	1.21307	0.000895332
ENSMUSG00000032898	Fbxo21	0.420995	1.18365	0.000902333
ENSMUSG00000044005	Gls2	0.109497	1.38986	0.000905886
ENSMUSG00000051220	Ercc6l	0.336985	1.19454	0.000908978
ENSMUSG00000058250	Tas2r138	0.00849542	5.03124	0.00091253
ENSMUSG00000016386	Mpped2	1.31773	1.17444	0.000923285
ENSMUSG00000024968	Rcor2	0.466304	1.19503	0.000925923
ENSMUSG00000009092	Derl3	0.0906179	1.48268	0.00093348
ENSMUSG00000038252	Ncapd2	1.05721	1.18435	0.000934121
ENSMUSG00000037991	Rmi2	0.198227	1.2234	0.000938188
ENSMUSG00000021115	Vrk1	1.29886	1.1712	0.000941611
ENSMUSG00000025010	Ccnj	0.102889	1.32577	0.000944846
ENSMUSG00000034285	Nipsnap1	1.16954	1.16846	0.000953758
ENSMUSG00000048040	Arxes2	0.160469	1.28168	0.000983961
ENSMUSG00000021097	Clmn	2.99322	1.15717	0.000983961
ENSMUSG00000021589	Rhobtb3	0.549371	1.1662	0.000987604
ENSMUSG00000051159	Cited1	0.597511	1.33028	0.000989855
ENSMUSG00000032400	Zwilch	0.340761	1.19375	0.000989855
ENSMUSG00000053469	Tg	0.015103	4.21182	0.00100748
ENSMUSG00000087473	Gm13883	0.00849542	3.44628	0.0010086
ENSMUSG00000032666	1700025G04Rik	0.889188	1.17522	0.00101608
ENSMUSG00000022322	Shcbp1	0.82972	1.1592	0.00102212
ENSMUSG00000016262	Sertad4	0.645652	1.152	0.00102494
ENSMUSG00000030528	Blm	0.454977	1.17398	0.00102494
ENSMUSG00000027533	Fabp5	19.278	1.14812	0.00104814
ENSMUSG00000036377	C530008M17Rik	0.450257	1.18287	0.00104899
ENSMUSG00000028348	Cavin4	0.0858982	1.36869	0.00105843
ENSMUSG00000035266	Helq	0.232208	1.2106	0.00106719
ENSMUSG00000041220	Elovl6	1.26393	1.1629	0.00106849
ENSMUSG00000017861	Mybl2	0.528604	1.1661	0.00107804
ENSMUSG00000038379	Ttk	0.303003	1.20103	0.00109016
ENSMUSG00000028602	Tnfrsf8	0.0113272	3.23983	0.00109883
ENSMUSG00000020330	Hmmr	1.88032	1.18095	0.00110432
ENSMUSG00000020897	Aurkb	1.1601	1.18097	0.001106
ENSMUSG00000022364	Tbc1d31	0.256751	1.19659	0.0011132
ENSMUSG00000036223	Ska1	0.472912	1.17604	0.00111929
ENSMUSG00000112399	Gm32235	0.00943936	3.58378	0.0011273
ENSMUSG00000035403	Crb2	0.00943936	3.84682	0.00112972
ENSMUSG00000039316	Rftn1	0.0396453	1.65985	0.00113923
ENSMUSG00000010154	Spire2	0.27091	1.1875	0.00114493
ENSMUSG00000097039	Pvt1	0.309611	1.17644	0.00115616
ENSMUSG00000028391	Wdr31	0.207666	1.2049	0.00116253
ENSMUSG00000112388	AI463170	0.252031	1.20365	0.00116502
ENSMUSG00000098659	1110015O18Rik	0.00471968	5.29428	0.00116892
ENSMUSG00000027326	Knl1	0.875029	1.19117	0.00117196
ENSMUSG00000001622	Csn3	0.0198227	3.84682	0.00118907
ENSMUSG00000034156	Tspoap1	0.0169908	2.14989	0.00118907
ENSMUSG00000028484	Psip1	5.80993	1.13517	0.00120233
ENSMUSG00000019139	Isyna1	3.60584	1.13509	0.00123435
ENSMUSG00000068130	Zfp442	0.073627	1.37647	0.00125526
ENSMUSG00000029673	Auts2	2.677	1.14295	0.00126942
ENSMUSG00000031403	Dkc1	2.76101	1.13292	0.00127172
ENSMUSG00000027715	Ccna2	2.1097	1.1583	0.00131572
ENSMUSG00000074862	BC025920	0.0387014	1.60978	0.00134713
ENSMUSG00000044681	Cnpy1	0.240704	1.21947	0.00134997
ENSMUSG00000049823	Zbtb12	0.646596	1.13138	0.00135749
ENSMUSG00000095079	Igha	3.61716	3.9438	0.00136513
ENSMUSG00000098120	Gm5914	0.26147	1.1808	0.00137063
ENSMUSG00000115784	Gm30929	0.00471968	5.29428	0.00137087
ENSMUSG00000037852	Cpe	0.785355	1.13886	0.00137458
ENSMUSG00000056215	Lrguk	0.0226545	1.86132	0.00137865
ENSMUSG00000024556	Me2	0.97131	1.14315	0.00138648
ENSMUSG00000015880	Ncapg	0.80329	1.13853	0.00138785
ENSMUSG00000057614	Gnai1	0.636213	1.13723	0.00143639
ENSMUSG00000044201	Cdc25c	0.405892	1.16394	0.00144261
ENSMUSG00000026241	Nppc	0.0774027	1.97583	0.0014588
ENSMUSG00000051067	Lingo3	0.0103833	2.97235	0.00147402
ENSMUSG00000035198	Tubg1	2.78178	1.12044	0.00152089
ENSMUSG00000041658	Rragb	0.0462529	1.6117	0.00154533
ENSMUSG00000050022	Amz1	0.0188787	2.01417	0.00156872
ENSMUSG00000087497	2810001G20Rik	0.402117	1.14021	0.00159625
ENSMUSG00000021418	Rpp40	0.373799	1.13408	0.00164
ENSMUSG00000017764	Zswim1	0.273741	1.15272	0.00165512
ENSMUSG00000036622	Atp13a2	0.679634	1.11703	0.00166219
ENSMUSG00000017211	Gsdma2	0.0113272	2.95032	0.00166511
ENSMUSG00000028782	Adgrb2	0.0575801	1.52396	0.0016963
ENSMUSG00000109324	Prmt1	11.2102	1.10413	0.00169941
ENSMUSG00000028059	Arhgef2	2.13613	1.11272	0.0017006
ENSMUSG00000110218	Gm20219	0.796682	1.10682	0.00170906
ENSMUSG00000030677	Kif22	1.01284	1.14419	0.0017156
ENSMUSG00000037318	Traf3ip3	0.0169908	2.05035	0.00174778
ENSMUSG00000040658	Dnph1	1.02323	1.12347	0.00176837
ENSMUSG00000110945	Gm9856	0.249199	1.16671	0.00178913
ENSMUSG00000043673	Kcns3	0.264302	1.15724	0.00179263
ENSMUSG00000000409	Lck	0.0509725	1.52489	0.00180302
ENSMUSG00000024524	Gnal	0.123656	1.26989	0.00181139
ENSMUSG00000020799	Tekt1	0.00566362	3.93171	0.00182339
ENSMUSG00000004341	Gpx6	0.00566362	3.93171	0.00182339
ENSMUSG00000041912	Tdrkh	0.286957	1.16919	0.0018343
ENSMUSG00000042111	Ccdc115	1.12706	1.11553	0.0018438
ENSMUSG00000005718	Tfap4	0.326602	1.13548	0.00185153
ENSMUSG00000030213	Atf7ip	1.3621	1.11473	0.00185286
ENSMUSG00000110195	Pde2a	0.0566362	1.44038	0.00186104
ENSMUSG00000031383	Dusp9	0.0811785	1.3449	0.00187107
ENSMUSG00000031442	Mcf2l	0.546539	1.11939	0.00188829
ENSMUSG00000033965	Slc16a2	0.360584	1.12561	0.00189002
ENSMUSG00000003779	Kif20a	0.707008	1.11222	0.00189639
ENSMUSG00000040164	Kcns1	0.00755149	3.87924	0.00194746
ENSMUSG00000097379	Gm26873	0.0226545	1.96085	0.0019766
ENSMUSG00000045008	9030612E09Rik	0.0368135	1.62185	0.00197891
ENSMUSG00000040591	1110051M20Rik	0.278461	1.14563	0.00198386
ENSMUSG00000034773	BC030867	0.161413	1.17848	0.00204744
ENSMUSG00000091423	Gm17509	0.0103833	2.70931	0.00205239
ENSMUSG00000047443	Erfe	0.252031	1.1497	0.00206142
ENSMUSG00000033220	Rac2	0.17746	1.34378	0.00207718
ENSMUSG00000098055	Gm26947	0.00755149	3.87924	0.00208521
ENSMUSG00000022679	Mpv17l	0.202002	1.17211	0.00213932
ENSMUSG00000041773	Enc1	1.09119	1.1107	0.00216235
ENSMUSG00000057093	Zfp607b	0.0679634	1.31418	0.00221606
ENSMUSG00000024654	Asrgl1	0.52766	1.10983	0.00224341
ENSMUSG00000020808	Pimreg	0.447426	1.12537	0.00225726
ENSMUSG00000055302	Mrfap1	15.5863	1.07976	0.00227866
ENSMUSG00000049092	Gpr137c	0.269966	1.148	0.00228677
ENSMUSG00000028949	Smarcd3	0.0821224	1.32954	0.00229765
ENSMUSG00000013236	Ptprs	1.13555	1.10412	0.00229765
ENSMUSG00000087547	Platr27	0.030206	1.68762	0.00233166
ENSMUSG00000109814	Gm45847	0.00660755	3.70931	0.0023618
ENSMUSG00000025257	Ribc1	0.140646	1.18659	0.00237319
ENSMUSG00000034192	Lsm3	3.62566	1.08326	0.0023818
ENSMUSG00000062661	Ncs1	0.279405	1.13247	0.00239112
ENSMUSG00000041923	Nol4	0.112328	1.28082	0.00245243
ENSMUSG00000084790	Gm15879	0.0160469	2.02126	0.00246315
ENSMUSG00000002068	Ccne1	1.76516	1.09308	0.00249573
ENSMUSG00000034023	Fancd2	0.148198	1.17075	0.00250274
ENSMUSG00000027887	Sypl2	0.0113272	2.40975	0.00250812
ENSMUSG00000073433	Arhgdig	0.575801	1.09861	0.00253428
ENSMUSG00000022604	Cep97	0.212386	1.14363	0.00256171
ENSMUSG00000021007	Spata7	0.392677	1.11172	0.00257569
ENSMUSG00000001948	Spa17	0.190675	1.16764	0.00258025
ENSMUSG00000009471	Myod1	0.00755149	4.29428	0.00259185
ENSMUSG00000058153	Sez6l	0.00849542	3.22389	0.00261054
ENSMUSG00000020921	Tmem101	0.783467	1.06594	0.00262189
ENSMUSG00000012443	Kif11	1.01096	1.11809	0.00262189
ENSMUSG00000036054	Sugp2	0.38135	1.09846	0.0026225
ENSMUSG00000041417	Pik3r1	1.88976	1.08177	0.00263579
ENSMUSG00000052105	Mtcl1	0.370023	1.11581	0.00266068
ENSMUSG00000040148	Hmx3	0.151974	1.18498	0.00266962
ENSMUSG00000029591	Ung	1.60092	1.08908	0.00267374
ENSMUSG00000097812	Gm26812	0.0132151	2.61621	0.00267704
ENSMUSG00000021177	Tdp1	0.324714	1.09811	0.00268352
ENSMUSG00000030798	Cd37	0.0632437	1.51138	0.00268745
ENSMUSG00000034057	Myrfl	0.0132151	2.29428	0.00269173
ENSMUSG00000084950	Gm5577	0.0500286	1.58156	0.00269269
ENSMUSG00000035620	Ric8b	0.374743	1.09327	0.00269486
ENSMUSG00000097131	D230017M19Rik	0.0273741	1.68547	0.00270808
ENSMUSG00000055945	Prr18	0.058524	1.41047	0.00271319
ENSMUSG00000022496	Tnfrsf17	0.00471968	4.29428	0.00271858
ENSMUSG00000042644	Itpr3	1.71419	1.08262	0.00275452
ENSMUSG00000028933	Xrcc2	0.0651316	1.31504	0.0027548
ENSMUSG00000042590	Ipo11	0.459697	1.07972	0.00278913
ENSMUSG00000015749	Anp32e	4.3742	1.06849	0.0027931
ENSMUSG00000097797	Gm26901	0.0651316	1.35478	0.00279458
ENSMUSG00000025192	Entpd7	0.403061	1.08993	0.00281665
ENSMUSG00000059851	Kmt5c	0.704176	1.06014	0.00284354
ENSMUSG00000013629	Cad	1.19691	1.07848	0.00288403
ENSMUSG00000027253	Lrp4	0.144422	1.22456	0.00288856
ENSMUSG00000021991	Cacna2d3	0.171796	1.18336	0.00289565
ENSMUSG00000025980	Hspd1	19.4772	1.06006	0.00290347
ENSMUSG00000021965	Ska3	0.280349	1.10512	0.00292603
ENSMUSG00000111422	1700027J07Rik	0.00660755	4.12435	0.00294175
ENSMUSG00000098729	Gm27200	0.0113272	2.6024	0.00295279
ENSMUSG00000028246	Faxc	0.1246	1.19854	0.00295892
ENSMUSG00000044317	Gpr4	0.0339817	1.65198	0.00295892
ENSMUSG00000008734	Gprc5b	0.0830664	1.26024	0.00298894
ENSMUSG00000066952	Myo1h	0.0698513	1.36828	0.00300795
ENSMUSG00000057181	5730455P16Rik	0.353976	1.09023	0.00301058
ENSMUSG00000021032	Ngb	0.0311499	2.54885	0.00307241
ENSMUSG00000008489	Elavl2	1.06287	1.10191	0.00307772
ENSMUSG00000000028	Cdc45	0.603175	1.07197	0.00308327
ENSMUSG00000066551	Hmgb1	20.8978	1.05496	0.00308401
ENSMUSG00000034883	Lrr1	0.174628	1.16101	0.00308401
ENSMUSG00000097572	Gm26797	0.0622998	1.3917	0.00309569
ENSMUSG00000019737	Syne4	1.90581	1.06626	0.00310764
ENSMUSG00000041718	Alg13	0.431379	1.07583	0.00311302
ENSMUSG00000040945	Rcc2	4.59414	1.05577	0.00313518
ENSMUSG00000017167	Cntnap1	0.0245423	1.76376	0.0031623
ENSMUSG00000000305	Cdh4	0.0641876	1.41696	0.0031663
ENSMUSG00000026098	Pms1	0.134983	1.16843	0.00318434
ENSMUSG00000048376	F2r	0.374743	1.09683	0.0031954
ENSMUSG00000029073	Cptp	0.605063	1.0556	0.00319813
ENSMUSG00000067377	Tspan6	0.333209	1.12707	0.00321309
ENSMUSG00000055692	Tmem191c	0.235984	1.12244	0.00321859
ENSMUSG00000022439	Parvg	0.0132151	2.15677	0.00327099
ENSMUSG00000029177	Cenpa	3.72005	1.0766	0.00328817
ENSMUSG00000059897	Zfp930	0.252031	1.09417	0.00330271
ENSMUSG00000022957	Itsn1	0.314331	1.08319	0.00331126
ENSMUSG00000025333	Gpr143	0.00377574	5.03124	0.00331253
ENSMUSG00000076677	Ighv6-3	0.00377574	5.03124	0.00331253
ENSMUSG00000045019	Acer1	0.00377574	5.03124	0.00331253
ENSMUSG00000027384	Ndufaf5	0.449314	1.06413	0.00331596
ENSMUSG00000024867	Pip5k1b	0.658867	1.05583	0.0033268
ENSMUSG00000090086	AI480526	0.163301	1.14663	0.0033689
ENSMUSG00000097219	Gm26551	0.0207666	1.74102	0.00350231
ENSMUSG00000028044	Cks1b	4.11934	1.05299	0.00350613
ENSMUSG00000010048	Ifrd2	1.06665	1.06194	0.00352575
ENSMUSG00000045826	Ptprcap	0.0396453	2.22869	0.00354383
ENSMUSG00000051768	Xrcc1	1.24694	1.05788	0.00355522
ENSMUSG00000027324	Rpusd2	0.073627	1.31266	0.0035786
ENSMUSG00000050855	Zfp940	0.0745709	1.29653	0.00362948
ENSMUSG00000000326	Comt	5.35684	1.04467	0.00364159
ENSMUSG00000020642	Rnf144a	0.144422	1.17197	0.00364481
ENSMUSG00000070858	Gm1673	0.977918	1.08998	0.00366849
ENSMUSG00000103115	Gm37584	0.0179348	2.22389	0.00368066
ENSMUSG00000027469	Tpx2	2.39193	1.06835	0.00371839
ENSMUSG00000032892	Rangrf	1.90675	1.05105	0.00372116
ENSMUSG00000051627	Hist1h1e	0.808953	1.06775	0.00379896
ENSMUSG00000062075	Lmnb2	0.694737	1.04008	0.0038418
ENSMUSG00000038533	Cbfa2t2	0.571081	1.05011	0.00384456
ENSMUSG00000100241	Slc18a3	0.0349256	2.37228	0.0038537
ENSMUSG00000112016	Gm31267	0.00566362	5.51667	0.0039493
ENSMUSG00000016503	Gtf3a	3.502	1.0387	0.00398045
ENSMUSG00000031264	Btk	0.0132151	2.29428	0.00399728
ENSMUSG00000035683	Melk	0.809897	1.0422	0.00399909
ENSMUSG00000030844	Rgs10	0.336985	1.07809	0.00399909
ENSMUSG00000024799	Tm7sf2	0.419108	1.04652	0.00399909
ENSMUSG00000085201	Nr6a1os	0.00849542	2.86132	0.0040006
ENSMUSG00000032902	Slc16a1	0.769308	1.03467	0.00406148
ENSMUSG00000005882	Uqcc1	0.672082	1.02846	0.00409526
ENSMUSG00000096146	Kcnj11	0.0217105	1.73969	0.00412061
ENSMUSG00000086236	5830418P13Rik	0.00566362	3.51667	0.00414667
ENSMUSG00000058159	T2	0.00566362	3.51667	0.00414667
ENSMUSG00000021263	Degs2	0.925057	1.06481	0.00423636
ENSMUSG00000055240	Zfp101	0.201058	1.09543	0.00423636
ENSMUSG00000021262	Evl	1.70192	1.04173	0.00425823
ENSMUSG00000043629	1700019D03Rik	0.4125	1.0652	0.00426146
ENSMUSG00000020185	E2f7	0.30206	1.083	0.00428821
ENSMUSG00000097613	Gm17597	0.00755149	2.87924	0.00429262
ENSMUSG00000033152	Podxl2	0.431379	1.07177	0.00433262
ENSMUSG00000026255	Efhd1	0.015103	2.15292	0.00433811
ENSMUSG00000046598	Bdh1	1.03361	1.04413	0.00435122
ENSMUSG00000033740	St18	0.490847	1.08071	0.00437321
ENSMUSG00000056643	Chst13	0.0160469	1.97235	0.00442208
ENSMUSG00000000325	Arvcf	0.304891	1.0619	0.00443362
ENSMUSG00000074211	Sdhaf1	1.87843	1.03446	0.0044482
ENSMUSG00000072109	A530040E14Rik	0.0283181	1.61912	0.00444862
ENSMUSG00000042002	Foxn4	0.0160469	2.29428	0.00445175
ENSMUSG00000015869	Prpsap1	1.94168	1.0305	0.00450062
ENSMUSG00000042462	Dctpp1	5.42386	1.02509	0.00450412
ENSMUSG00000050232	Cxcr3	0.00849542	3.22389	0.00454732
ENSMUSG00000022325	Pop1	0.55409	1.02634	0.00461468
ENSMUSG00000074918	Inafm2	0.472912	1.0361	0.00461804
ENSMUSG00000038552	Fndc4	0.130263	1.16292	0.00461957
ENSMUSG00000071073	Lrrc73	0.160469	1.14989	0.00461957
ENSMUSG00000075395	A630010A05Rik	0.00660755	3.70931	0.00462911
ENSMUSG00000070283	Ndufaf3	1.99265	1.03154	0.0046336
ENSMUSG00000020734	Grin2c	0.0103833	3.12435	0.00464005
ENSMUSG00000085412	Halr1	0.0169908	2.09926	0.00465821
ENSMUSG00000005947	Itgae	0.0207666	1.87532	0.00468683
ENSMUSG00000015355	Cd48	0.0311499	1.75238	0.00469086
ENSMUSG00000020877	Scrn2	0.497454	1.02749	0.00469086
ENSMUSG00000040570	Rundc3b	0.101945	1.22483	0.00469762
ENSMUSG00000024906	Mus81	0.440818	1.03472	0.00469762
ENSMUSG00000029401	Rilpl2	0.603175	1.02422	0.00476912
ENSMUSG00000030157	Clec2d	1.12517	1.04285	0.00477818
ENSMUSG00000111342	4933404K13Rik	0.00566362	4.51667	0.00477818
ENSMUSG00000025758	Plk4	0.626773	1.03736	0.0047826
ENSMUSG00000044055	Otos	0.00755149	3.55731	0.00479419
ENSMUSG00000010142	Tnfrsf13b	0.0198227	1.99882	0.00480399
ENSMUSG00000116883	AC164424.1	0.131207	1.14511	0.00490567
ENSMUSG00000075528	Aarsd1	0.101945	1.17829	0.00491104
ENSMUSG00000023345	Poc1a	0.538043	1.02431	0.00494592
ENSMUSG00000092564	BC051226	0.248255	1.06896	0.00496073
ENSMUSG00000000486	44440	0.129319	1.13836	0.00504416
ENSMUSG00000043289	Mei4	0.0575801	1.35973	0.00508133
ENSMUSG00000026669	Mcm10	0.378518	1.03731	0.0050903
ENSMUSG00000036555	Iqce	0.152918	1.11846	0.00509588
ENSMUSG00000063253	Scoc	1.10818	1.03048	0.00511456
ENSMUSG00000025374	Nabp2	3.00927	1.01603	0.00521289
ENSMUSG00000037949	Ano10	0.559754	1.019	0.00521309
ENSMUSG00000078768	Zfp566	0.110441	1.14487	0.00522916
ENSMUSG00000034220	Gpc1	0.483295	1.02388	0.0052315
ENSMUSG00000034453	Polr3b	0.444594	1.01831	0.0052315
ENSMUSG00000071113	Mboat4	0.0113272	2.32229	0.00528607
ENSMUSG00000028741	Mrto4	3.95792	1.01083	0.00530299
ENSMUSG00000022881	Rfc4	1.60564	1.02342	0.00530299
ENSMUSG00000020323	Prss57	0.00755149	3.87924	0.00530383
ENSMUSG00000024891	Slc29a2	0.08873	1.18114	0.00536385
ENSMUSG00000045201	Lrrc3b	0.0169908	2.05035	0.00536711
ENSMUSG00000041491	Cep78	0.400229	1.01962	0.00545411
ENSMUSG00000075266	Cenpw	1.90581	1.01946	0.0055691
ENSMUSG00000108655	Gm44949	0.0188787	1.89218	0.00557512
ENSMUSG00000033767	Tmem131l	1.00057	1.02328	0.00557619
ENSMUSG00000044788	Fads6	0.161413	1.10216	0.00568407
ENSMUSG00000098221	Gm27030	0.014159	2.06546	0.00572066
ENSMUSG00000043931	Gimap7	0.00660755	3.12435	0.00572131
ENSMUSG00000097239	Gm27029	0.111384	1.1284	0.00573947
ENSMUSG00000020546	Stxbp4	0.1246	1.12074	0.00577113
ENSMUSG00000006587	Snai3	0.131207	1.12435	0.0058005
ENSMUSG00000029463	Fam216a	0.975086	1.0216	0.00584339
ENSMUSG00000021714	Cenpk	0.797626	0.997117	0.00591832
ENSMUSG00000004099	Dnmt1	4.12972	1.00159	0.00606115
ENSMUSG00000031927	1700012B09Rik	0.00660755	3.38739	0.00606643
ENSMUSG00000093985	Gm10406	0.0226545	1.82961	0.00606825
ENSMUSG00000022768	Ccdc116	0.0405892	1.44083	0.00608049
ENSMUSG00000055370	Gm9968	0.00566362	3.93171	0.00609481
ENSMUSG00000024683	Mrpl16	1.71419	1.00333	0.00615694
ENSMUSG00000001525	Tubb5	33.7929	0.996458	0.00618267
ENSMUSG00000044072	Eml6	0.0396453	1.46315	0.00620572
ENSMUSG00000054836	Elp6	0.467248	1.00262	0.00620785
ENSMUSG00000035936	Aldh5a1	0.694737	0.991067	0.00629527
ENSMUSG00000022034	Esco2	0.660755	1.02112	0.00631245
ENSMUSG00000022469	Rapgef3	0.0566362	1.30914	0.00632103
ENSMUSG00000099061	Gm28050	0.0217105	1.65042	0.00634947
ENSMUSG00000097180	2700038G22Rik	0.466304	1.00507	0.00638158
ENSMUSG00000018428	Akap1	0.534268	0.995433	0.00640987
ENSMUSG00000022595	Lypd2	0.236928	1.15132	0.00644541
ENSMUSG00000089934	4930473D10Rik	0.00471968	4.29428	0.00650628
ENSMUSG00000004748	Mtfp1	0.268078	1.02651	0.00650628
ENSMUSG00000030652	Coq7	2.69494	0.995108	0.00650731
ENSMUSG00000031004	Mki67	5.14068	1.01375	0.00652709
ENSMUSG00000074398	Gm15441	0.0405892	1.49632	0.00655605
ENSMUSG00000086603	Gm13620	0.0160469	1.92504	0.00658714
ENSMUSG00000025899	Alkbh8	0.40778	1.00913	0.00658714
ENSMUSG00000073590	3222401L13Rik	0.0264302	1.73441	0.00658714
ENSMUSG00000037020	Wdr62	0.148198	1.06473	0.00665483
ENSMUSG00000040721	Zfhx2	0.586184	1.00211	0.00667994
ENSMUSG00000005667	Mthfd2	3.08856	0.998773	0.00668023
ENSMUSG00000028576	Ift74	0.738158	0.984004	0.0067109
ENSMUSG00000012350	Ehf	6.84165	0.990514	0.00674787
ENSMUSG00000033033	Calhm2	0.0519165	1.34674	0.00679706
ENSMUSG00000041477	Dcp1b	0.201058	1.05204	0.00687864
ENSMUSG00000022574	Naprt	0.514445	0.996328	0.00689519
ENSMUSG00000025436	Atp23	0.252975	1.01923	0.00691814
ENSMUSG00000027323	Rad51	0.933553	1.01539	0.00693062
ENSMUSG00000020973	Dnaaf2	0.156693	1.05685	0.00693062
ENSMUSG00000038248	Sobp	0.267134	1.03569	0.00694843
ENSMUSG00000031107	Rbmx2	0.809897	0.980096	0.00695848
ENSMUSG00000035234	Abraxas1	0.193507	1.04488	0.00695848
ENSMUSG00000040606	Kazn	0.387958	0.998141	0.00697702
ENSMUSG00000095407	Tmem200c	0.015103	2.40446	0.00698984
ENSMUSG00000038042	Ptpdc1	0.0783467	1.22512	0.00705813
ENSMUSG00000086942	Gm15489	0.014159	1.95443	0.00707275
ENSMUSG00000042451	Mybph	0.00471968	3.70931	0.00714093
ENSMUSG00000026234	Ncl	30.7355	0.980507	0.00716955
ENSMUSG00000050605	Zfp61	0.142534	1.0685	0.00719341
ENSMUSG00000038990	Cables2	0.64282	0.978922	0.00722154
ENSMUSG00000111947	Gm47438	0.044365	1.37541	0.00724058
ENSMUSG00000041642	Kif21b	0.0868421	1.15572	0.00732944
ENSMUSG00000026694	Mettl13	0.347368	1.00197	0.00733888
ENSMUSG00000055407	Map6	0.0962815	1.17665	0.0073613
ENSMUSG00000020496	Rnf187	4.75649	0.982259	0.00737918
ENSMUSG00000021719	Rgs7bp	0.0660755	1.30447	0.00738607
ENSMUSG00000027424	Mgme1	0.242592	1.01837	0.0073912
ENSMUSG00000029283	Cdc7	0.281293	1.02943	0.00747867
ENSMUSG00000038132	Rbm24	0.701344	0.987554	0.00755427
ENSMUSG00000028851	Nudc	9.80466	0.976215	0.00757542
ENSMUSG00000045273	Cenph	0.710784	0.979446	0.007576
ENSMUSG00000059974	Ntm	0.0235984	2.82479	0.00764244
ENSMUSG00000039994	Timeless	0.4748	0.990497	0.00770927
ENSMUSG00000039691	Tspan10	0.00377574	5.03124	0.0077427
ENSMUSG00000071451	Psmg4	2.67511	0.978929	0.00774499
ENSMUSG00000042104	Uggt2	0.073627	1.21868	0.00775888
ENSMUSG00000075289	Carns1	0.0453089	1.33534	0.00775933
ENSMUSG00000056531	Ccdc18	0.260526	1.03352	0.00784942
ENSMUSG00000021391	Cenpp	0.630549	0.978184	0.00785468
ENSMUSG00000026496	Parp1	2.48444	0.97938	0.00785514
ENSMUSG00000079428	Tceal7	0.0103833	2.20681	0.00790206
ENSMUSG00000028614	Ndc1	0.485183	0.977963	0.00795917
ENSMUSG00000110357	A030001D20Rik	0.0802346	1.16404	0.00798397
ENSMUSG00000079654	Prrt4	0.00849542	2.86132	0.00799315
ENSMUSG00000025790	Slco3a1	0.924113	1.0012	0.00800133
ENSMUSG00000104108	Gm37876	0.00566362	3.19474	0.00804429
ENSMUSG00000000248	Clec2g	0.00566362	3.19474	0.00804429
ENSMUSG00000022526	Zfp251	0.244479	1.02088	0.00805003
ENSMUSG00000029455	Aldh2	1.33095	1.04286	0.00819274
ENSMUSG00000087367	Gm15491	0.0396453	1.34116	0.00820366
ENSMUSG00000033177	Tmprss7	0.0481407	1.28047	0.008215
ENSMUSG00000024426	Atat1	0.444594	0.981856	0.008215
ENSMUSG00000048007	Timm8a1	4.61679	0.970817	0.00824449
ENSMUSG00000076858	Trav3-4	0.00377574	5.03124	0.00824449
ENSMUSG00000001508	Sgca	0.00660755	3.12435	0.00824552
ENSMUSG00000024972	Lgals12	0.137815	1.05101	0.00825244
ENSMUSG00000067928	Zfp760	0.0925057	1.139	0.00832374
ENSMUSG00000060860	Ube2s	21.584	0.969633	0.00834902
ENSMUSG00000014075	Tctex1d2	0.588072	0.97027	0.00835376
ENSMUSG00000024037	Wdr4	0.719279	0.960111	0.00835891
ENSMUSG00000055760	Gemin6	0.677746	0.971547	0.00838431
ENSMUSG00000029510	Gpc2	0.014159	2.317	0.00840548
ENSMUSG00000028683	Eif2b3	1.18936	0.980035	0.00842406
ENSMUSG00000061533	Cep128	0.139703	1.0612	0.00853583
ENSMUSG00000041329	Atp1b2	0.0169908	1.86978	0.00863056
ENSMUSG00000049184	Purg	0.129319	1.09333	0.00872599
ENSMUSG00000055540	Epha6	0.00377574	5.03124	0.00872599
ENSMUSG00000022962	Gart	1.96622	0.969376	0.00885025
ENSMUSG00000031962	Cdh15	0.029262	1.66492	0.00888257
ENSMUSG00000042348	Arl15	0.238816	1.00451	0.0088972
ENSMUSG00000002204	Napsa	0.0783467	1.73531	0.0089155
ENSMUSG00000024301	Kifc5b	0.0707952	1.16934	0.00894516
ENSMUSG00000102428	Pcdhga12	0.044365	1.32849	0.00894516
ENSMUSG00000022048	Dpysl2	1.04966	0.989955	0.00895495
ENSMUSG00000094777	Hist1h2ap	2.94319	0.997781	0.00898824
ENSMUSG00000027804	Ppid	2.80443	0.965038	0.00899079
ENSMUSG00000026955	Sapcd2	0.507838	0.986606	0.00899795
ENSMUSG00000032322	Pstpip1	0.209554	1.02037	0.0090317
ENSMUSG00000029053	Prkcz	1.04399	0.974697	0.00906403
ENSMUSG00000021022	Ppp2r3c	1.3536	0.970641	0.00908006
ENSMUSG00000058729	Lin9	0.717391	0.964786	0.00919039
ENSMUSG00000025196	Cpn1	0.118936	1.21016	0.00919039
ENSMUSG00000023015	Racgap1	2.00492	0.983458	0.00927396
ENSMUSG00000048763	Hoxb3	0.0943936	1.11486	0.00927906
ENSMUSG00000006941	Eif1b	3.19806	0.964792	0.00935173
ENSMUSG00000070990	Foxe1	0.00849542	2.44628	0.00936073
ENSMUSG00000047844	Bex4	1.73779	0.982015	0.00946653
ENSMUSG00000041498	Kif14	0.223713	1.02482	0.00952936
ENSMUSG00000026604	Ptpn14	0.517277	0.973138	0.0095867
ENSMUSG00000079003	Samd1	1.57826	0.970712	0.00964046
ENSMUSG00000026270	Capn10	0.347368	0.977049	0.00966648
ENSMUSG00000022722	Arl6	0.539931	0.961813	0.00966664
ENSMUSG00000094634	Gm3468	0.0434211	1.33317	0.00977461
ENSMUSG00000105945	Gm43570	0.00566362	4.51667	0.00978227
ENSMUSG00000051457	Spn	0.015103	1.84258	0.00979373
ENSMUSG00000006398	Cdc20	2.8403	0.980328	0.00985123
ENSMUSG00000038005	Hpf1	3.32265	0.956295	0.00988046
ENSMUSG00000107121	1110006O24Rik	0.087786	1.08898	0.0100171
ENSMUSG00000079710	Gm3448	0.153862	1.04728	0.0100171
ENSMUSG00000040640	Erc2	0.0726831	1.21336	0.0100945
ENSMUSG00000031262	Cenpi	0.211442	1.01332	0.0101192
ENSMUSG00000027353	Mcm8	0.231264	0.993618	0.0101375
ENSMUSG00000111377	Gm40634	0.00660755	3.38739	0.0101375
ENSMUSG00000023000	Dhh	0.00849542	2.70931	0.0102621
ENSMUSG00000029916	Agk	0.29262	0.983058	0.0103446
ENSMUSG00000045509	Gpr150	0.014159	1.95443	0.0105554
ENSMUSG00000039985	Fam60a	1.81802	0.955676	0.0105583
ENSMUSG00000035105	Egln3	2.44291	0.960363	0.0105645
ENSMUSG00000030200	Bcl2l14	1.3857	0.96872	0.0105736
ENSMUSG00000030279	C2cd5	0.351144	0.970417	0.0106435
ENSMUSG00000040455	Usp45	0.306779	0.965286	0.0107292
ENSMUSG00000048416	Mlf1	0.283181	0.998955	0.0108861
ENSMUSG00000052160	Pld4	0.0679634	1.42341	0.0108861
ENSMUSG00000025040	Fundc1	0.784411	0.933008	0.0110168
ENSMUSG00000022456	44442	0.30206	1.01476	0.0111028
ENSMUSG00000005233	Spc25	1.18558	0.984451	0.0111858
ENSMUSG00000020949	Fkbp3	7.17769	0.940993	0.0112169
ENSMUSG00000048503	Tmem136	0.015103	1.88989	0.0113153
ENSMUSG00000029752	Asns	2.22014	0.94797	0.011347
ENSMUSG00000047492	Inhbe	0.00566362	3.51667	0.011347
ENSMUSG00000052949	Rnf157	0.244479	1.00036	0.011354
ENSMUSG00000046111	Cep295	0.641876	0.938432	0.0113985
ENSMUSG00000034675	Dbn1	0.507838	0.965673	0.0114044
ENSMUSG00000115548	5430440P10Rik	0.0113272	2.01744	0.0114238
ENSMUSG00000051278	Zgrf1	0.170852	1.00522	0.011549
ENSMUSG00000027203	Dut	9.88773	0.941045	0.0115869
ENSMUSG00000026683	Nuf2	0.4748	0.971491	0.0116012
ENSMUSG00000053398	Phgdh	4.73478	0.939625	0.0116408
ENSMUSG00000045328	Cenpe	1.94545	0.972	0.0116539
ENSMUSG00000004929	Thop1	1.95867	0.94284	0.0116717
ENSMUSG00000054115	Skp2	0.44365	0.952274	0.0116746
ENSMUSG00000070691	Runx3	0.0509725	1.51339	0.0116942
ENSMUSG00000034997	Htr2a	0.00471968	4.29428	0.0116942
ENSMUSG00000039759	Thap3	0.665475	0.931452	0.0116945
ENSMUSG00000031165	Was	0.0207666	1.94747	0.0117155
ENSMUSG00000064128	Cenpj	0.320938	0.96686	0.0117422
ENSMUSG00000020471	Pold2	1.49614	0.944422	0.0118803
ENSMUSG00000036825	Ssx2ip	1.20918	0.951679	0.0118835
ENSMUSG00000093861	Igkv1-110	0.0103833	6.29428	0.0118928
ENSMUSG00000047221	Fam185a	0.284125	0.963301	0.0120621
ENSMUSG00000094152	Slc6a16	0.00660755	2.70931	0.012201
ENSMUSG00000002984	Tomm40	5.89866	0.930602	0.0124215
ENSMUSG00000060336	Zfp937	0.0604119	1.19252	0.0124891
ENSMUSG00000066839	Ecsit	0.907122	0.945016	0.0125804
ENSMUSG00000069910	Spdl1	0.468192	0.946173	0.0125894
ENSMUSG00000018446	C1qbp	9.07689	0.927756	0.0126372
ENSMUSG00000078619	Smarcd2	2.30132	0.933483	0.012655
ENSMUSG00000028312	Smc2	3.15369	0.945152	0.0126664
ENSMUSG00000001436	Slc19a1	0.471024	0.933632	0.0127629
ENSMUSG00000062380	Tubb3	1.00152	0.992458	0.0130365
ENSMUSG00000067430	Zfp763	0.0490847	1.23756	0.0130873
ENSMUSG00000040003	Magi2	0.0972254	1.08783	0.0131005
ENSMUSG00000021707	Dhfr	1.17142	0.941664	0.0132781
ENSMUSG00000097013	Gm26710	0.0132151	2.29428	0.0132873
ENSMUSG00000116138	C030006K11Rik	0.268078	0.95424	0.0133716
ENSMUSG00000022748	Cmss1	0.855206	0.942284	0.013388
ENSMUSG00000030649	Anapc15	1.86239	0.929364	0.0134323
ENSMUSG00000004707	Ly9	0.00943936	3.16875	0.0134825
ENSMUSG00000036186	Fam69b	0.20389	0.993108	0.0135268
ENSMUSG00000048058	Ldlrad3	0.313387	0.944035	0.0135268
ENSMUSG00000022437	Samm50	4.16842	0.923159	0.013527
ENSMUSG00000020462	Cfap36	1.57637	0.930988	0.0136121
ENSMUSG00000039621	Prex1	0.100057	1.0714	0.0137853
ENSMUSG00000034206	Polq	0.073627	1.10621	0.0138444
ENSMUSG00000078963	Hsbp1l1	0.308667	0.963579	0.0138556
ENSMUSG00000056592	Zfp658	0.0245423	1.41981	0.0138744
ENSMUSG00000018427	Ypel2	0.788187	0.918323	0.0139035
ENSMUSG00000037474	Dtl	1.34322	0.936231	0.0139167
ENSMUSG00000103567	Pcdhga5	0.0122712	1.87281	0.0139167
ENSMUSG00000033287	Kctd17	0.618278	0.91712	0.0139581
ENSMUSG00000110523	C230057M02Rik	0.00660755	2.90196	0.0139687
ENSMUSG00000050534	Htr5b	0.00566362	2.93171	0.0139751
ENSMUSG00000025571	Tnrc6c	2.11253	0.925251	0.0139805
ENSMUSG00000024007	Ppil1	2.73458	0.922444	0.01402
ENSMUSG00000096472	Cdkn2d	1.09874	0.960264	0.0140628
ENSMUSG00000022718	Dgcr8	0.757037	0.909422	0.0140628
ENSMUSG00000031949	Adat1	0.117048	1.05305	0.01416
ENSMUSG00000020312	Shc2	0.0434211	1.35701	0.0141811
ENSMUSG00000068855	Hist2h2ac	0.15103	1.00406	0.0143145
ENSMUSG00000105646	Gm30211	0.014159	5.12435	0.0143333
ENSMUSG00000070371	Prss36	0.122712	1.02506	0.0143596
ENSMUSG00000086370	Ftx	0.0575801	1.17166	0.0143597
ENSMUSG00000075217	4833423E24Rik	0.015103	1.79678	0.0143738
ENSMUSG00000085436	Zfp335os	0.0840103	1.07188	0.0144026
ENSMUSG00000056458	Mok	0.059468	1.14707	0.0144129
ENSMUSG00000044702	Palb2	0.112328	1.03124	0.0144615
ENSMUSG00000020256	Aldh1l2	0.0726831	1.13053	0.0145571
ENSMUSG00000027478	Dnmt3b	0.244479	0.950323	0.0146038
ENSMUSG00000050052	Tdrp	0.073627	1.18021	0.0146733
ENSMUSG00000022551	Cyc1	11.5934	0.911336	0.014863
ENSMUSG00000014243	Zswim7	0.485183	0.918462	0.0148681
ENSMUSG00000002835	Chaf1a	1.1988	0.927976	0.0148777
ENSMUSG00000026019	Wdr12	1.38947	0.921825	0.0149245
ENSMUSG00000027752	Exosc8	2.12386	0.918072	0.0149487
ENSMUSG00000061607	Mdc1	0.427603	0.925761	0.014969
ENSMUSG00000029022	Miip	0.415332	0.927896	0.0149861
ENSMUSG00000051736	Fam229b	0.112328	1.035	0.0150334
ENSMUSG00000052544	St6galnac3	0.0160469	1.63131	0.0150588
ENSMUSG00000035183	Slc24a5	0.679634	0.914304	0.0151713
ENSMUSG00000037007	Zfp113	0.259582	0.945934	0.0151713
ENSMUSG00000023110	Prmt5	1.59336	0.919022	0.0152422
ENSMUSG00000002274	Metrn	0.168021	0.964312	0.0152715
ENSMUSG00000037376	Trmt6	1.46216	0.919619	0.0152947
ENSMUSG00000056679	Gpr173	0.030206	1.41386	0.0152947
ENSMUSG00000007216	Zfp775	0.0802346	1.06949	0.0153864
ENSMUSG00000086968	4933431E20Rik	0.0868421	1.07355	0.0154766
ENSMUSG00000091754	Gm3636	0.0613558	1.16125	0.0155033
ENSMUSG00000036537	Rnf113a1	0.128375	0.987168	0.0155564
ENSMUSG00000039055	Eme1	0.0868421	1.0636	0.0155742
ENSMUSG00000028690	Mmachc	0.190675	0.956798	0.0156013
ENSMUSG00000026037	Orc2	0.797626	0.898553	0.0156604
ENSMUSG00000104835	Gm5547	0.0188787	2.8537	0.0156604
ENSMUSG00000028896	Rcc1	1.14877	0.919324	0.0157374
ENSMUSG00000018548	Trim37	0.821224	0.899359	0.0157592
ENSMUSG00000020926	Adam11	0.0169908	1.95724	0.0157834
ENSMUSG00000006728	Cdk4	11.3074	0.90506	0.0158092
ENSMUSG00000032375	Aph1b	0.247311	0.936057	0.0158393
ENSMUSG00000079553	Kifc1	0.249199	0.950199	0.0158547
ENSMUSG00000033952	Aspm	0.515389	0.939752	0.0159328
ENSMUSG00000037531	Mrpl47	0.696625	0.897783	0.0159476
ENSMUSG00000048997	Atxn7l2	0.139703	0.997746	0.0160474
ENSMUSG00000066233	Tmem42	0.498398	0.90469	0.0160652
ENSMUSG00000025264	Tsr2	0.432323	0.91142	0.0160712
ENSMUSG00000021906	Oxnad1	0.523884	0.902702	0.0160712
ENSMUSG00000039883	Lrrc17	0.0207666	1.56045	0.016146
ENSMUSG00000062794	Zfp599	0.134039	0.989603	0.0161647
ENSMUSG00000014226	Cacybp	6.26773	0.903481	0.0162749
ENSMUSG00000024170	Telo2	0.809897	0.893587	0.016276
ENSMUSG00000026782	Abi2	0.598455	0.905535	0.0163097
ENSMUSG00000018570	2810408A11Rik	0.207666	0.936885	0.0163813
ENSMUSG00000018983	E2f2	0.569193	0.913608	0.0163836
ENSMUSG00000021101	4930408O17Rik	0.00849542	2.57181	0.016386
ENSMUSG00000033752	Mnd1	0.30206	0.924609	0.0165575
ENSMUSG00000021747	4930452B06Rik	0.23976	0.963888	0.0165575
ENSMUSG00000049904	Tmem17	0.116104	1.00173	0.0166145
ENSMUSG00000022033	Pbk	1.5877	0.927784	0.0166608
ENSMUSG00000072964	Bhlhb9	0.41722	0.920219	0.0166785
ENSMUSG00000028158	Mttp	0.144422	0.98458	0.0168361
ENSMUSG00000018395	Kif3a	0.704176	0.893432	0.0168755
ENSMUSG00000024800	Rpp30	0.841991	0.88795	0.0169057
ENSMUSG00000039356	Exosc2	1.03267	0.915386	0.0169111
ENSMUSG00000113831	AC163032.1	0.0707952	1.11175	0.0169406
ENSMUSG00000110462	Gm35572	0.0264302	1.37747	0.0169648
ENSMUSG00000086771	1700080G11Rik	0.00283181	4.70931	0.017026
ENSMUSG00000092275	Gm20465	0.00283181	4.70931	0.017026
ENSMUSG00000106719	Gm42556	0.00283181	4.70931	0.017026
ENSMUSG00000051176	Zfp42	0.00283181	4.70931	0.017026
ENSMUSG00000114774	Gm35281	0.00283181	4.70931	0.017026
ENSMUSG00000100622	Gm20379	0.00283181	4.70931	0.017026
ENSMUSG00000114141	Gm34215	0.00283181	4.70931	0.017026
ENSMUSG00000044322	Dsc1	0.00283181	4.70931	0.017026
ENSMUSG00000110580	D830024N08Rik	0.0320938	1.39565	0.0170937
ENSMUSG00000042978	Sbk1	0.298284	0.931518	0.0172966
ENSMUSG00000093846	Gm4425	0.0311499	1.40446	0.0172984
ENSMUSG00000039706	Ldb2	0.0103833	1.97235	0.0173603
ENSMUSG00000040705	A930016O22Rik	0.0103833	1.97235	0.0173603
ENSMUSG00000017057	Il13ra1	1.66227	0.907585	0.0174131
ENSMUSG00000105161	Gm42595	0.087786	1.03028	0.0174333
ENSMUSG00000024590	Lmnb1	3.47085	0.900616	0.0174891
ENSMUSG00000062867	Impdh2	6.52826	0.894916	0.0175349
ENSMUSG00000093908	Gm5784	0.0509725	1.14195	0.0176073
ENSMUSG00000093901	Olfr893	0.0254863	1.38739	0.0176219
ENSMUSG00000095253	Zfp799	0.0717391	1.06921	0.0176234
ENSMUSG00000069170	Adgrv1	0.126487	1.02458	0.0180408
ENSMUSG00000036285	Noa1	0.677746	0.885146	0.0181156
ENSMUSG00000100967	Gm29666	0.0396453	1.2776	0.0181608
ENSMUSG00000034837	Gnat1	0.00660755	2.53939	0.018204
ENSMUSG00000114415	Gm41030	0.00660755	2.53939	0.018204
ENSMUSG00000022468	Endou	0.00755149	3.07188	0.0182911
ENSMUSG00000006369	Fbln1	0.335097	0.976814	0.0183297
ENSMUSG00000029869	Ephb6	0.478576	0.905209	0.0183423
ENSMUSG00000069272	Hist1h2ae	0.952431	0.946303	0.0183557
ENSMUSG00000055296	Tmem245	1.16293	0.90581	0.018376
ENSMUSG00000040354	Mars	1.29036	0.900755	0.0183808
ENSMUSG00000020895	Tmem107	0.722111	0.883248	0.0185201
ENSMUSG00000037343	Taf2	0.547483	0.887489	0.0185306
ENSMUSG00000020099	Unc5b	0.431379	0.897467	0.0185533
ENSMUSG00000057754	Tas2r106	0.00377574	5.03124	0.0185859
ENSMUSG00000023004	Tuba1b	9.45352	0.890973	0.0186051
ENSMUSG00000039763	Dnajc28	0.0349256	1.27074	0.0186149
ENSMUSG00000036352	Ubac1	1.06287	0.901411	0.0186444
ENSMUSG00000023912	Slc25a27	0.0670195	1.10445	0.0186444
ENSMUSG00000025224	Gbf1	1.40174	0.898082	0.0186444
ENSMUSG00000073158	9030624G23Rik	0.0556922	1.13239	0.0186823
ENSMUSG00000028678	Kif2c	0.569193	0.903326	0.0187041
ENSMUSG00000026815	Gfi1b	0.0122712	2.05724	0.0188991
ENSMUSG00000042426	Dhx29	0.718335	0.877289	0.0190441
ENSMUSG00000018841	Rad51d	0.422883	0.89053	0.019101
ENSMUSG00000033987	Dnah17	0.015103	1.75238	0.019101
ENSMUSG00000050105	Grrp1	0.0169908	1.91285	0.0191405
ENSMUSG00000022428	Cby1	0.744765	0.875592	0.0192165
ENSMUSG00000019986	Ahi1	0.420995	0.915393	0.0192604
ENSMUSG00000058192	Zfp846	0.187843	0.94166	0.019343
ENSMUSG00000032417	Rwdd2a	0.0802346	1.06949	0.0194308
ENSMUSG00000032783	Troap	0.232208	0.950323	0.0194742
ENSMUSG00000033900	Map9	0.248255	0.947965	0.0195074
ENSMUSG00000039244	E130309D02Rik	1.05815	0.89646	0.0195074
ENSMUSG00000078435	AU041133	0.0840103	1.04635	0.0195195
ENSMUSG00000046841	Ckap4	5.00852	0.88432	0.0196312
ENSMUSG00000040669	Phc1	0.487071	0.882557	0.0196352
ENSMUSG00000026999	Nup35	0.450257	0.883964	0.0196935
ENSMUSG00000032481	Smarcc1	6.25074	0.882027	0.0199581
ENSMUSG00000049551	Fzd9	0.0273741	1.40675	0.0200531
ENSMUSG00000024902	Mrpl11	3.43498	0.882613	0.0200531
ENSMUSG00000001228	Uhrf1	1.65755	0.895523	0.0200548
ENSMUSG00000036898	Zfp157	0.185011	0.939049	0.0201018
ENSMUSG00000022262	Dnah5	0.0689073	1.21833	0.0203216
ENSMUSG00000085890	Tnfsf13os	0.101945	1.01397	0.0203893
ENSMUSG00000046338	Gpat2	0.00849542	2.57181	0.0204026
ENSMUSG00000042849	Olfr1414	0.00283181	4.70931	0.0205002
ENSMUSG00000027009	Itga4	0.0330378	1.59384	0.0205221
ENSMUSG00000029402	Snrnp35	0.458753	0.881371	0.0207799
ENSMUSG00000004360	9330159F19Rik	0.0538044	1.24537	0.0207799
ENSMUSG00000021245	Mlh3	0.201058	0.9194	0.0208838
ENSMUSG00000092216	Gm19345	0.0179348	1.50768	0.0209959
ENSMUSG00000027076	Timm10	2.08893	0.880523	0.0210383
ENSMUSG00000034295	Fhod3	0.0349256	1.37228	0.0210383
ENSMUSG00000024925	Rnaseh2c	4.51107	0.877166	0.0210383
ENSMUSG00000057497	Fam136a	2.10309	0.881851	0.0211381
ENSMUSG00000098176	Ccdc166	0.0896739	1.01815	0.0211381
ENSMUSG00000086770	Gm15351	0.00660755	2.53939	0.0212018
ENSMUSG00000059482	2610301B20Rik	0.170852	0.931707	0.0212219
ENSMUSG00000045193	Cirbp	2.43819	0.88027	0.021242
ENSMUSG00000030156	Cd69	0.0481407	1.70931	0.0212862
ENSMUSG00000025140	Pycr1	0.15103	0.960747	0.0212979
ENSMUSG00000002343	Armc6	0.27091	0.903392	0.0213246
ENSMUSG00000020840	Blmh	2.11725	0.879541	0.0213419
ENSMUSG00000087434	Rab11fip4os1	0.00755149	2.41981	0.0213843
ENSMUSG00000001056	Nhp2	12.0239	0.871211	0.0216681
ENSMUSG00000031700	Gpt2	0.374743	0.881394	0.0217221
ENSMUSG00000020216	Jsrp1	0.00849542	2.44628	0.0217565
ENSMUSG00000113086	Gm47376	0.00471968	3.29428	0.0217587
ENSMUSG00000048481	Mypop	0.087786	1.0255	0.0218678
ENSMUSG00000038692	Hoxb4	0.167077	0.93002	0.0218805
ENSMUSG00000062175	Tgif2	0.262414	0.904178	0.0219865
ENSMUSG00000115388	Eppk1	1.52729	0.887394	0.0219865
ENSMUSG00000086154	Gm16196	0.00566362	2.70931	0.0219865
ENSMUSG00000020899	Pfas	0.370023	0.878552	0.022093
ENSMUSG00000038421	Fcrla	0.00566362	2.93171	0.0221311
ENSMUSG00000026489	Coq8a	0.11988	0.971223	0.0221478
ENSMUSG00000029319	Coq2	1.91053	0.874639	0.0223429
ENSMUSG00000040549	Ckap5	1.5405	0.887019	0.0223551
ENSMUSG00000034203	Chchd4	2.054	0.875042	0.022445
ENSMUSG00000002104	Rapsn	0.0339817	1.33381	0.0226935
ENSMUSG00000052525	Spdya	0.030206	1.32744	0.0226935
ENSMUSG00000087507	Gm16141	0.0689073	1.10499	0.0227616
ENSMUSG00000037894	H2afz	56.2029	0.866444	0.0227791
ENSMUSG00000032313	Tmem266	0.289788	0.912706	0.0228309
ENSMUSG00000017716	Birc5	4.46482	0.882273	0.0229679
ENSMUSG00000114654	Gm47918	0.00283181	4.70931	0.0230271
ENSMUSG00000061046	Haghl	0.734382	0.854339	0.0231965
ENSMUSG00000021932	Rnaseh2b	1.67832	0.872262	0.0232248
ENSMUSG00000046572	Zfp518b	0.131207	0.959015	0.0232468
ENSMUSG00000009185	Ccl8	0.18218	2.07561	0.0232468
ENSMUSG00000054766	Set	19.9746	0.862743	0.0233019
ENSMUSG00000047507	Baiap3	0.0160469	2.07188	0.0233498
ENSMUSG00000116389	AC191865.2	0.0179348	2.22389	0.0233735
ENSMUSG00000062012	Zfp13	0.0802346	1.11321	0.0233887
ENSMUSG00000039328	Rnf122	0.534268	0.871389	0.0234369
ENSMUSG00000043340	6530409C15Rik	0.0103833	1.97235	0.0236222
ENSMUSG00000001482	Def8	0.330378	0.886193	0.0236758
ENSMUSG00000014633	Cmc2	1.69908	0.871276	0.0240114
ENSMUSG00000029208	Guf1	0.343593	0.875662	0.0240152
ENSMUSG00000073435	Nme3	0.0188787	1.42921	0.0241582
ENSMUSG00000052798	Nup107	0.341705	0.875519	0.024164
ENSMUSG00000072774	Zfp951	0.0377574	1.18422	0.024211
ENSMUSG00000022394	L3mbtl2	0.416276	0.864222	0.024353
ENSMUSG00000060216	Arrb2	0.331322	0.878728	0.0243557
ENSMUSG00000024056	Ndc80	0.638101	0.872728	0.0243644
ENSMUSG00000043556	Fbxl7	0.204834	0.917166	0.0244365
ENSMUSG00000036565	Ttyh3	1.13933	0.871238	0.0246309
ENSMUSG00000051998	Lax1	0.00755149	3.29428	0.0246709
ENSMUSG00000066148	Prpf4	1.18558	0.870016	0.0246758
ENSMUSG00000057894	Zfp329	0.373799	0.876744	0.0246906
ENSMUSG00000022148	Fyb	0.134983	1.08482	0.0246981
ENSMUSG00000027635	Dsn1	0.185955	0.92293	0.0251141
ENSMUSG00000029464	Gpn3	0.610727	0.848266	0.0252677
ENSMUSG00000000792	Slc5a5	0.110441	0.948102	0.0253324
ENSMUSG00000103309	BC037039	0.0311499	1.37051	0.0253347
ENSMUSG00000042389	Tsen2	0.285069	0.874338	0.025406
ENSMUSG00000037313	Tacc3	1.52257	0.874638	0.0254244
ENSMUSG00000066979	Bub3	4.69231	0.857872	0.0255405
ENSMUSG00000097794	Gm2990	0.00471968	2.97235	0.0255405
ENSMUSG00000060615	Ang4	0.00471968	2.97235	0.0255405
ENSMUSG00000010064	Slc38a3	0.00471968	2.97235	0.0255405
ENSMUSG00000026893	Gca	0.357752	0.862373	0.0255928
ENSMUSG00000022805	Maats1	0.0169908	1.56492	0.0255928
ENSMUSG00000040044	Orc3	0.316219	0.870411	0.0258314
ENSMUSG00000060675	Pla2g16	4.25715	0.855077	0.0258317
ENSMUSG00000040586	Ofd1	0.508781	0.85244	0.0259751
ENSMUSG00000073096	Lrrc61	0.0547483	1.07626	0.0260301
ENSMUSG00000047363	Cstad	0.015103	1.62685	0.0260453
ENSMUSG00000063130	Calml3	0.0424771	1.36251	0.02617
ENSMUSG00000109718	Trim61	0.00283181	4.70931	0.0262163
ENSMUSG00000003352	Cacnb3	0.845767	0.83792	0.0263463
ENSMUSG00000059119	Nap1l4	3.30755	0.853337	0.0264769
ENSMUSG00000032607	Amt	0.379462	0.864105	0.0264916
ENSMUSG00000026784	Pdss1	0.343593	0.862416	0.0264991
ENSMUSG00000019942	Cdk1	3.82955	0.869022	0.0265152
ENSMUSG00000085953	Gm15496	0.00377574	3.44628	0.0265784
ENSMUSG00000042757	Tmem108	0.167077	0.980477	0.0266674
ENSMUSG00000076939	Iglv3	0.00471968	3.29428	0.0266674
ENSMUSG00000021715	Cwc27	0.681522	0.840298	0.0267349
ENSMUSG00000022440	C1qtnf6	0.191619	0.895911	0.0267457
ENSMUSG00000046449	Nexmif	0.295452	0.8928	0.0267762
ENSMUSG00000026623	Lpgat1	2.25318	0.856928	0.0269605
ENSMUSG00000007122	Casq1	0.00566362	2.70931	0.0269964
ENSMUSG00000038046	Mrm3	0.372855	0.857881	0.0271176
ENSMUSG00000051817	Sox12	0.437986	0.859595	0.0271918
ENSMUSG00000025035	Arl3	1.10441	0.863236	0.0272388
ENSMUSG00000041530	Ago1	0.737214	0.84157	0.0272631
ENSMUSG00000022070	Bora	0.749485	0.848271	0.0273087
ENSMUSG00000039197	Adk	1.38664	0.856148	0.0273249
ENSMUSG00000017756	Slc12a7	0.387958	0.854719	0.0273252
ENSMUSG00000022248	Rad1	0.281293	0.864538	0.0273328
ENSMUSG00000073197	5730507C01Rik	0.0840103	0.972349	0.0273911
ENSMUSG00000066042	Med18	0.209554	0.884506	0.0274776
ENSMUSG00000047710	Champ1	0.432323	0.852093	0.0275476
ENSMUSG00000108723	Gm44837	0.0113272	2.32229	0.0275642
ENSMUSG00000071362	Gm10330	0.0349256	1.21578	0.0275699
ENSMUSG00000050592	Fam78a	0.00660755	2.53939	0.0275714
ENSMUSG00000061979	Rcc1l	0.55409	0.840881	0.0275714
ENSMUSG00000068329	Htra2	0.630549	0.840149	0.0275714
ENSMUSG00000034880	Mrpl34	4.94811	0.846474	0.0275961
ENSMUSG00000029156	Sgcb	0.160469	0.912848	0.0276687
ENSMUSG00000063450	Syne2	2.5373	0.850391	0.0279066
ENSMUSG00000074165	Zfp788	0.125543	0.939354	0.0280501
ENSMUSG00000067567	Hdac8	0.206722	0.87965	0.0281128
ENSMUSG00000003868	Ruvbl2	1.69814	0.850229	0.0283382
ENSMUSG00000064037	Gpn1	0.94488	0.856208	0.0283772
ENSMUSG00000041733	Coq5	1.09025	0.854263	0.028418
ENSMUSG00000031388	Naa10	3.33209	0.844461	0.0284996
ENSMUSG00000000938	Hoxa10	1.28092	0.857134	0.0285157
ENSMUSG00000097526	Gm26847	0.0368135	1.26306	0.0286397
ENSMUSG00000078249	Hmga1b	0.104777	0.939241	0.0287405
ENSMUSG00000022540	Rogdi	0.559754	0.837498	0.0287945
ENSMUSG00000030584	Dpf1	0.0519165	1.09882	0.0290853
ENSMUSG00000034266	Batf	0.0226545	1.35317	0.0291133
ENSMUSG00000014426	Map3k4	0.73155	0.828438	0.0291948
ENSMUSG00000075271	Ttc30a1	0.0622998	1.02721	0.0292842
ENSMUSG00000075269	Bex6	0.00377574	3.44628	0.0294072
ENSMUSG00000023021	Cers5	0.825944	0.82589	0.0294455
ENSMUSG00000053801	Grwd1	0.94488	0.853023	0.0296558
ENSMUSG00000022265	Ank	0.572025	0.84308	0.0297003
ENSMUSG00000032946	Rasgrp2	0.0377574	1.24669	0.0297003
ENSMUSG00000031662	Snx20	0.154805	0.954104	0.0297094
ENSMUSG00000019467	Arhgef25	0.0556922	1.08482	0.0298877
ENSMUSG00000026890	Lhx6	0.0122712	1.93171	0.0300033
ENSMUSG00000021236	Entpd5	0.425715	0.841244	0.0300372
ENSMUSG00000017588	Krt27	0.00471968	4.29428	0.0300903
ENSMUSG00000024151	Msh2	1.58204	0.843081	0.0305394
ENSMUSG00000105891	A230001M10Rik	0.00566362	2.93171	0.0306351
ENSMUSG00000042595	Fam199x	0.445538	0.835955	0.0307829
ENSMUSG00000060288	Ppih	1.54522	0.842553	0.0308321
ENSMUSG00000027306	Nusap1	1.69531	0.871209	0.0308633
ENSMUSG00000049625	Tifab	0.00660755	2.90196	0.0309167
ENSMUSG00000057388	Mrpl18	6.10727	0.832598	0.0312473
ENSMUSG00000000594	Gm2a	0.329434	0.857887	0.0313789
ENSMUSG00000041608	Entpd3	0.360584	0.841367	0.0314354
ENSMUSG00000070526	Peg12	0.0283181	1.28847	0.0320814
ENSMUSG00000096210	H1f0	4.03627	0.841423	0.0320933
ENSMUSG00000011658	Fuz	0.217105	0.864096	0.0321656
ENSMUSG00000086863	Gm15543	0.00283181	4.70931	0.0324714
ENSMUSG00000061313	Ddhd2	0.394565	0.838921	0.0325309
ENSMUSG00000063060	Sox7	0.0396453	1.11321	0.0326827
ENSMUSG00000078970	Wdr92	0.310555	0.837232	0.0327438
ENSMUSG00000005237	Dnah2	0.00566362	2.51667	0.0327512
ENSMUSG00000021590	Spata9	0.00566362	2.51667	0.0327512
ENSMUSG00000021613	Hapln1	0.00566362	2.51667	0.0327512
ENSMUSG00000026480	Ncf2	0.127431	0.951288	0.0328444
ENSMUSG00000041966	Dcaf17	0.664531	0.819303	0.0328444
ENSMUSG00000001517	Foxm1	0.393621	0.843027	0.0328444
ENSMUSG00000048186	Bend7	0.427603	0.833691	0.0329088
ENSMUSG00000026429	Ube2t	0.600343	0.828477	0.0329177
ENSMUSG00000041396	Mettl18	0.111384	0.917632	0.0330513
ENSMUSG00000027430	Dtd1	0.749485	0.820074	0.0332813
ENSMUSG00000024665	Fads2	0.183124	0.873702	0.0333984
ENSMUSG00000028247	Coq3	0.766476	0.81323	0.0334764
ENSMUSG00000075704	Txnrd2	0.434211	0.82577	0.0334764
ENSMUSG00000032249	Anp32a	7.68364	0.824412	0.0334979
ENSMUSG00000019777	Hdac2	2.96396	0.828222	0.0335621
ENSMUSG00000024352	Spata24	0.505006	0.823391	0.0335621
ENSMUSG00000116223	AC161165.3	0.0103833	1.97235	0.0335781
ENSMUSG00000091472	Gm3739	0.0226545	1.3308	0.0336661
ENSMUSG00000094025	Gm8879	0.0188787	5.51667	0.0336911
ENSMUSG00000073888	Ccl27a	0.234096	0.868417	0.0337609
ENSMUSG00000001039	B9d1	1.44611	0.832025	0.0337877
ENSMUSG00000030032	Wdr54	0.0500286	1.08916	0.0337929
ENSMUSG00000024742	Fen1	1.15538	0.83731	0.0337929
ENSMUSG00000047003	Zfp41	0.0811785	0.982333	0.0338495
ENSMUSG00000028261	Ndufaf4	1.80764	0.82938	0.033986
ENSMUSG00000000125	Wnt3	0.0245423	1.44183	0.0341051
ENSMUSG00000058392	Rrp1b	1.15538	0.834739	0.0341434
ENSMUSG00000031660	Brd7	1.98038	0.827802	0.0341461
ENSMUSG00000022814	Umps	1.20446	0.833101	0.0341797
ENSMUSG00000071172	Srsf3	14.632	0.821548	0.0341797
ENSMUSG00000028789	Azin2	0.134039	0.90629	0.0342402
ENSMUSG00000041119	Pde9a	0.232208	0.855166	0.0343188
ENSMUSG00000013928	Thap8	0.0103833	2.29428	0.0344271
ENSMUSG00000027857	Tshb	0.00660755	3.12435	0.0344433
ENSMUSG00000068735	Trp53i11	0.7627	0.812326	0.0344844
ENSMUSG00000029151	Slc30a3	0.00566362	2.70931	0.0345006
ENSMUSG00000013033	Adgrl1	0.826888	0.823525	0.0346196
ENSMUSG00000046782	Ttc6	0.368135	0.830492	0.0346482
ENSMUSG00000029761	Cald1	4.15237	0.833892	0.0346664
ENSMUSG00000002870	Mcm2	2.74497	0.828009	0.0346817
ENSMUSG00000055782	Abcd2	0.00660755	2.38739	0.0346817
ENSMUSG00000113425	Gm48653	0.00943936	1.84682	0.0346897
ENSMUSG00000026646	Suv39h2	0.384182	0.828111	0.0351242
ENSMUSG00000020381	Mrnip	0.166133	0.8823	0.0351921
ENSMUSG00000062981	Mrpl42	5.8845	0.818885	0.0352622
ENSMUSG00000079478	Sssca1	2.32019	0.822154	0.035446
ENSMUSG00000034518	Hmgxb4	0.588072	0.812944	0.035524
ENSMUSG00000036218	Pdzrn4	0.122712	0.958103	0.035524
ENSMUSG00000046434	Hnrnpa1	14.9283	0.816823	0.035524
ENSMUSG00000025489	Ifitm5	0.015103	1.54885	0.0356352
ENSMUSG00000071202	Ccdc78	0.00849542	1.94378	0.0359105
ENSMUSG00000005936	Kctd20	0.902403	0.83156	0.0359337
ENSMUSG00000009108	Gnat2	0.0122712	1.65869	0.0360742
ENSMUSG00000003929	Zfp81	0.173684	0.880947	0.0362492
ENSMUSG00000002748	Baz1b	3.19239	0.818693	0.0363865
ENSMUSG00000020069	Hnrnph3	1.44705	0.824537	0.0364245
ENSMUSG00000031907	Zfp90	0.166133	0.870859	0.0368243
ENSMUSG00000031791	Tmem38a	0.164245	0.882077	0.0369614
ENSMUSG00000037275	Gemin5	0.473856	0.811055	0.0369839
ENSMUSG00000042616	Oscp1	0.209554	0.85379	0.0369904
ENSMUSG00000051378	Kif18b	0.123656	0.898841	0.0370967
ENSMUSG00000001403	Ube2c	9.16751	0.837738	0.0371779
ENSMUSG00000025534	Gusb	2.69399	0.816677	0.0373799
ENSMUSG00000020439	Smtn	0.516333	0.812994	0.0374056
ENSMUSG00000031508	Ankrd10	1.2998	0.821394	0.037525
ENSMUSG00000017713	Tha1	0.171796	0.867463	0.0376875
ENSMUSG00000006057	Atp5g1	25.608	0.80961	0.0377222
ENSMUSG00000006732	Mettl1	1.58581	0.818939	0.0377462
ENSMUSG00000006191	Cdkal1	0.523884	0.80936	0.0378611
ENSMUSG00000028675	Pnrc2	1.21485	0.821669	0.0378705
ENSMUSG00000089726	Mir17hg	0.477632	0.813278	0.0378785
ENSMUSG00000029363	Rfc5	1.60375	0.820643	0.0379587
ENSMUSG00000026915	Strbp	2.81387	0.813887	0.0379932
ENSMUSG00000034311	Kif4	0.684354	0.812795	0.0379932
ENSMUSG00000027674	Pex5l	0.477632	0.83951	0.0379932
ENSMUSG00000028347	Tmeff1	0.859926	0.830538	0.0379932
ENSMUSG00000020739	Nup85	0.911842	0.825787	0.0380395
ENSMUSG00000047394	Odf3b	0.00755149	2.41981	0.0381962
ENSMUSG00000028318	Polr1e	0.523884	0.802424	0.0384932
ENSMUSG00000022956	Atp5o	17.4987	0.807044	0.0385412
ENSMUSG00000009863	Sdhb	5.46633	0.808615	0.0386116
ENSMUSG00000022978	Mis18a	0.603175	0.806036	0.0389154
ENSMUSG00000032565	Nudt16	0.250143	0.829432	0.0389408
ENSMUSG00000029557	Mrm2	0.157637	0.858458	0.0389854
ENSMUSG00000027499	Pkia	0.11516	0.92051	0.0390309
ENSMUSG00000035960	Apex1	4.54316	0.808069	0.0392203
ENSMUSG00000061458	Nol10	0.333209	0.817171	0.0392781
ENSMUSG00000028333	Anp32b	16.0507	0.805227	0.0392858
ENSMUSG00000040502	44264	0.633381	0.80128	0.0393346
ENSMUSG00000100783	2310047D07Rik	0.00377574	4.03124	0.0394912
ENSMUSG00000027959	Sass6	0.380406	0.812938	0.0395729
ENSMUSG00000026080	Chst10	0.0179348	1.50768	0.0396422
ENSMUSG00000041688	Amot	0.457809	0.805198	0.0398237
ENSMUSG00000021079	Timm9	2.08421	0.810414	0.0398385
ENSMUSG00000024613	Tcof1	1.58487	0.813458	0.039871
ENSMUSG00000038240	Pdss2	0.356808	0.810823	0.0398842
ENSMUSG00000019813	Cep57l1	0.204834	0.844504	0.0399184
ENSMUSG00000054450	Gm9945	0.00849542	2.12435	0.0401468
ENSMUSG00000058349	Tas2r117	0.00283181	4.70931	0.0403286
ENSMUSG00000030674	Qprt	0.00283181	4.70931	0.0405639
ENSMUSG00000038576	Susd4	0.168965	0.856872	0.0405707
ENSMUSG00000097123	Gm6297	0.0188787	1.45778	0.0406537
ENSMUSG00000097672	Gm26609	0.0726831	0.961294	0.0406624
ENSMUSG00000035032	Nek11	0.00471968	2.70931	0.0406624
ENSMUSG00000024175	Tekt4	0.00471968	2.70931	0.0406624
ENSMUSG00000025644	Gm7628	0.0179348	1.44628	0.0407227
ENSMUSG00000027454	Gins1	0.367191	0.805881	0.0407909
ENSMUSG00000087383	Gm12446	0.00377574	3.44628	0.0408116
ENSMUSG00000042564	Fam227a	0.030206	1.24591	0.0408943
ENSMUSG00000026407	Cacna1s	0.014159	3.00888	0.0409905
ENSMUSG00000005410	Mcm5	2.38249	0.807729	0.0413046
ENSMUSG00000057541	Pus7	0.568249	0.793044	0.0415579
ENSMUSG00000022706	Mrpl40	2.0389	0.803805	0.0418994
ENSMUSG00000026581	Sell	0.0264302	1.37747	0.0419988
ENSMUSG00000039108	Lsm14b	0.727775	0.790019	0.042239
ENSMUSG00000044468	Fam46c	0.454033	0.815655	0.0423757
ENSMUSG00000024660	Incenp	1.74911	0.815452	0.0423757
ENSMUSG00000039660	Spout1	0.664531	0.78709	0.0424139
ENSMUSG00000040034	Nup43	0.927889	0.811445	0.0424139
ENSMUSG00000025869	Nop16	1.84728	0.803112	0.042439
ENSMUSG00000031431	Tsc22d3	0.369079	0.810297	0.0426003
ENSMUSG00000028832	Stmn1	28.1548	0.800594	0.0426678
ENSMUSG00000068039	Tcp1	11.3036	0.794671	0.0429395
ENSMUSG00000051355	Commd1	3.50767	0.797748	0.0430583
ENSMUSG00000032279	Idh3a	4.4516	0.796869	0.0431508
ENSMUSG00000045287	Rtn4rl1	0.186899	0.856092	0.0432283
ENSMUSG00000007950	Abhd8	0.639045	0.793092	0.0434821
ENSMUSG00000034910	Pygo1	0.029262	1.23358	0.0436901
ENSMUSG00000005732	Ranbp1	15.4013	0.792737	0.0438695
ENSMUSG00000045288	Ush1g	0.00471968	3.29428	0.0439111
ENSMUSG00000033055	Ankrd54	0.742878	0.78062	0.0441745
ENSMUSG00000116498	AC140304.2	0.00849542	2.44628	0.0442056
ENSMUSG00000052821	Cysltr1	0.00849542	2.03124	0.0442222
ENSMUSG00000059939	9430015G10Rik	0.139703	0.854342	0.044248
ENSMUSG00000025915	Sgk3	0.277517	0.813224	0.0442889
ENSMUSG00000076522	Igkv16-104	0.00849542	6.03124	0.0443056
ENSMUSG00000017550	Atad5	0.437986	0.800564	0.044328
ENSMUSG00000066829	Zfp810	0.153862	0.850121	0.0443292
ENSMUSG00000042417	Ccno	0.0622998	0.994044	0.0445853
ENSMUSG00000030323	Ift122	0.256751	0.814808	0.0447009
ENSMUSG00000003206	Ebi3	0.0330378	1.11106	0.044706
ENSMUSG00000064061	Dzip3	0.235984	0.827549	0.0447604
ENSMUSG00000018362	Kpna2	0.531436	0.791551	0.0448067
ENSMUSG00000076437	Selenoh	6.88696	0.79269	0.0448342
ENSMUSG00000108095	Gm44067	0.00471968	4.29428	0.0449566
ENSMUSG00000076523	Igkv15-103	0.00283181	4.70931	0.045117
ENSMUSG00000094652	Ighv1-42	0.00283181	4.70931	0.0459661
ENSMUSG00000033036	Gm7879	0.0604119	0.976795	0.0459969
ENSMUSG00000068962	Zfp114	0.0217105	1.36354	0.0459969
ENSMUSG00000055745	Rtl6	0.0575801	1.04146	0.0461585
ENSMUSG00000026790	Odf2	0.878804	0.803663	0.0463015
ENSMUSG00000000318	Clec10a	0.0245423	1.82035	0.0463712
ENSMUSG00000032939	Nup93	0.78913	0.773641	0.0465024
ENSMUSG00000064179	Tnnt1	0.0953375	0.926413	0.0466291
ENSMUSG00000037278	Tmem97	1.84539	0.794774	0.0466868
ENSMUSG00000022305	Lrp12	0.171796	0.834846	0.0468744
ENSMUSG00000032826	Ank2	0.156693	0.940734	0.0468809
ENSMUSG00000020027	Socs2	2.03041	0.799567	0.0470854
ENSMUSG00000078762	Haus5	0.423827	0.790081	0.0471754
ENSMUSG00000034111	Tmed8	0.162357	0.835604	0.0471754
ENSMUSG00000026857	Ntmt1	1.81708	0.79039	0.0472229
ENSMUSG00000001416	Cct3	9.94153	0.783618	0.0472229
ENSMUSG00000021880	Rnase6	0.0122712	1.87281	0.0472392
ENSMUSG00000031292	Cdkl5	0.23032	0.809902	0.0473448
ENSMUSG00000026627	Tmem206	0.218993	0.81195	0.0473964
ENSMUSG00000037339	Fam53a	1.22806	0.793146	0.0475068
ENSMUSG00000038390	Gpr162	0.0207666	1.42552	0.0476179
ENSMUSG00000042371	Slc5a10	0.00660755	2.12435	0.0476179
ENSMUSG00000041309	Nkx6-2	0.0160469	1.41981	0.0476875
ENSMUSG00000035713	Usp35	0.100057	0.892361	0.0477063
ENSMUSG00000114115	Gm30239	0.00283181	4.70931	0.0477091
ENSMUSG00000025036	Sfxn2	0.21333	0.81135	0.0479344
ENSMUSG00000042817	Flt3	0.00566362	2.93171	0.047977
ENSMUSG00000022471	Xrcc6	1.08364	0.793329	0.047977
ENSMUSG00000089857	Zfp882	0.0283181	1.25412	0.0479908
ENSMUSG00000029920	Smarcad1	0.998684	0.795629	0.0481547
ENSMUSG00000086417	Gm12996	0.0103833	1.65042	0.0482097
ENSMUSG00000079633	Rhox4d	0.00471968	3.70931	0.0482568
ENSMUSG00000034245	Hdac11	0.363415	0.799935	0.0482617
ENSMUSG00000097135	4932430I15Rik	0.00377574	3.03124	0.0483001
ENSMUSG00000020081	Tacr2	0.00377574	3.03124	0.0483001
ENSMUSG00000034601	2700049A03Rik	0.315275	0.795836	0.0483001
ENSMUSG00000027331	Knstrn	1.36021	0.803091	0.0485938
ENSMUSG00000042148	Cox10	0.538987	0.776429	0.0486646
ENSMUSG00000091956	C2cd4b	0.41722	0.844947	0.0487287
ENSMUSG00000086161	Gm15389	0.00283181	3.70931	0.0487461
ENSMUSG00000026709	Dars2	0.300172	0.796707	0.0487461
ENSMUSG00000092060	Bend4	0.0726831	0.98349	0.0487461
ENSMUSG00000089851	Gm16579	0.00283181	3.70931	0.0487461
ENSMUSG00000099449	Gm28401	0.00283181	3.70931	0.0487461
ENSMUSG00000087523	Gm12319	0.00283181	3.70931	0.0487461
ENSMUSG00000076614	Ighg1	0.014159	1.46139	0.0487461
ENSMUSG00000090500	Gm17057	0.00283181	3.70931	0.0487461
ENSMUSG00000002668	Dennd1c	0.123656	0.874126	0.048829
ENSMUSG00000028152	Tspan5	0.567306	0.777399	0.0488419
ENSMUSG00000112501	Gm33091	0.00566362	2.51667	0.0488859
ENSMUSG00000022864	D16Ertd472e	0.367191	0.785264	0.0488859
ENSMUSG00000055884	Fancm	0.307723	0.794505	0.048961
ENSMUSG00000027551	Zfp64	0.615446	0.769659	0.0491975
ENSMUSG00000029657	Hsph1	2.6081	0.787883	0.0491975
ENSMUSG00000036167	Pphln1	0.503118	0.773537	0.0492437
ENSMUSG00000106951	5930430L01Rik	0.0651316	0.955955	0.0492828
ENSMUSG00000001524	Gtf2h4	0.565418	0.769461	0.0493945
ENSMUSG00000095351	Igkv3-2	0.00377574	4.03124	0.0494919
ENSMUSG00000031834	Pik3r2	0.872197	0.7932	0.0496905
ENSMUSG00000027654	Fam83d	0.262414	0.80553	0.0498204
