# Supplementary material for: Temporal evolution of cellular heterogeneity during the progression to advanced AR-negative prostate cancer
Source: Nat Commun. 2021 Jun 7;12:3372. doi: 10.1038/s41467-021-23780-y (PMC8185096; doi:10.1038/s41467-021-23780-y)
Supplement: Supplementary file 4 — Dataset 2 [file 41467_2021_23780_MOESM4_ESM.xlsx]

## Sheet: NE1 Up
FeatureName	NE1 Average	NE1/NE2 Log2 Fold Change	P-Value (Benjamini-Hochberg adjusted two-sided t-test)
Tns3 Sum	9.40006	1.74656	4.84e-17
Pkd1l1 Sum	1.07897	2.6116	1.11e-15
Foxa2 Sum	5.65472	1.72612	2.4e-14
Efcab1 Sum	1.03943	2.52149	1.26e-13
Spink13 Sum	1.2428	2.19305	1.03e-12
Scn3a Sum	1.90374	2.18936	5.24e-12
Mical2 Sum	5.2141	1.50915	5.24e-12
Adcy1 Sum	2.4517	1.79151	2.03e-11
Vwce Sum	1.12982	2.15573	2.42e-11
Ednra Sum	1.64953	2.62415	8.47e-11
Ghr Sum	2.54773	1.91305	8.47e-11
Neto1 Sum	1.40097	1.86265	1.95e-10
Cacna2d1 Sum	2.96012	1.54731	3.69e-10
Pde8b Sum	2.4404	1.88044	3.69e-10
Kcnb2 Sum	1.85855	1.85818	3.72e-10
Cbr4 Sum	3.27646	1.47206	7.31e-10
Rimbp2 Sum	2.28788	2.14448	1.79e-09
Palmd Sum	2.86408	1.63539	5.1e-09
Homer2 Sum	2.03932	1.52648	2.1e-08
Drd5 Sum	1.59869	1.6289	2.45e-08
Lrp1b Sum	1.16936	2.28456	3.19e-08
Tll1 Sum	1.10722	2.07611	4.74e-08
Tmem163 Sum	2.83019	1.50222	6.06e-08
Astn2 Sum	2.34437	1.7087	6.16e-08
Eps8 Sum	2.95447	1.36247	7.29e-08
Adh7 Sum	1.15241	1.72473	7.61e-08
Thsd7a Sum	1.27669	1.59943	1.07e-07
Tnp1 Sum	1.64953	1.52951	1.08e-07
Slc35d3 Sum	2.20314	1.39168	1.85e-07
Gad1 Sum	2.01672	1.4383	2.08e-07
Sox5 Sum	3.44594	1.36739	2.13e-07
Clstn2 Sum	1.88114	1.33819	2.13e-07
RP23-168H19.1 Sum	2.77935	1.37484	2.65e-07
Col8a1 Sum	2.27093	1.54041	2.76e-07
Pabpc2 Sum	1.92633	1.42611	2.85e-07
Obsl1 Sum	1.13546	1.59521	3.4e-07
Khdrbs3 Sum	2.70591	1.51157	3.42e-07
Enox1 Sum	2.52514	1.41895	4.1e-07
Negr1 Sum	1.02248	1.8891	4.5e-07
Fam171a1 Sum	2.40086	1.3325	4.6e-07
Med10 Sum	1.2089	1.8123	5.67e-07
Ror2 Sum	4.08428	1.15367	5.99e-07
Dusp16 Sum	4.02779	1.24492	6.09e-07
Nrp1 Sum	4.40063	1.25759	6.34e-07
Arhgap24 Sum	3.76228	1.17002	7.49e-07
Prkd1 Sum	1.51395	1.45276	8.26e-07
Sema3e Sum	2.15795	1.35408	9.79e-07
Gm9767 Sum	1.62128	1.92737	1.06e-06
Kcne4 Sum	1.32188	1.8487	1.11e-06
Stoml3 Sum	1.07897	1.47074	1.2e-06
Celf3 Sum	1.34448	1.51247	1.25e-06
Fbn2 Sum	1.06203	1.51673	1.49e-06
Atp8a2 Sum	5.16325	1.14967	1.76e-06
Wscd1 Sum	1.06768	1.90461	2e-06
Ino80c Sum	2.14665	1.1308	2.02e-06
Tmem212 Sum	1.76816	1.33053	2.29e-06
Pnlip Sum	1.49701	1.35609	2.32e-06
Smlr1 Sum	1.26539	1.61802	2.49e-06
Csgalnact1 Sum	1.98283	1.32026	2.62e-06
Tox Sum	2.80759	1.30626	2.66e-06
Nwd1 Sum	1.12417	1.52963	2.66e-06
Wdr11 Sum	2.38391	1.21637	2.81e-06
Fbxo32 Sum	2.99966	1.17256	2.81e-06
Krt7 Sum	2.53643	1.18918	4.92e-06
Mipol1 Sum	2.07886	1.23218	5.84e-06
Col6a3 Sum	1.06768	1.59649	6.25e-06
Ddc Sum	2.76805	1.14309	6.25e-06
Apcdd1 Sum	1.32188	1.39414	7.45e-06
Kcnmb1 Sum	1.10157	1.46732	8.87e-06
Gpr156 Sum	2.09581	1.21457	8.91e-06
Ica1l Sum	1.15806	1.32611	9.72e-06
Ppp1r3c Sum	1.66083	1.37706	9.89e-06
Frem2 Sum	2.01107	1.16246	1.1e-05
Ppapdc1a Sum	1.06203	1.44802	1.17e-05
Nedd9 Sum	4.26505	1.01941	1.21e-05
Hcn4 Sum	1.84725	1.42166	1.26e-05
St8sia5 Sum	1.29929	1.35643	1.26e-05
RP23-469H11.2 Sum	1.12982	1.64116	1.43e-05
Thsd4 Sum	5.67732	0.935513	1.6e-05
Tlr4 Sum	1.2202	1.50373	1.71e-05
B3galt2 Sum	1.42357	1.54014	1.73e-05
Runx1t1 Sum	2.1523	1.21704	1.74e-05
Rin2 Sum	4.55315	1.16111	1.84e-05
Mark1 Sum	1.8416	1.26431	2.01e-05
Dhrs2 Sum	1.16936	1.7087	2.19e-05
Klf12 Sum	5.17455	0.965464	2.23e-05
AC115818.1 Sum	2.25963	1.30844	2.4e-05
Gm11099 Sum	1.13546	1.31204	2.47e-05
Uchl1 Sum	1.58739	1.21318	2.68e-05
Igf1r Sum	7.10089	0.898148	2.9e-05
Sh3rf2 Sum	1.42357	1.21822	2.9e-05
Hsd17b3 Sum	1.38402	1.31204	2.91e-05
Slc16a12 Sum	1.29929	1.198	2.93e-05
Inhbb Sum	5.00508	0.975545	3.27e-05
RP24-131O15.1 Sum	2.36696	1.3468	3.32e-05
Slc25a21 Sum	2.06191	1.15531	3.4e-05
AC170869.2 Sum	1.35578	1.68577	3.81e-05
Slc25a36 Sum	2.33872	1.03173	4.18e-05
Arhgef3 Sum	5.27059	1.05003	4.18e-05
Npy Sum	2.52514	1.03724	4.34e-05
Alcam Sum	3.54197	0.984607	4.38e-05
Mnat1 Sum	1.69472	1.25104	4.41e-05
Zpld1 Sum	1.10722	1.97989	4.51e-05
Tmem150c Sum	1.99412	1.26394	4.98e-05
Rufy3 Sum	2.11275	1.02989	5.24e-05
Slc35f3 Sum	2.03367	1.17854	6.07e-05
Spata46 Sum	1.56479	1.26105	6.52e-05
Syt16 Sum	2.52514	1.02664	7.17e-05
AC102232.1 Sum	1.92633	1.29526	7.21e-05
Phactr3 Sum	1.31623	1.17118	7.82e-05
Gabrb3 Sum	1.27104	1.31204	8.34e-05
Ets2 Sum	10.2361	0.863571	8.34e-05
Tprg Sum	1.59304	1.26687	8.4e-05
Zdhhc14 Sum	5.84114	0.909601	8.4e-05
Srrm4 Sum	1.82465	1.18428	8.74e-05
Slc25a13 Sum	1.62693	1.09465	8.76e-05
Tex29 Sum	2.77935	1.04803	8.95e-05
Igf1 Sum	1.18631	1.40378	8.97e-05
Arhgef26 Sum	1.71732	1.11349	9.31e-05
Gm10645 Sum	1.85855	1.0934	9.52e-05
Nhs Sum	1.28799	1.42332	9.84e-05
Fam84a Sum	2.59857	1.09457	9.91e-05
Wdr60 Sum	1.02813	1.16953	0.000101907
Camk1g Sum	3.73404	0.931181	0.000104318
Fam13c Sum	1.62693	1.13824	0.000109597
Crmp1 Sum	1.60434	1.05747	0.000112883
Syt17 Sum	1.42357	1.15548	0.000121768
Alkbh3 Sum	1.52525	1.09041	0.000125413
Mpp6 Sum	3.60411	0.917465	0.000125413
Iyd Sum	1.35578	1.04502	0.000130342
RP23-379C1.5 Sum	2.50819	0.980417	0.000135808
Dmrt2 Sum	1.73427	1.08697	0.000150894
Fam107a Sum	1.07332	1.16155	0.000153579
Ltbp1 Sum	4.45712	0.934932	0.000153579
Prelp Sum	1.56479	1.03866	0.000154241
Car10 Sum	1.56479	1.0301	0.000159723
Sv2b Sum	2.06191	1.00119	0.000164778
Wdyhv1 Sum	1.45181	1.01038	0.000168194
Enpp3 Sum	1.93763	1.67221	0.000180625
Rbms3 Sum	3.27646	1.01465	0.000184779
Tox2 Sum	1.54785	1.31729	0.000197853
Trim67 Sum	2.26528	1.00889	0.000206769
Psapl1 Sum	2.34437	0.951782	0.000210345
Oprd1 Sum	1.79076	1.00287	0.000215322
Rcc1l Sum	1.15241	1.21016	0.000226897
Kank4 Sum	1.03378	1.20624	0.000232797
Cped1 Sum	3.3499	0.937643	0.00023957
Cacna1e Sum	1.63823	1.11321	0.000244632
Car8 Sum	1.62128	1.0557	0.000252548
Sh3rf1 Sum	3.638	0.907101	0.000270049
Rorb Sum	1.15241	1.1971	0.000275514
Trp53bp1 Sum	2.25398	0.96721	0.000290942
Rap1gap2 Sum	6.34956	0.949895	0.000301492
Tph1 Sum	1.07897	1.15553	0.000304138
Slc4a4 Sum	1.63823	1.03748	0.000333717
RP23-324A4.2 Sum	1.01118	1.32816	0.00033426
Slc17a5 Sum	1.67778	0.984312	0.000338179
Sybu Sum	1.59304	1.05582	0.00034493
Limch1 Sum	2.46865	0.967884	0.000354269
Pcnxl2 Sum	1.5422	1.18125	0.000394485
Snap25 Sum	2.79064	0.862443	0.000400828
Ccdc180 Sum	1.05638	1.18013	0.000415437
Fto Sum	5.30448	0.8554	0.000415437
Rabep1 Sum	1.68342	1.02825	0.000415437
Fstl4 Sum	2.31047	1.21673	0.000417078
Kdr Sum	1.51395	1.0981	0.000418508
Gcnt3 Sum	1.41227	1.0168	0.000423997
Nhsl1 Sum	5.92588	0.810993	0.000446825
Ascc2 Sum	1.77381	0.931766	0.000446825
Ermard Sum	2.33307	0.934063	0.000472685
Xrcc5 Sum	1.44051	1.03591	0.000476697
Hus1b Sum	1.21455	0.99011	0.000476697
Tdrd7 Sum	2.1297	1.0163	0.000495924
Afap1l2 Sum	4.22551	0.830193	0.000497243
Trp63 Sum	1.03378	1.06742	0.000497831
Irs1 Sum	1.95458	1.00264	0.000508051
CT025619.2 Sum	1.34448	1.04298	0.000508051
Fhl2 Sum	3.09004	0.890434	0.000517775
Sox11 Sum	3.6606	0.859697	0.000518479
Inpp4a Sum	1.86419	0.982286	0.000537992
Naaladl2 Sum	1.77946	1.06892	0.000537992
Dennd2a Sum	1.47441	1.06006	0.000537992
Kitl Sum	2.40651	1.0389	0.000552894
Slc30a4 Sum	1.42357	0.973104	0.000590545
Lama3 Sum	1.65518	0.941855	0.000597453
Zfyve28 Sum	1.97153	0.988462	0.000617821
Sox1 Sum	3.0731	0.839908	0.000642948
Gm10097 Sum	1.86419	0.975366	0.000642948
Slc22a22 Sum	1.2089	1.18987	0.000650889
Insm1 Sum	5.85809	0.837773	0.000673571
Dagla Sum	4.75087	0.796095	0.00069738
Cdc14b Sum	1.37273	0.985388	0.000698277
Rundc3a Sum	1.58174	0.954611	0.000702329
RP24-267I21.3 Sum	1.05073	1.15849	0.000720501
Nefl Sum	1.66648	1.12061	0.000729709
Fam189a1 Sum	2.89233	0.847248	0.000805013
Exph5 Sum	1.99977	0.858901	0.000843135
Ascl1 Sum	1.74556	0.929951	0.000849844
Kif5c Sum	2.99401	0.876766	0.000871055
AC157555.1 Sum	1.73992	0.991044	0.000873034
Efs Sum	1.12982	1.02058	0.000892652
Rtkn2 Sum	1.92069	0.964115	0.000903618
Ccdc13 Sum	1.42922	0.925683	0.000964832
Fam174a Sum	1.5083	1.22838	0.000995013
Rtn1 Sum	1.2089	1.00495	0.00105376
Sqrdl Sum	1.59869	0.938223	0.00109195
Scn1a Sum	1.08462	1.14961	0.00110846
Rubcn Sum	2.08451	0.895052	0.00112892
Ccdc141 Sum	1.31623	1.03266	0.00114206
Cpxm2 Sum	1.08462	1.3967	0.00115649
AC130827.2 Sum	11.9195	0.726392	0.00117578
Srp68 Sum	1.19195	1.00654	0.00120574
Slc24a3 Sum	1.5309	1.03318	0.00123685
Cyp7b1 Sum	1.03378	1.12135	0.00130217
Mtmr7 Sum	1.58739	0.897001	0.00130425
Rarb Sum	2.97706	0.868592	0.00132521
Syt1 Sum	2.71721	0.871781	0.00140035
Kcnh1 Sum	1.45746	1.05272	0.00144418
Nefm Sum	1.63823	1.07065	0.00146651
Crh Sum	1.08462	1.03413	0.00146978
Gng4 Sum	1.40662	0.99242	0.00153975
Agpat4 Sum	4.14642	0.772943	0.00154357
Cpne7 Sum	1.5196	1.00515	0.00159163
Xkr4 Sum	1.12417	1.20101	0.00161192
Smarca5 Sum	2.47994	0.840732	0.00173788
Nxph1 Sum	1.59304	0.886841	0.00174486
3110018I06Rik Sum	1.05073	1.06452	0.0017939
RP23-369M17.1 Sum	1.31059	0.976552	0.00180436
Cdon Sum	2.45735	0.846603	0.00180588
Ube2cbp Sum	1.31623	0.915616	0.00187595
Kcnma1 Sum	3.20303	0.796449	0.00188803
Syn2 Sum	2.27658	0.925855	0.00191951
Lmod3 Sum	2.64377	0.836754	0.00193958
Mep1b Sum	1.02813	1.03332	0.00194211
Xylt1 Sum	2.62682	0.849795	0.00205785
Pax9 Sum	2.29352	0.931074	0.00205785
Rbfox2 Sum	6.83538	0.716393	0.00205785
Pakap Sum	2.29917	0.881176	0.00214374
Bicc1 Sum	2.27658	0.975896	0.00215261
Nmnat3 Sum	1.75686	0.855973	0.00219321
Gnao1 Sum	2.08451	0.895052	0.00221949
Nptx1 Sum	1.8529	0.860201	0.00231528
Errfi1 Sum	4.46842	0.724649	0.00231708
RP24-77I13.2 Sum	3.65495	0.775371	0.00231709
Dnajc18 Sum	1.2089	0.94129	0.00233146
Gna12 Sum	3.6493	0.819937	0.00246173
Barx2 Sum	3.29906	0.769621	0.00247771
Tspear Sum	1.59304	0.894454	0.00253818
Mobp Sum	1.93763	0.85566	0.00257106
Nsmce3 Sum	2.14665	0.835837	0.00265271
Gm11011 Sum	1.36708	0.914922	0.00272052
Slc22a4 Sum	1.5535	0.952957	0.00279904
Usp48 Sum	2.22009	0.779272	0.00283695
Tnni3k Sum	1.10157	1.03193	0.00285333
Pgpep1l Sum	2.48559	0.792892	0.00286415
Akap2 Sum	1.5422	1.00919	0.00288452
Lrp11 Sum	1.33883	0.949468	0.00292736
Lrrc10b Sum	1.98847	0.917581	0.00295476
Cdk6 Sum	2.71156	0.821052	0.00296182
Cldn11 Sum	1.30494	0.950851	0.00296403
Rffl Sum	2.49689	0.794862	0.00302105
Cmah Sum	1.28234	1.33757	0.00306264
Myo18b Sum	1.85855	0.943651	0.00312168
Akr1e1 Sum	1.73427	0.844115	0.00312518
Il17rd Sum	1.97153	0.838437	0.00315706
Psmd11 Sum	1.28234	0.985057	0.00324062
Fam155a Sum	1.20325	0.976689	0.00332085
Bdnf Sum	1.82465	0.890337	0.00332649
Cyfip2 Sum	1.68342	0.928709	0.00332903
Gm9964 Sum	1.01118	1.16003	0.00337426
Kif1a Sum	1.32753	1.10722	0.00337963
Vil1 Sum	1.63823	0.845862	0.00339232
Stk39 Sum	3.31601	0.773618	0.00340034
Hectd2 Sum	1.73992	0.802141	0.00345086
Myom1 Sum	1.46311	0.994556	0.00353148
Ptpro Sum	1.29929	0.860006	0.00353941
Mroh5 Sum	2.38391	0.807733	0.0035953
Zdhhc19 Sum	1.01118	0.897001	0.00362274
Ptger2 Sum	1.07332	0.946952	0.00378659
Map6 Sum	1.90374	0.812051	0.00380837
Kcnj6 Sum	3.23127	0.76707	0.00381172
RP24-199E5.2 Sum	1.27104	0.942392	0.00385174
Syne1 Sum	2.80759	0.772194	0.00392721
Cldn10 Sum	3.3612	0.736791	0.00392721
Clca4a Sum	1.16371	0.897001	0.00405343
Dnajc6 Sum	2.09581	0.801348	0.00405343
RP23-303I9.1 Sum	1.94328	0.890742	0.00410962
Acvr1 Sum	4.73393	0.720784	0.00426881
Snx33 Sum	2.84148	0.723264	0.00442557
Fancc Sum	9.89718	0.646779	0.00455616
Lactb2 Sum	1.38967	0.885366	0.00462419
Ckap2l Sum	1.30494	0.830169	0.00462419
Nadsyn1 Sum	1.23715	0.893725	0.00466546
Tm4sf1 Sum	1.60434	0.780356	0.00486064
Akap9 Sum	1.60434	0.823	0.0049412
Dlgap1 Sum	5.68862	0.665436	0.0049412
Clip4 Sum	2.87538	0.76336	0.00494723
Alpk2 Sum	2.1184	0.811344	0.00498325
Tmem117 Sum	2.74545	0.77221	0.00500962
Myo9b Sum	2.58728	0.783701	0.00505461
Sgk1 Sum	3.62106	0.777381	0.00509994
Pcbp3 Sum	1.70602	0.847853	0.00509994
Galnt9 Sum	1.35578	1.13746	0.00513595
Adgra1 Sum	1.49136	0.870033	0.00525896
Agl Sum	1.61564	0.862235	0.00531614
Mfhas1 Sum	2.51949	0.849383	0.00537231
Ret Sum	1.92633	0.781523	0.00553309
Zfp462 Sum	2.13535	0.795943	0.00553524
Gli3 Sum	1.98847	1.252	0.00556294
Vwf Sum	4.72828	0.687454	0.00574964
Sptlc1 Sum	2.19184	0.735755	0.00589438
Gch1 Sum	2.16924	0.751006	0.00593154
Btbd17 Sum	1.39532	0.88253	0.00598944
Tmem64 Sum	1.58174	0.854007	0.0060775
Lbh Sum	2.88103	0.899827	0.00621457
Iqca Sum	1.56479	0.996351	0.00675849
Slc22a15 Sum	1.65518	0.797465	0.00677727
Dync1i1 Sum	1.63258	0.805447	0.00692986
Itgb3 Sum	1.24845	0.849066	0.00707726
Lmntd1 Sum	1.98847	0.753195	0.00709285
Gas7 Sum	2.4178	0.743989	0.00717816
Fermt2 Sum	2.49689	0.781273	0.00734785
Ccbe1 Sum	1.99977	0.766905	0.00734855
Prdm14 Sum	1.17501	0.86965	0.00747178
Eif4g3 Sum	5.05027	0.64814	0.00762171
Adamts18 Sum	1.16371	0.876242	0.00801252
Man2a1 Sum	4.77347	0.735056	0.00829771
Serinc5 Sum	2.03367	0.768974	0.00838795
Arg1 Sum	1.29929	0.83287	0.00847904
RP23-214M22.3 Sum	1.58174	0.831755	0.00856932
Ndfip1 Sum	2.32177	0.722414	0.00866455
Mb Sum	2.64942	0.787676	0.00867834
Ccdc14 Sum	1.5083	0.831233	0.00876144
Utp20 Sum	1.16936	1.14211	0.00879642
Ak5 Sum	2.12405	0.720712	0.00913377
Aipl1 Sum	2.01107	0.715003	0.00913377
Ttc29 Sum	1.2428	0.900268	0.00916627
Ralgps1 Sum	6.46254	0.63712	0.00922905
Dennd4a Sum	2.62117	0.798086	0.00947136
Bhlha9 Sum	2.30482	0.697976	0.00951214
Slc31a2 Sum	1.97153	0.763249	0.00958342
Shc3 Sum	1.1976	0.78936	0.00958342
Esr1 Sum	2.58728	0.753509	0.00967907
Pnmal2 Sum	1.10722	0.857274	0.00974304
Rnf103 Sum	1.77381	0.797465	0.0101529
Zfp568 Sum	1.33318	0.860931	0.0101529
Akt3 Sum	1.62128	0.802483	0.0102265
Pgbd5 Sum	2.88668	0.682681	0.0103289
Smim15 Sum	4.62094	0.636611	0.0103321
Ptp4a3 Sum	3.22562	0.674248	0.0103759
Ehhadh Sum	2.53079	0.713219	0.0103813
Lgals3 Sum	2.20314	0.748137	0.0105522
Pcgf6 Sum	1.02248	1.05165	0.0106498
Ccdc148 Sum	2.79629	0.727076	0.0106626
Nceh1 Sum	2.63247	0.687464	0.0109386
Krt87 Sum	1.41227	0.783736	0.0111569
Cdk5r1 Sum	3.10134	0.860737	0.0112064
Upb1 Sum	1.95458	1.09262	0.011354
AC165086.3 Sum	1.40662	0.794007	0.0114443
Ifnk Sum	1.43487	0.830658	0.0120938
Mob3b Sum	2.56468	0.711308	0.0122875
Capn9 Sum	1.49136	0.814992	0.0124505
Tle1 Sum	2.83584	0.682826	0.0124866
RP23-55L3.5 Sum	1.16371	0.796072	0.0126251
Synm Sum	2.96012	0.658214	0.012707
Phldb2 Sum	1.33318	0.869864	0.0129166
Slc14a1 Sum	1.07897	0.885773	0.0129524
Arhgap18 Sum	2.32177	0.681126	0.0129775
Ythdc2 Sum	1.35578	0.867375	0.0131419
Gca Sum	1.22585	0.900313	0.0136076
Galnt15 Sum	1.8077	0.755824	0.0136375
Srrm3 Sum	1.49136	0.784458	0.0136466
Sfrp5 Sum	1.26539	0.768267	0.0137576
Slc7a11 Sum	2.98271	0.686737	0.0139119
Nol10 Sum	1.32188	0.779164	0.0139119
Pdlim1 Sum	1.67778	0.749847	0.0139119
Fam171b Sum	1.11852	0.871847	0.0145234
Dcdc2b Sum	1.03378	0.791206	0.0147407
RP23-418M3.5 Sum	2.14665	0.725814	0.0148383
Arl2bp Sum	1.68907	0.727076	0.0149034
Psme4 Sum	1.66083	0.768416	0.0149551
Nt5c2 Sum	4.40063	0.611029	0.0149819
Cep112 Sum	2.53643	0.742115	0.0150705
Tff3 Sum	1.8416	0.776442	0.015078
Slc24a4 Sum	2.80759	0.672127	0.0152878
Mapkap1 Sum	1.72297	0.749247	0.0154058
Sox13 Sum	4.08993	0.651484	0.01552
Slc8a1 Sum	2.70026	0.642273	0.0159517
Qsox1 Sum	1.64953	0.738611	0.0160792
Arhgap10 Sum	2.63812	0.781523	0.0167374
Lrp8 Sum	2.92057	0.628407	0.0168749
Sox21 Sum	1.73427	0.850904	0.0176869
AC124992.1 Sum	1.11287	0.781523	0.0177028
Pam Sum	3.6606	0.62069	0.0182233
Myrip Sum	1.84725	0.721223	0.0182233
Klhl29 Sum	3.93176	0.614946	0.0183655
E2f8 Sum	1.86984	0.67585	0.0183984
Obscn Sum	1.35013	0.695367	0.0183984
Pigk Sum	1.35013	0.835224	0.0184113
Slco2a1 Sum	2.63812	0.718878	0.0184113
Uts2 Sum	1.14111	0.777702	0.018512
Noct Sum	6.1236	0.596236	0.0185152
S100a6 Sum	2.00542	1.09428	0.0186819
Ccdc162 Sum	4.14642	0.619319	0.0186819
Ctnnb1 Sum	5.8129	0.573952	0.0191078
Thbs4 Sum	1.45181	0.888637	0.0194439
Efr3a Sum	1.02813	0.827738	0.0197146
Stx16 Sum	1.5535	0.720123	0.0201277
Cxcr4 Sum	2.37826	0.658098	0.0202213
Nupr1 Sum	1.63823	0.735362	0.0203655
Sdhd Sum	1.46876	0.710587	0.0205273
Klc1 Sum	3.10134	0.624163	0.0206773
Tbc1d7 Sum	2.55338	0.615769	0.020682
Amer2 Sum	1.80206	0.691452	0.0208691
Sergef Sum	3.25952	0.644613	0.0209909
Gpatch2l Sum	1.21455	0.857472	0.0213009
Rbfox1 Sum	2.98836	0.637373	0.0213009
Zbtb18 Sum	2.95447	0.712466	0.0214185
Cdkn3 Sum	2.11275	0.845977	0.021497
Focad Sum	2.90362	0.658689	0.021995
Ppp4r3b Sum	1.45746	0.728933	0.0224357
Dtx1 Sum	1.40097	0.820829	0.0225131
Tuft1 Sum	2.58728	0.666548	0.0228099
Med23 Sum	1.2089	0.802843	0.0229841
Nkx2-1 Sum	1.11852	0.809111	0.022994
Knop1 Sum	1.92633	0.718663	0.0231365
Chchd6 Sum	1.45181	0.701213	0.0232227
Fam13a Sum	1.18631	0.747735	0.023325
Cap2 Sum	2.38391	0.652848	0.0233782
Alk Sum	2.50819	0.713095	0.0235634
RP23-92G13.7 Sum	1.03943	0.734895	0.023914
Cfap99 Sum	1.24845	0.802673	0.0239978
Lama4 Sum	1.06768	0.826611	0.0242832
Cdk2ap1 Sum	2.14665	0.628297	0.0246106
Ksr1 Sum	3.26517	0.609874	0.0246356
Agtrap Sum	1.25974	0.710002	0.0246533
Npas4 Sum	1.18066	0.731663	0.0246658
Adgrg1 Sum	4.05604	0.587567	0.0246887
Spaca6 Sum	1.77381	0.704355	0.0247313
Rin3 Sum	4.37803	0.581034	0.0250806
Lypd6b Sum	2.79629	0.611598	0.0250919
Megf9 Sum	2.60987	0.627748	0.0251607
Ntn5 Sum	1.30494	0.866238	0.0253109
Pdp1 Sum	2.75675	0.609104	0.025442
Pald1 Sum	2.81889	0.666798	0.0255431
Npm3 Sum	1.01683	0.823199	0.0256059
Gadd45g Sum	6.31002	0.56992	0.026953
Usp44 Sum	2.38956	0.592875	0.0271873
Grip1 Sum	5.2141	0.543567	0.0273602
Hrh2 Sum	1.30494	0.743754	0.0274263
Pkig Sum	1.40097	0.672127	0.0274539
Cacna1i Sum	1.67778	0.679458	0.0283261
Rims2 Sum	2.38956	0.66058	0.0290175
Nr3c1 Sum	4.05039	0.568657	0.0291567
Tbc1d9 Sum	2.55903	0.622887	0.0291744
Card11 Sum	1.53655	0.73237	0.0292304
Ak7 Sum	1.43487	0.830658	0.0293519
Osbpl3 Sum	5.50785	0.60978	0.0299958
RP23-387F1.4 Sum	3.71709	0.596688	0.0305837
Klhl22 Sum	1.06768	0.773369	0.0306853
Ccdc187 Sum	1.44051	0.727076	0.0307022
Atp6v0a1 Sum	1.68907	0.627967	0.0307491
Lpar3 Sum	1.41792	0.674608	0.0308327
Aldh5a1 Sum	1.20325	0.796117	0.0310199
Auh Sum	2.89798	0.736462	0.0317005
March5 Sum	2.08451	0.658544	0.0317005
Galnt2 Sum	5.5248	0.531241	0.0325535
Stard13 Sum	3.3386	0.581912	0.0329912
Shisa2 Sum	2.24833	0.616893	0.0330482
Sec1 Sum	1.30494	0.830169	0.0333093
Mep1a Sum	1.20325	0.749724	0.0333139
Fmnl2 Sum	4.31589	0.564924	0.0336496
RP23-356J2.10 Sum	1.33318	1.03086	0.0339887
Plekhm3 Sum	1.55914	0.64442	0.0345201
Scn9a Sum	1.72862	0.853034	0.034538
Pld1 Sum	2.01107	0.678076	0.0346293
Cabyr Sum	1.19195	0.870033	0.0348715
Sh3pxd2b Sum	2.04497	0.650957	0.03519
Prkar1b Sum	2.04497	0.621107	0.035617
Irx2 Sum	3.33295	0.567768	0.0358016
Spata24 Sum	1.8077	0.678466	0.0360956
Ffar4 Sum	1.55914	0.691071	0.0365685
Slc38a11 Sum	1.5535	0.67237	0.0367574
Sgms2 Sum	2.4178	0.589266	0.0368627
Elavl3 Sum	1.25409	0.746616	0.0371553
Osbpl6 Sum	1.87549	0.66351	0.0376065
Vps4a Sum	1.54785	0.667133	0.0377713
Pthlh Sum	1.40662	0.655771	0.0378814
Commd9 Sum	2.32177	0.606221	0.0383044
Marveld3 Sum	2.27658	0.617103	0.0384736
Ywhaq Sum	3.11829	0.574551	0.0389182
Sirt5 Sum	1.03943	0.734895	0.0392968
Ankrd29 Sum	1.29364	0.782489	0.0393286
Nupl1 Sum	1.68907	0.633966	0.0396381
Gpr88 Sum	1.87549	0.603954	0.0399398
Thrb Sum	2.32742	0.735249	0.04005
Naa20 Sum	1.73427	0.77147	0.0402064
Osr2 Sum	1.8077	0.649783	0.040504
Atp10a Sum	2.20314	0.660968	0.0407397
Serpine2 Sum	1.25974	0.744354	0.0407596
Atp1b1 Sum	3.92611	0.567629	0.0410313
Cyb5rl Sum	1.14111	0.664491	0.0413231
Mrps35 Sum	1.14676	0.662535	0.041483
Irx3 Sum	2.23138	0.693467	0.0414863
Hebp2 Sum	1.5083	0.748771	0.0422937
Enpp1 Sum	1.58174	0.619916	0.0427827
Efhc1 Sum	1.49701	0.653075	0.0432001
Prrc1 Sum	1.87549	0.890517	0.0436328
Tbc1d22b Sum	1.21455	0.640661	0.0439702
Crlf2 Sum	1.99412	0.702828	0.0440445
Bmp6 Sum	1.92069	0.622378	0.0446529
RP24-100B13.1 Sum	1.5422	0.635283	0.0449946
Slc2a12 Sum	1.2315	0.711786	0.0454489
Foxn3 Sum	8.67698	0.493862	0.0454883
Trpm1 Sum	1.97718	0.607494	0.0459
Mylk Sum	2.19749	0.579518	0.0459
Ksr2 Sum	2.77935	0.570981	0.0465948
Bfsp2 Sum	2.02237	0.590425	0.0470186
Psmg1 Sum	2.7511	0.556275	0.0472122
Trib2 Sum	3.06745	0.576134	0.0472382
Chst11 Sum	4.92599	0.653516	0.0489021
Gm10972 Sum	1.27669	0.712322	0.0490156
Pde7a Sum	1.83595	0.621847	0.0490515
Pde10a Sum	4.46842	0.56853	0.0490515
AC157667.1 Sum	2.73415	0.690847	0.0490808
Mamdc2 Sum	1.62693	0.64776	0.049392
Fmod Sum	1.02813	0.969757	0.0494511
Rcl1 Sum	1.75686	0.603087	0.0496492
Tspan12 Sum	1.67213	0.668376	0.0497707

## Sheet: NE2 Up
FeatureName	NE2 Average	NE2/NE1 Log2 Fold Change	P-Value (Benjamini-Hochberg adjusted two-sided t-test)
Pou2f3 Sum	4.32263	2.58278	4.87e-22
Sel1l2 Sum	1.0227	4.50814	1.86e-19
Olfr1414 Sum	1.19543	2.5229	1.36e-13
Spib Sum	1.58633	2.05171	6.48e-12
Epha6 Sum	1.39088	2.11717	2.53e-11
Csmd2 Sum	1.27724	2.2128	9.57e-11
Vav1 Sum	3.50447	1.57306	1.11e-10
Plcb2 Sum	4.23627	1.66495	5.47e-10
Ascl2 Sum	1.96359	1.87633	5.47e-10
Hck Sum	1.87723	1.70902	8.56e-10
Hpgds Sum	1.18634	1.99346	5.2e-09
Fam19a4 Sum	2.45449	1.51952	5.2e-09
RP23-193D1.3 Sum	1.38633	1.90096	6.94e-09
Tas2r134 Sum	1.39088	1.82077	1e-08
Ccdc129 Sum	1.44088	1.71544	1.66e-08
Gsc Sum	1.8136	1.64532	1.69e-08
Trhde Sum	4.16809	1.35539	1.71e-08
Adora1 Sum	2.32268	1.54841	2.05e-08
Cpvl Sum	2.00905	1.76488	2.32e-08
Sox9 Sum	5.05443	1.25745	9.83e-08
Aox4 Sum	1.26361	2.0572	1.12e-07
Gng13 Sum	1.2227	1.69869	1.33e-07
Mctp1 Sum	3.80446	1.28503	1.61e-07
Mcub Sum	2.0045	1.48718	2.82e-07
Gm10577 Sum	1.44088	1.49305	2.84e-07
Ly6g6e Sum	1.16361	2.20173	3.15e-07
Mgll Sum	3.84537	1.20473	4.43e-07
Apobec1 Sum	1.4636	1.64831	5.63e-07
Stk38 Sum	2.81357	1.30587	8.26e-07
Gucy2d Sum	1.44542	1.57911	8.28e-07
Vstm2l Sum	1.62724	1.42091	8.77e-07
Cd2 Sum	1.53178	1.50388	1.11e-06
Gnb3 Sum	1.11816	1.57024	1.13e-06
Csf2 Sum	1.54997	1.7135	1.19e-06
Tmem132e Sum	1.55906	1.37276	1.22e-06
Nod2 Sum	1.58633	1.46675	2e-06
Pamr1 Sum	1.82269	1.46865	2.2e-06
Sash1 Sum	4.82262	1.10391	2.23e-06
Spdef Sum	4.44081	1.1099	2.48e-06
Lrmp Sum	2.43631	1.27292	2.57e-06
Nek11 Sum	1.84541	1.33448	2.77e-06
Rassf6 Sum	5.20898	1.17213	3.44e-06
Gfi1b Sum	1.60906	1.47314	3.47e-06
Gsg1l Sum	2.84539	1.14739	3.49e-06
Fes Sum	1.72723	1.25038	5.33e-06
RP23-421B5.3 Sum	2.66358	1.17093	5.84e-06
Fam19a1 Sum	1.49542	1.31282	6.23e-06
Actr8 Sum	1.49997	1.42929	7.42e-06
Ppargc1b Sum	3.42265	1.07146	7.45e-06
Alox5 Sum	1.33633	1.48314	7.8e-06
Plk2 Sum	4.53626	1.06359	7.84e-06
E2f6 Sum	2.12723	1.28528	8.28e-06
St3gal4 Sum	3.90446	1.10076	8.32e-06
Inpp5b Sum	2.87266	1.11751	8.47e-06
Padi3 Sum	1.80451	1.24777	9.42e-06
Il10 Sum	3.8681	1.11433	1.01e-05
Ctso Sum	2.09541	1.21778	1.22e-05
Zc3h12a Sum	5.64078	0.994868	1.24e-05
Krt78 Sum	2.13177	1.19816	1.26e-05
Itpr3 Sum	3.81355	1.13542	1.26e-05
Ptgs1 Sum	3.23175	1.05517	1.31e-05
Ccl1 Sum	1.38179	1.51436	1.74e-05
Pde2a Sum	4.43172	1.05646	1.78e-05
Tmc5 Sum	1.43179	1.33353	1.85e-05
Pik3cg Sum	3.09084	1.12793	1.89e-05
Pold1 Sum	1.60451	1.22483	2.03e-05
RP23-194H4.2 Sum	4.85444	1.03233	2.36e-05
Gpr4 Sum	1.56815	1.42215	2.37e-05
Fam20a Sum	2.50904	1.16974	2.38e-05
Olfr1402 Sum	1.14543	1.44214	2.44e-05
Pkd2l2 Sum	1.48179	1.24669	2.55e-05
Il12b Sum	1.26361	1.28852	2.71e-05
Plac8 Sum	2.42267	1.24881	2.9e-05
Slc9a9 Sum	3.06811	1.01203	2.9e-05
Steap3 Sum	1.86359	1.13255	3.19e-05
Ssh1 Sum	2.07723	1.08422	3.28e-05
Lrrc6 Sum	1.57724	1.21204	3.3e-05
Cd274 Sum	2.27722	1.15171	3.3e-05
Serpina3i Sum	1.23634	1.57127	3.32e-05
Ceacam19 Sum	1.11361	1.46055	3.36e-05
Aste1 Sum	1.67724	1.20812	3.36e-05
Ctla4 Sum	1.27724	1.31972	3.69e-05
Ebf1 Sum	4.66353	0.995215	3.73e-05
Il17rb Sum	2.21813	1.15405	3.81e-05
Ppm1f Sum	1.40451	1.24984	3.96e-05
Atp2a3 Sum	5.39533	0.99539	4.31e-05
Slc35g1 Sum	2.18177	1.13842	5.03e-05
Orm1 Sum	1.65451	1.32935	5.29e-05
Slc25a34 Sum	1.30452	1.5911	6.14e-05
Kcnq3 Sum	1.57269	1.13807	7.1e-05
Cd44 Sum	5.14079	1.04799	7.12e-05
Pigr Sum	1.02725	1.51451	7.21e-05
Ip6k3 Sum	1.13634	1.20007	7.62e-05
Pxdc1 Sum	1.79087	1.16392	7.88e-05
Grik3 Sum	1.62724	1.12052	9.84e-05
Fezf1 Sum	2.4954	1.06333	0.00010953
RP23-359F12.1 Sum	1.51815	1.218	0.00011223
Fgf10 Sum	1.16816	1.47037	0.00011547
Atp10b Sum	1.74996	1.36156	0.00011716
Mfsd7c Sum	1.5136	1.14093	0.00011716
Mybph Sum	1.34542	1.21578	0.00012541
Pik3r6 Sum	2.40449	1.04432	0.00013845
Smagp Sum	1.49542	1.10009	0.00014688
Cd300a Sum	1.35452	1.1705	0.00015037
Shmt2 Sum	5.20443	0.919616	0.00015089
Chst2 Sum	1.53633	1.05968	0.00015993
Dcbld1 Sum	2.04541	1.1651	0.00017426
Card14 Sum	1.4636	1.15299	0.00019462
Vps13c Sum	2.80903	1.01339	0.00020776
Krt222 Sum	1.14088	1.2223	0.00022332
Arl14ep Sum	1.59542	1.03887	0.00023575
Utf1 Sum	1.36815	1.08088	0.00024463
Rab44 Sum	2.48631	1.07175	0.00026366
Ankrd63 Sum	3.08175	0.991942	0.00029258
Ehf Sum	6.40895	0.926463	0.00029624
Rhog Sum	1.84541	1.00812	0.00031352
Gpr171 Sum	1.44997	1.07915	0.00037445
Ncf2 Sum	2.10904	0.964086	0.00041426
Actbl2 Sum	1.79541	1.01354	0.00042009
Snx20 Sum	2.13632	0.967632	0.00042121
RP23-303F24.3 Sum	4.66353	0.878401	0.00044377
Zfhx3 Sum	15.3633	0.761042	0.00044637
Parp8 Sum	3.80446	0.923035	0.0004579
Nrep Sum	2.17722	0.950996	0.00046869
Sox8 Sum	1.54087	1.06393	0.00047129
Nxph4 Sum	2.60903	0.936517	0.0004767
Rnf43 Sum	3.04993	0.920408	0.00049197
Fam49a Sum	4.64535	0.89865	0.00049442
Nradd Sum	1.38179	1.14621	0.00049537
Suox Sum	1.50451	1.04063	0.00050385
Smtn Sum	3.44538	0.859313	0.00050805
Zrsr1 Sum	1.40451	1.14391	0.00050805
Slc25a12 Sum	1.62724	1.02605	0.00050869
Adgrl3 Sum	4.26354	0.845267	0.00054222
Klhdc7a Sum	7.30438	0.790192	0.00055917
Sh3bgrl Sum	1.11361	1.09132	0.00056842
Igsf21 Sum	5.56351	0.817245	0.00059415
P2ry2 Sum	2.56358	0.893431	0.0006243
RP23-345D6.8-1 Sum	3.3772	0.869569	0.00062831
Trcg1 Sum	1.30906	1.24818	0.00064595
Rac2 Sum	1.49542	1.0656	0.00067357
Akap12 Sum	3.03175	0.886791	0.00069167
Fat4 Sum	1.46815	1.12092	0.00069253
Ttc32 Sum	2.08177	0.937855	0.0007205
Alox5ap Sum	3.52719	0.87188	0.00072971
Zmat4 Sum	2.37267	0.892081	0.00073179
Aldh2 Sum	1.25452	1.04682	0.00075571
Egln3 Sum	8.64981	0.789989	0.00075571
Clmn Sum	8.85435	0.77413	0.00075868
Ctsc Sum	1.87269	0.886107	0.00078954
Frg1 Sum	1.53633	1.02701	0.00079171
Pygl Sum	1.68178	1.00407	0.00082573
Ackr4 Sum	1.19088	1.08302	0.0009606
Tead2 Sum	1.06361	1.02532	0.0009717
F2rl2 Sum	1.36361	1.1534	0.00098166
Smoc1 Sum	2.12268	0.943617	0.00098685
Kcnj2 Sum	2.18632	0.971495	0.00109327
Gdf15 Sum	1.75451	1.02676	0.00109718
Clec2d Sum	1.70905	0.96098	0.00110846
Spns3 Sum	1.37724	1.06552	0.00116054
Grm2 Sum	1.09088	1.04626	0.00120574
Csrp2bp Sum	1.93178	0.97146	0.00122478
Enc1 Sum	6.47713	0.762708	0.00125158
Tmem38b Sum	1.84087	0.935445	0.00125319
AC115293.2 Sum	1.69996	1.04888	0.00126852
Padi1 Sum	2.38177	0.872387	0.00130425
Ephb1 Sum	1.63178	1.04026	0.00136199
Slc9a3r1 Sum	2.8363	0.836123	0.00141003
Stac3 Sum	4.67717	0.810694	0.00145386
Dclk1 Sum	2.57267	0.863623	0.00146651
RP23-76P22.2 Sum	1.30906	0.992523	0.00146651
Crot Sum	1.14997	1.01844	0.0015223
Hvcn1 Sum	1.00907	1.14901	0.00155819
Gm9817 Sum	1.24543	0.94576	0.00156219
Pde9a Sum	3.49538	0.800943	0.00158123
Dclk3 Sum	1.59996	0.922668	0.00158951
Pgap2 Sum	2.53631	0.843123	0.00171234
Ifng Sum	2.17722	1.0024	0.00172405
Ccnd2 Sum	1.28179	0.937802	0.0017759
Sema3b Sum	2.38631	0.881391	0.0017939
Fam78b Sum	2.96357	0.83433	0.00189688
RP23-332P1.1 Sum	3.50901	0.790433	0.00204741
Cpne5 Sum	3.04084	0.851978	0.00205877
Mafb Sum	2.45449	0.86658	0.00206488
Plekhm2 Sum	1.79996	0.954635	0.00210055
Pstpip2 Sum	2.86357	0.829587	0.00213095
Mcu Sum	3.99082	0.760322	0.00220029
Ndufa4l2 Sum	4.43626	0.793628	0.0022726
Eml2 Sum	2.18177	0.890496	0.00237389
Cdc42ep1 Sum	2.81357	0.876624	0.00246687
Tns1 Sum	5.52715	0.757166	0.0024994
Plekhs1 Sum	1.96359	1.04531	0.00261555
Acta2 Sum	1.20906	1.02074	0.00268169
Fam3b Sum	1.75451	0.891834	0.00276167
Gm26897 Sum	3.28629	0.81712	0.00281403
Fer Sum	1.21361	1.05361	0.00281403
Bcat1 Sum	1.70451	0.94793	0.00283234
Prkaa2 Sum	1.21815	0.965008	0.00286317
Arhgap1 Sum	1.54087	1.07499	0.00287062
Klf3 Sum	8.52254	0.701871	0.00287648
Cd69 Sum	2.47267	0.920093	0.00291915
Cpm Sum	5.22261	0.954513	0.00293974
Inpp5d Sum	1.19088	1.18772	0.00318265
Zfp658 Sum	1.02725	1.12219	0.00318704
Tars Sum	2.74994	0.812195	0.00321319
Unc5b Sum	6.34986	0.72772	0.00329562
Camk2d Sum	5.14534	0.738497	0.00339975
Fxyd6 Sum	2.19995	0.789624	0.00340034
Tmem51 Sum	5.83623	0.73939	0.00348129
Cep164 Sum	2.61812	0.810541	0.0035119
Commd1 Sum	2.40449	0.861294	0.00357128
Arhgap15 Sum	1.03634	0.88331	0.00366011
Oat Sum	2.17268	0.898357	0.00372372
Odf3l1 Sum	1.00907	1.02943	0.00373304
Fnbp1 Sum	3.59083	0.749442	0.00374587
Spocd1 Sum	1.98177	0.787026	0.00384143
Lyrm9 Sum	2.88175	0.774573	0.00391763
Med12l Sum	3.73174	0.756247	0.00397241
Kdm4a Sum	3.81355	0.743996	0.00404608
RP23-334A5.4 Sum	1.26815	0.886508	0.00404874
Tor4a Sum	1.22725	0.924621	0.00418539
Cenpf Sum	2.61812	0.799694	0.00425245
Inpp5j Sum	1.17725	0.902975	0.00425663
Galr3 Sum	1.69996	0.881157	0.00433485
Hoxb4 Sum	1.03634	0.912456	0.00441211
Cap1 Sum	2.86357	0.760639	0.00441488
Fam227a Sum	1.16361	1.00709	0.00441488
Cd2ap Sum	3.10902	0.79051	0.00441488
Hipk1 Sum	1.96814	0.8496	0.00446881
Ildr1 Sum	1.96359	0.930485	0.00468174
Tmem56 Sum	1.4136	0.962137	0.00494338
Txnrd1 Sum	6.21804	0.712406	0.0051946
Mrrf Sum	1.11361	1.15474	0.0053399
Rnf152 Sum	1.55451	0.862099	0.00543428
RP24-380G7.1 Sum	3.38174	0.773731	0.00556294
Arl5a Sum	1.88178	0.845771	0.00565257
Ethe1 Sum	1.1227	0.955658	0.0058901
Ypel2 Sum	5.35897	0.695316	0.00598792
Gatb Sum	2.02268	0.754152	0.00619023
Casr Sum	1.32724	0.975828	0.00619023
Cpped1 Sum	1.38633	0.816067	0.0066259
Crb2 Sum	4.40445	0.783254	0.00662822
Cstad Sum	7.81801	0.639332	0.00663683
Pcolce2 Sum	1.50451	0.913254	0.00672483
Pik3r1 Sum	7.12257	0.706482	0.00683652
Nmur1 Sum	1.34088	0.886188	0.00689163
Zc3h18 Sum	1.62724	0.835952	0.00702302
Entpd5 Sum	1.3727	0.886742	0.00708352
Ephb4 Sum	1.53178	0.860023	0.00709698
Gm17509 Sum	2.70449	0.722255	0.00719312
Parvg Sum	2.12268	0.790142	0.00721641
Rgs6 Sum	2.79539	0.711575	0.00722049
Etv6 Sum	12.6588	0.623156	0.00729865
Dnah8 Sum	1.35906	0.905553	0.00734785
Smad6 Sum	4.45445	0.671875	0.00736202
Abcb9 Sum	1.89087	0.784535	0.00738332
C3 Sum	1.01816	0.872387	0.00744036
Plekha3 Sum	1.48633	0.807109	0.0074795
Gpr135 Sum	1.2227	0.996593	0.00750337
Klhdc4 Sum	2.32722	0.730775	0.00762631
Hs3st3a1 Sum	1.8545	0.778957	0.00775407
Fgd5 Sum	1.58633	0.808256	0.0077689
Ly6e Sum	3.24084	0.741477	0.00794355
1600014C23Rik Sum	4.60444	0.668179	0.00810831
Lpgat1 Sum	1.92268	0.786526	0.00829771
Anxa4 Sum	4.82262	0.71539	0.00858556
RP23-246F18.7 Sum	1.39542	0.899466	0.00876144
Prlr Sum	1.33633	0.85911	0.0087624
Aox3 Sum	1.18179	1.11596	0.00879642
RP24-84D8.8 Sum	1.06361	0.906267	0.00884446
Sh2d6 Sum	1.7636	0.925266	0.00947136
Arhgap28 Sum	1.62724	0.80948	0.00956739
Pstpip1 Sum	3.44992	0.835753	0.00972357
Hr Sum	1.19088	1.01264	0.00987003
Sbf1 Sum	1.8136	0.808256	0.00997586
Unc5d Sum	1.20906	0.890677	0.0103178
Stard5 Sum	2.18177	0.796955	0.0103737
Fam43a Sum	3.72719	0.68972	0.0103759
Myrfl Sum	2.43631	0.75674	0.0105404
RP23-242C19.7 Sum	5.37261	0.694072	0.0105684
Nkain2 Sum	1.21815	0.926534	0.0107479
Pvrl4 Sum	1.67724	0.793079	0.0108884
Jade2 Sum	2.87721	0.70168	0.0109976
Fbxw7 Sum	5.24534	0.659515	0.0110073
Slc1a2 Sum	1.60451	0.806839	0.011487
Rbm38 Sum	3.64992	0.972691	0.011487
Man2a2 Sum	1.67269	0.739706	0.011487
Pdzd2 Sum	3.86355	0.706732	0.011487
Eml6 Sum	3.18629	0.704497	0.0115008
RP23-10B20.7 Sum	4.48626	0.679227	0.0118615
Tnfaip3 Sum	4.18627	0.647842	0.0118879
Pax3 Sum	1.84087	0.853452	0.0120068
Slc27a3 Sum	1.46815	0.808643	0.0120963
Grik4 Sum	3.34993	0.67628	0.0125022
Smad1 Sum	5.07261	0.64345	0.0126817
Fkbp7 Sum	1.39997	0.779516	0.0127087
GRp18 Sum	1.09088	1.06169	0.0127087
Dync1i2 Sum	1.63178	0.848898	0.01279
Epop Sum	1.44088	0.715443	0.0129026
Pdlim3 Sum	1.92723	0.789924	0.0130658
Nxn Sum	3.29538	0.703948	0.0132914
Kazn Sum	6.54531	0.609064	0.0138747
Aagab Sum	2.54085	0.767396	0.0139119
Gpc6 Sum	3.6181	0.671762	0.0140117
Wapl Sum	1.78178	0.706435	0.0141181
Ivns1abp Sum	3.21811	0.698172	0.0142043
Hmga2 Sum	3.07266	0.652182	0.0142353
Otud3 Sum	2.12723	0.799855	0.0145936
Rara Sum	5.76351	0.628932	0.0145936
Dmap1 Sum	1.45451	0.864644	0.0150528
RP24-137C19.1 Sum	1.00452	1.14253	0.0151517
Grin2a Sum	1.55451	0.797144	0.0151621
Lrfn2 Sum	2.01814	0.717439	0.0153045
Spryd3 Sum	1.0318	0.806606	0.0153413
RP24-147G7.1 Sum	1.7636	0.775888	0.0158118
Mul1 Sum	1.55451	0.881208	0.0159552
Pde4dip Sum	2.60449	0.677943	0.0159782
Plekha2 Sum	3.49992	0.638304	0.0159782
Itgae Sum	1.47269	0.765471	0.0159943
Tgm2 Sum	3.5181	0.682388	0.0161268
Bod1 Sum	4.51354	0.67352	0.0161268
Cox7a2l Sum	2.42722	0.685268	0.0164148
Fam126a Sum	2.09541	0.700507	0.0165538
Parp12 Sum	1.72723	0.70702	0.0183655
Mcc Sum	4.009	0.610045	0.0184113
Slc22a21 Sum	1.36361	0.751657	0.018554
Shank2 Sum	5.37715	0.607396	0.0186181
Relt Sum	1.74542	0.706821	0.0188104
Vwa3b Sum	2.1545	0.734256	0.0188196
Nek2 Sum	4.23172	0.612569	0.0188196
Rapgef5 Sum	5.24079	0.584265	0.0188196
Chn2 Sum	5.32261	0.597317	0.0194848
Acad11 Sum	1.70451	0.718989	0.0194848
B3gnt2 Sum	3.36811	0.664817	0.0200198
Man1c1 Sum	4.67717	0.603633	0.0200398
Rpp25l Sum	2.00905	0.691222	0.0202596
Xrcc1 Sum	1.19543	0.77816	0.0205339
Myog Sum	1.29997	0.830501	0.0205821
Ppp1r15b Sum	3.59992	0.618699	0.0207379
Pik3r5 Sum	3.05902	0.633356	0.0214658
Frem1 Sum	1.08179	0.820644	0.021497
Stac2 Sum	1.97723	0.681359	0.0215164
Adap1 Sum	2.17268	0.667031	0.0216639
Tlx1 Sum	1.74087	0.789109	0.0216639
Mllt3 Sum	5.32261	0.606594	0.0219711
Stox2 Sum	6.28168	0.580451	0.0220759
Slc12a3 Sum	1.24088	0.719905	0.0220759
Ltc4s Sum	2.2545	0.787083	0.0220759
Meaf6 Sum	2.58631	0.657905	0.0222648
Map4k5 Sum	2.52267	0.687962	0.0222659
Mgst3 Sum	2.28631	0.728604	0.0224281
Six3 Sum	1.87269	0.684473	0.0225815
Rab25 Sum	1.4136	0.715976	0.0231365
Ccdc6 Sum	6.13168	0.572978	0.0234865
Card19 Sum	1.91359	0.674352	0.0241752
Sema3a Sum	1.09543	0.79947	0.0242539
RP23-396L12.1 Sum	3.0363	0.643372	0.0242749
Wnk2 Sum	4.4999	0.612797	0.0244634
Tcof1 Sum	1.52724	0.692249	0.0244784
Phldb3 Sum	1.54087	0.739801	0.0246106
Cers3 Sum	1.22725	0.758884	0.0247313
Fgfr3 Sum	1.7636	0.799735	0.0250325
BC016579 Sum	2.28631	0.740429	0.0250919
Prph Sum	1.27724	0.750698	0.0253109
RP24-117C3.2 Sum	1.54997	0.739492	0.0254178
RP23-383E9.1 Sum	1.67724	0.703644	0.0260389
Myo1b Sum	4.28627	0.593325	0.0261322
Sema4a Sum	1.34997	0.809098	0.0262799
Pipox Sum	1.20452	0.720877	0.0264687
4930583I09Rik Sum	1.19997	0.795296	0.0265472
Hivep2 Sum	6.77712	0.556802	0.0265643
Cacnb4 Sum	2.63176	0.682996	0.026614
Matk Sum	1.47724	0.769904	0.0268198
Zfp423 Sum	3.05902	0.592714	0.0268431
Lima1 Sum	5.30897	0.568408	0.0268651
Pxmp4 Sum	1.06816	0.870165	0.026953
Fxn Sum	3.44083	0.621021	0.0271317
Blnk Sum	1.34542	0.76273	0.0271317
Zfp809 Sum	1.47269	0.746856	0.0272839
Ccnd1 Sum	2.8863	0.621467	0.0277069
Vti1a Sum	3.35902	0.600958	0.0277069
Camk2b Sum	3.33174	0.680121	0.0279168
Sos1 Sum	2.37722	0.628628	0.0279498
Arhgap8 Sum	2.48631	0.693237	0.0281814
Stn1 Sum	2.53176	0.612411	0.0283118
Coro2b Sum	4.09991	0.630027	0.0283261
Gnai2 Sum	3.59083	0.636016	0.0287171
Pknox2 Sum	3.65446	0.595973	0.0288245
Marf1 Sum	1.89996	0.664059	0.0290175
Dlx4 Sum	1.00907	0.874152	0.0290934
Naprt Sum	1.7136	0.672776	0.0290934
Nacc2 Sum	3.33174	0.607685	0.0291567
Mrps10 Sum	2.8363	0.644757	0.0291567
Atl1 Sum	1.70905	0.699488	0.0292304
Acss1 Sum	1.09543	0.878905	0.0292605
Foxi1 Sum	1.09998	0.754793	0.0296513
Stom Sum	1.42724	0.674287	0.0299958
Kirrel3 Sum	3.12266	0.626387	0.0299958
Epb41l1 Sum	3.81355	0.607792	0.0300832
Vps37b Sum	4.38627	0.609488	0.0302654
Selk Sum	1.39997	0.692638	0.03034
Epha4 Sum	3.21356	0.651742	0.0305001
Rab37 Sum	4.53172	0.571373	0.0306203
Ntm Sum	4.31354	0.61685	0.0307491
Ero1lb Sum	1.54997	0.820412	0.0309237
Adgrb2 Sum	3.11811	0.584651	0.031293
Gsap Sum	3.09539	0.62181	0.031458
Rrm2b Sum	1.69087	0.646031	0.031458
Slc15a3 Sum	1.00452	0.781938	0.0319769
Cxcl1 Sum	1.70905	0.738588	0.0325308
RP24-173L14.1 Sum	1.19088	0.704513	0.0330238
Cfap221 Sum	1.13634	0.918039	0.0335985
Lmf1 Sum	1.19088	0.726881	0.0340835
Dcps Sum	1.9045	0.667498	0.0341097
Ntng2 Sum	2.49994	0.654319	0.0349511
Hoxb9 Sum	1.69996	0.653746	0.0352799
Zbtb1 Sum	2.08177	0.659948	0.0357628
Robo2 Sum	1.53633	0.718064	0.0362908
Card10 Sum	3.48174	0.581047	0.0369928
Ndc1 Sum	1.19997	0.807073	0.037305
Eif2s2 Sum	1.2727	0.745573	0.0375536
Pknox1 Sum	2.37722	0.607643	0.0378752
Ankrd39 Sum	1.57724	0.799989	0.037941
Rcan2 Sum	1.84087	0.943907	0.037941
RP24-173L14.5 Sum	1.51815	0.818591	0.0382856
Ube2l3 Sum	1.00452	0.714194	0.0386446
Tnr Sum	2.63631	0.656037	0.0388384
Tmem183a Sum	1.22725	0.682648	0.0396673
Shisa8 Sum	1.08634	0.839965	0.0396673
Ttc25 Sum	1.25906	0.67762	0.0397477
Degs2 Sum	3.04539	0.606456	0.0399398
Socs1 Sum	3.70446	0.569224	0.0407164
Aco2 Sum	1.44088	0.724721	0.0410508
Atg5 Sum	1.53633	0.65016	0.0413566
Fbxo15 Sum	1.61815	0.741477	0.0415061
Adgrf2 Sum	1.12725	0.753146	0.0415077
Arhgap27 Sum	4.95898	0.549498	0.0415694
Ttll8 Sum	1.01816	0.773823	0.0416818
Smug1 Sum	3.13175	0.587033	0.0416936
Ggta1 Sum	1.37724	0.837857	0.0417012
Shroom3 Sum	9.68615	0.537719	0.0417012
Lipg Sum	2.30449	0.665419	0.0417012
Nudt3 Sum	2.09995	0.612093	0.0428607
Acvrl1 Sum	1.4136	0.69724	0.0430351
Plce1 Sum	2.40904	0.600979	0.0431711
Hmx2 Sum	1.51815	0.633036	0.04321
Slc22a12 Sum	1.42724	0.720383	0.0433373
Itpr2 Sum	3.57265	0.611214	0.0434519
Nckap5 Sum	4.06809	0.561626	0.0436959
Smurf2 Sum	1.88632	0.633514	0.0446988
Col27a1 Sum	1.99541	0.661967	0.0450352
Cachd1 Sum	3.40902	0.564674	0.0455555
Gm10322 Sum	2.58631	0.585392	0.0458221
Lgr6 Sum	1.4227	0.6697	0.0459
Recql5 Sum	2.26359	0.584769	0.0460388
Slc34a2 Sum	2.3454	0.593458	0.0461261
Slf2 Sum	2.40904	0.669068	0.0465949
Slc6a9 Sum	2.62721	0.575363	0.0466225
Myc Sum	6.27713	0.513174	0.0479851
Plekha6 Sum	7.0953	0.530612	0.0482354
Chst8 Sum	2.32268	0.57422	0.0482354
Cyfip1 Sum	1.30452	0.687962	0.0482354
Cwh43 Sum	1.55906	0.756675	0.0489299
Ptpdc1 Sum	1.34088	0.668597	0.0489715
Eri3 Sum	2.3954	0.587698	0.0490878
Hif3a Sum	1.55451	0.667083	0.0494492
Arap1 Sum	2.85448	0.596861	0.0495329
Peli1 Sum	2.81357	0.563207	0.0495329
Irf4 Sum	1.24543	0.682725	0.049598
Loxl4 Sum	1.4636	0.719572	0.049883
