# Supplementary material for: Temporal evolution of cellular heterogeneity during the progression to advanced AR-negative prostate cancer
Source: Nat Commun. 2021 Jun 7;12:3372. doi: 10.1038/s41467-021-23780-y (PMC8185096; doi:10.1038/s41467-021-23780-y)
Supplement: Supplementary file 6 — Source Data [file 41467_2021_23780_MOESM6_ESM.xlsx]

## Sheet: Figure 1
Figure 1A							Figure 1B						Figure 1C							Figure 1F		P			PR			PN			PRN
	record_id	Categories: High N-Myc/RB1 del =1; Low N-Myc/RB1 del =2; High N-Myc or RB1 del =3	OS (months)	deceased (yes=1, no=0)				Genotype	OS (weeks)	Deceased (yes=1, no=0)				Pathology	PN	PRhetN	PRN				Time (weeks)	Mean	SEM	N	Mean	SEM	N	Mean	SEM	N	Mean	SEM	N
	1	1	16.1333	1				PN	12	1			8 weeks	Adeno	100	97.5	41.25				8	0.454922	0.0729311	5	0.882904	0.0873169	2	0.425965	0.0845623	4	0.437654	0.104672	6
	2	1	9.1	0				PN	17	1				Poorly Diff/NE	0	0	56.25				12	1	0	5	1	0	3	1	0	4	1	0	6
	3	1	27.2667	1				PN	18	1				Squamous	0	2.5	2.5				13	1.08792	0.127718	5	0.933853	0.121119	3	1.07287	0.133712	4	1.39293	0.0971316	6
	4	1	6.1	1				PN	18	1				Intestinal	0	0	0				16	0.820253	0.153716	5	0.409552	0.142825	3	1.04074	0.220568	4	3.67024	0.891755	6
	5	1	8.76667	1				PN	26	1											18										4.68618	0.887731	6
	6	1	9.83333	0				PN	30	1				Pathology	PN	PRhetN	PRN				20	0.640692	0.11758	5	0.363836	0.134318	3	1.13828	0.200728	4	5.93318	0.844531	4
	7	1	9.33333	0				PN	30	1			12 weeks	Adeno	95	83.75	67.83				22										13.3765	0.393382	2
	8	1	32.4667	0				PN	37	1				Poorly Diff/NE	0	3.75	22.33				24	0.63933	0.0865264	5	0.696057	0.783305	3	1.00175	0.170964	4
	9	1	81.5	1				PN	39	1				Squamous	0	2.5	4				28	0.696662	0.0869283	5	0.762425	0.148398	3	1.07723	0.13488	4
	10	1	19.2	0				PRN	8	1				Intestinal	5	10	5.83				32	0.856194	0.0986083	5	0.926796	0.102962	3	1.59201	0.295161	3
	11	1	37.3	1				PRN	10	1											36	0.835654	0.0884804	5	3.3852	2.23509	3	2.76098	0.647558	3
	12	1	37.7333	1				PRN	11	1				Pathology	PN	PRhetN	PRN				40	0.80745	0.0410425	4	9.07795	7.38396	3	5.42113	1.76144	2
	13	1	19.9333	1				PRN	11	1			16 weeks	Adeno	88.75	64.5833	26.25				44	0.905203	0.0536217	4
	14	1	6.83333	1				PRN	12	1				Poorly Diff/NE	0	8.58333	41.25				48	1.05429	0.0710683	3
	15	1	43.7	0				PRN	12	1				Squamous	2.5	15.5833	28.75				52	0.962865	0.181908	3
	16	1	34.0333	1				PRN	13	1				Intestinal	8.75	11.25	3.75
	17	1	1.83333	1				PRN	13	1
	18	1	25.7667	0				PRN	16	1				Pathology	PRhet	PRhetN
	19	1	31.9667	1				PRN	16	1			32 weeks	Adeno	95	27.5
	20	2	15.1667	1				PRN	20	1				Poorly Diff/NE	0	57.5
	21	2	44.4	0				PRN	30	1				Squamous	0	5
	22	2	40.3667	1										Intestinal	5	10
	23	2	4.23333	0
	24	2	145.333	1
	25	2	18.2	1
	26	2	76.4667	1
	27	2	38.7333	0
	28	2	21.8	0
	29	2	58.3667	1
	30	2	45.1333	0
	31	2	90.0333	1
	32	2	136.533	0
	33	2	36.5667	1
	34	2	36.7333	1
	35	2	84.3667	1
	36	2	41.3667	1
	37	2	56.9	0
	38	3	82.7333	1
	39	3	73.9	1
	40	3	35.9	0
	41	3	21.5	0
	42	3	4.4	1
	43	3	85.8333	0
	44	3	48.1	0
	45	3	173.8	0
	46	3	51.9667	0
	47	3	50	1
	48	3	9.83333	0
	49	3	8	1
	50	3	12.6	1
	51	3	20.5667	0
	52	3	176.6	0
	53	3	36.2667	1
	54	3	50.4	0
	55	3	17.8667	1
	56	3	18.9667	1
	57	3	80.2667	1
	58	3	25.6	0
	59	3	71.6	1
	60	3	21.6667	1
	61	3	38.9333	1
	62	3	55.7	0
	63	3	7.06667	1
	64	3	26.8667	1
	65	3	44.1333	0
	66	3	24.5333	1
	67	3	55.4667	0
	68	3	25.9333	1
	69	3	31.5	0
	70	3	34.0667	1
	71	3	6.6	1
	72	3	32.2667	0
	73	3	35.3333	1
	74	3	87.1667	0
	75	3	38.4667	1
	76	3	7.9	1

## Sheet: Figure 2
Figure 2B	Adeno (Intact)	Poor (Intact)	Castrated	PCa	CRPC	NEPC
	0.18	0.51	0.25	0.09	0.12	0.7
	0.16	0.69	0.83	0.1	0.12	0.08
	0.09	0.54	0.82	0	0.11	0.83
	0.2	0.77	0.8	0.05	0.07	0.78
	0.26	0.68		0.01	-0.04	0.54
	0.27	0.33		0.08	0.37	0.49
		0.56		0.11	-0.04	0.53
		0.76		0.13	0.11	0.93
				-0.02	0.01	0.93
				0.05	0.05	0.89
				-0.01	0.26	0.47
				0.09	-0.08	0.02
				0.13	0.01	0.81
				0.1	-0.05	0.33
				0.15	-0.03	0.16
				0.05	-0.01	0.56
				0.04	0.1	0.66
				0.1	0.05	0.61
				0.15	0.07	0.48
				0.11	0.12	0.91
				0.03	0.27	0.46
				0.05	0.37	0.75
				-0.03	0.12	0.31
				0.12	0.17	-0.12
				0.1	0.07	0.07
				0.09	0.23	0.04
				0.08	0.04	-0.04
				0.08	0.47	0.73
				0.02	0.12	0.75
				0.02	0.13	0.74
				0.07	0.17	0.68
				0.1	0.02	0.63
				0.07	0.37	0.69
				0.07	0.09	0.04
				0.04	0.1	0.93
				0.07	0.02	0.89
				0.13	0.02
				0.03	-0.06
				0.06	0.06
				0.06	-0.02
				0.15	0.42
				0.01	-0.13
				0.06	0.13
				0.05	-0.11
				0	-0.09
				0.09	0.11
				0.13	0.12
				0.11	-0.01
				-0.01	-0.16
				0.03	0.19
				0.05	0.31
				0.11	0.47
				0.1	0.04
				0.07	0
				0.07	0.49
				0.04	-0.08
				0.1	-0.1
				0.01	0.01
				0	0.28
				0.05	0.1
				0.02	0.09
				0.04	-0.1
				0.21	0.16
				0.04	0.07
				0.06	0.01
				0.07	0.09
					-0.02
					0.19
					0.11
					0.08
					0.1
					0.23
					-0.06

## Sheet: Figure 3
Figure 3E	Genotype	Cluster	n		Figure 3F	AR+/FKBP5+/CD24+	PR	PRN		Figure 3G/H	Barcode	Genotype	Cluster	AverageScore
	PR	1	266			No	6741	4610			AAACCCAAGAATCCCT-1	PR	3	0.0378479
	PR	2	2240			Yes	1410	550			AAACCCACATGGTGGA-1	PR	3	0.0558394
	PR	3	1493								AAACCCAGTCATCGGC-1	PR	2	0.0602116
	PR	4	1723			EZH2+/FKBP5low	PR	PRN			AAACCCATCTAGTACG-1	PR	1	0.133708
	PR	5	348			No	7388	3795			AAACGAAAGTCAGCCC-1	PR	3	0.147419
	PR	6	889			Yes	763	1365			AAACGAAAGTCTACCA-1	PR	2	0.0244249
	PR	7	825								AAACGAACAAGTCGTT-1	PR	3	0.16515
	PR	8	72			Smith	PR	PRN			AAACGAATCATCGCCT-1	PR	2	0.0938547
	PR	9	289			Zero	5835	1732			AAACGAATCATTGCTT-1	PR	6	0.127001
	PR	10	6			Low	2044	2215			AAACGCTTCCGATGTA-1	PR	4	0.0555738
	PRN	1	2198			Medium	270	1110			AAACGCTTCTCAGAAC-1	PR	7	0.0761397
	PRN	2	224			High	2	103			AAACGCTTCTTCGCTG-1	PR	7	0.115993
	PRN	3	400								AAAGAACAGAGTTGAT-1	PR	7	0.0530894
	PRN	4	54			SOX2	PR	PRN			AAAGAACAGTCAATCC-1	PR	4	0.0681948
	PRN	5	1338			Zero	7189	3701			AAAGGATGTAGATGTA-1	PR	7	0.0695906
	PRN	6	404			Low	701	791			AAAGGGCAGATACAGT-1	PR	3	0.0460645
	PRN	7	127			Medium	245	576			AAAGGGCAGTACTGGG-1	PR	2	0.0917836
	PRN	8	371			High	16	92			AAAGGTACAAATGAAC-1	PR	4	0.123182
	PRN	9	43								AAAGGTACATGTGCCG-1	PR	1	0.0832796
	PRN	10	1			FOXA2	PR	PRN			AAAGGTAGTTTACCAG-1	PR	1	0.0985693
						Zero	8057	4786			AAAGGTATCCAAATGC-1	PR	2	0.0817869
						Low	77	221			AAAGGTATCTTCGTGC-1	PR	7	0.0406297
						Medium	17	138			AAAGTCCTCTCTAGGA-1	PR	2	0.0946064
						High	0	15			AAAGTGACATCTTTCA-1	PR	3	0.129936
											AAAGTGACATGCCGAC-1	PR	2	0.0971734
						ASCL1/INSM1/CHGA	PR	PRN			AAAGTGATCTATCGGA-1	PR	4	0.055036
						No	8002	4429			AACAAAGAGGTGCCTC-1	PR	2	0.0693204
						Yes	149	731			AACAACCAGATTGGGC-1	PR	3	0.0172386
											AACAACCGTTGCAAGG-1	PR	9	0.0774754
											AACAACCTCGAAGTGG-1	PR	2	0.0735577
											AACAAGAAGGGCATGT-1	PR	4	0.14623
											AACAAGAGTAATGATG-1	PR	2	0.0502941
											AACAAGATCTCATTTG-1	PR	3	0.0524614
											AACACACGTGTTGATC-1	PR	4	0.0554994
											AACAGGGAGGTGAGAA-1	PR	5	0.160369
											AACAGGGGTGGTTTAC-1	PR	7	0.053071
											AACCAACCATCGCTGG-1	PR	2	0.0509844
											AACCAACGTATCATGC-1	PR	4	0.0683656
											AACCAACGTGTTAGCT-1	PR	4	0.0626756
											AACCACAAGTGTTCCA-1	PR	1	0.152042
											AACCATGAGCGACAGT-1	PR	2	0.0923548
											AACCATGAGGGACAGG-1	PR	1	0.203459
											AACCATGCACCGAATT-1	PR	4	0.0879852
											AACCATGCACCTTCGT-1	PR	6	0.0832306
											AACCCAACAATCAGCT-1	PR	6	0.0575806
											AACCCAAGTCACTACA-1	PR	2	0.0435631
											AACCCAATCCTTCAGC-1	PR	2	0.11213
											AACCCAATCTTCTGGC-1	PR	5	0.233657
											AACCTGAAGGTTCTAC-1	PR	2	0.133184
											AACCTGAGTCTTGAAC-1	PR	3	0.0399552
											AACCTGATCGGTAGGA-1	PR	7	0.0671526
											AACCTTTCAAGACCGA-1	PR	7	0.0586303
											AACCTTTTCGTCACCT-1	PR	3	0.0794216
											AACGAAAAGATAGGGA-1	PR	2	0.117904
											AACGAAAAGCACCAGA-1	PR	8	0.135862
											AACGGGATCGAACCAT-1	PR	2	0.0933883
											AACGTCAAGAGATCGC-1	PR	4	0.108875
											AACGTCACAGCTCCTT-1	PR	2	0.0791436
											AACGTCACAGTTTCAG-1	PR	7	0.0690279
											AACTTCTAGCTGAAGC-1	PR	2	0.0676777
											AACTTCTCATTGACTG-1	PR	4	0.0630353
											AACTTCTTCGCAACAT-1	PR	6	0.0694173
											AAGAACAAGCGCGTTC-1	PR	2	0.0622539
											AAGAACAGTACGAAAT-1	PR	2	0.0688442
											AAGACAACAGGCGAAT-1	PR	4	0.0566336
											AAGACTCAGACTTAAG-1	PR	7	0.0624217
											AAGACTCGTGACACAG-1	PR	3	0
											AAGATAGGTTCTCCAC-1	PR	4	0.155358
											AAGATAGTCAGAGTGG-1	PR	2	0.129031
											AAGCATCGTCTTGAAC-1	PR	4	0.133151
											AAGCGAGAGACAACAT-1	PR	4	0.0550643
											AAGCGAGCAGTCGGTC-1	PR	4	0.0797023
											AAGCGTTAGTTCCGTA-1	PR	6	0.0606241
											AAGCGTTCAATTGCAC-1	PR	4	0.0588325
											AAGCGTTGTCAAAGCG-1	PR	7	0.044065
											AAGCGTTTCTAGAACC-1	PR	1	0.167069
											AAGGAATAGTATTAGG-1	PR	2	0.0357536
											AAGGAATCACCTAAAC-1	PR	2	0.0680309
											AAGGTAACACTGCGAC-1	PR	6	0.170813
											AAGGTAATCTAATTCC-1	PR	4	0.0660456
											AAGTACCCAGCCTACG-1	PR	3	0.294635
											AAGTCGTTCCCACAGG-1	PR	4	0.0342364
											AAGTCGTTCCGGACGT-1	PR	3	0
											AAGTGAAAGGCCTGAA-1	PR	2	0.0916481
											AAGTGAATCAAAGGAT-1	PR	9	0.0305847
											AATAGAGTCGACCTAA-1	PR	3	0.122955
											AATCACGAGGCCTGAA-1	PR	2	0.0523106
											AATCACGCAATGCTCA-1	PR	2	0.0800448
											AATCACGCAGACCCGT-1	PR	1	0.111282
											AATCACGTCGACACCG-1	PR	5	0.27608
											AATCGACTCTCTCGAC-1	PR	2	0.106159
											AATCGTGAGAATCCCT-1	PR	6	0.0799154
											AATCGTGAGGCATTTC-1	PR	3	0.158105
											AATCGTGCAGAAGCGT-1	PR	2	0.0525552
											AATCGTGCAGTCTTCC-1	PR	1	0.107632
											AATGAAGCAACGGCTC-1	PR	4	0.043694
											AATGAAGGTTAATGAG-1	PR	4	0.0911766
											AATGAAGTCGAGGCAA-1	PR	4	0.0647399
											AATGAAGTCGCCGATG-1	PR	3	0.152285
											AATGACCCAACAAAGT-1	PR	2	0.0991863
											AATGACCCACGCTGCA-1	PR	5	0.147094
											AATGACCGTGGTACAG-1	PR	2	0.0689581
											AATGACCTCGAGTTGT-1	PR	2	0.0666805
											AATGCCAAGTAACCTC-1	PR	2	0.088488
											AATGCCACAGCCATTA-1	PR	3	0.213559
											AATGGAAAGTAGAATC-1	PR	2	0.104034
											AATGGAAAGTCCCAGC-1	PR	2	0.101854
											AATGGAACAATACAGA-1	PR	4	0.0404042
											AATGGAATCCTCTCGA-1	PR	3	0
											AATGGCTAGACGCTCC-1	PR	2	0.107746
											AATGGCTGTCGCCTAG-1	PR	3	0
											AATGGCTTCTACTGAG-1	PR	1	0.174736
											AATTCCTAGATGCTAA-1	PR	2	0.0784586
											AATTCCTTCTGAGAAA-1	PR	4	0.0545514
											AATTTCCTCCTTCTGG-1	PR	2	0.12423
											ACAAAGACACAAGCTT-1	PR	4	0.0437466
											ACAAAGAGTCCCTCAT-1	PR	2	0.0367074
											ACAAAGATCCTTCACG-1	PR	3	0.10099
											ACAACCAAGCCTTTCC-1	PR	4	0.0457315
											ACAACCAGTACGATCT-1	PR	7	0.0884519
											ACAACCAGTTGGCTAT-1	PR	2	0.107509
											ACAAGCTAGAGTACCG-1	PR	2	0.116404
											ACAAGCTCATCCGAGC-1	PR	2	0.0937315
											ACAAGCTCATGTACGT-1	PR	8	0.284317
											ACACAGTCAGCGGTTC-1	PR	4	0.0827346
											ACACCAAAGGAGGTTC-1	PR	4	0.117686
											ACACCAAGTACGCGTC-1	PR	4	0.105626
											ACACCAAGTGTCATGT-1	PR	5	0.142686
											ACACCAATCTCCACTG-1	PR	4	0.112076
											ACACGCGCAGCAGTCC-1	PR	4	0.0967562
											ACACGCGGTAGCTTGT-1	PR	4	0.0802039
											ACACGCGGTCAACATC-1	PR	2	0.077899
											ACACTGATCATGAGAA-1	PR	2	0.101133
											ACAGAAAGTACGAGCA-1	PR	4	0.0335383
											ACAGCCGCATTGCCTC-1	PR	6	0.0724432
											ACAGCCGGTACCTATG-1	PR	2	0.121669
											ACATCCCAGGTGGGTT-1	PR	1	0.051968
											ACATCCCAGTCTAACC-1	PR	2	0.117552
											ACATCCCCACAACATC-1	PR	9	0.0493634
											ACATCGACACTGCTTC-1	PR	7	0.050439
											ACATCGACAGCAGTGA-1	PR	4	0.0581078
											ACATGCACAAGAGGCT-1	PR	2	0.0776425
											ACATGCAGTCGATTCA-1	PR	6	0.124347
											ACATTTCAGAGTTGTA-1	PR	6	0.10459
											ACATTTCAGGCTCACC-1	PR	3	0.127159
											ACCAAACCAGGGTTGA-1	PR	2	0.0618396
											ACCAAACTCTTCGCTG-1	PR	3	0
											ACCAACAAGTCAGGGT-1	PR	7	0.0727145
											ACCAACACAACTCCAA-1	PR	4	0.0621554
											ACCAACAGTTGACGGA-1	PR	2	0.0826021
											ACCAACATCTGACGCG-1	PR	2	0.162712
											ACCACAACAAGCGCAA-1	PR	3	0
											ACCACAATCCACCTGT-1	PR	5	0.195932
											ACCATTTCAATTCTCT-1	PR	7	0.0503953
											ACCCAAAGTGGTTTAC-1	PR	2	0.0429529
											ACCCTCAAGACTTAAG-1	PR	3	0
											ACCCTCAAGCGATGAC-1	PR	2	0.0840609
											ACCCTCAAGCGTGCTC-1	PR	2	0.135153
											ACCCTCACAGAATCGG-1	PR	2	0.10755
											ACCCTCAGTCTGTGCG-1	PR	4	0.108634
											ACCCTTGAGCGGGTTA-1	PR	4	0.145291
											ACCCTTGCAAGACAAT-1	PR	7	0.0669394
											ACCCTTGCACTAACCA-1	PR	4	0.0397108
											ACCTACCCACGGAAGT-1	PR	2	0.131173
											ACCTACCCAGGGTTGA-1	PR	4	0.0291706
											ACCTACCGTATCGATC-1	PR	2	0.144103
											ACCTACCGTCACTTCC-1	PR	1	0.0845355
											ACCTGAACACAAATGA-1	PR	4	0.0951014
											ACCTGAAGTCATCCCT-1	PR	9	0.0502888
											ACCTGAATCAAAGGTA-1	PR	2	0.173895
											ACCTGTCAGAAGTCAT-1	PR	4	0.03859
											ACCTGTCGTTCCGTTC-1	PR	1	0.108841
											ACGATGTCACAGACGA-1	PR	6	0.0469274
											ACGATGTCATACAGAA-1	PR	3	0.368421
											ACGATGTTCCATTTCA-1	PR	3	0
											ACGATGTTCGTTCTCG-1	PR	2	0.078866
											ACGATGTTCTCTTCAA-1	PR	3	0.0519204
											ACGCACGGTCAGACGA-1	PR	4	0.0851461
											ACGCACGGTCCTTAAG-1	PR	2	0.0527939
											ACGGAAGCACAAGCTT-1	PR	2	0.0616639
											ACGGAAGCACATCCCT-1	PR	4	0.096
											ACGGAAGTCATTGCCC-1	PR	2	0.0511168
											ACGGGTCTCGAACCTA-1	PR	3	0.0649682
											ACGGGTCTCGCATTGA-1	PR	1	0.185045
											ACGGGTCTCTCGTTTA-1	PR	7	0.0828306
											ACGGTCGAGTAAAGCT-1	PR	6	0.125515
											ACGGTCGGTCCATCTC-1	PR	3	0
											ACGGTCGTCCTCTTTC-1	PR	4	0.0948039
											ACGGTTACAGTAACAA-1	PR	2	0.0846245
											ACGTAACTCATTCGGA-1	PR	2	0.103995
											ACGTAACTCGCTCATC-1	PR	4	0.14098
											ACGTACAAGACGGAAA-1	PR	2	0.0531712
											ACGTACACATCCGGTG-1	PR	3	0
											ACGTACACATTCATCT-1	PR	4	0.0382773
											ACGTAGTAGGTCGACA-1	PR	2	0.19826
											ACGTAGTGTGGCGCTT-1	PR	2	0.0716436
											ACGTAGTTCGGCTGGT-1	PR	2	0.0500921
											ACGTTCCTCCGGGACT-1	PR	6	0.123822
											ACTACGACAATCGCAT-1	PR	4	0.0526782
											ACTACGATCTTTGCGC-1	PR	1	0.176505
											ACTATCTAGATGGCGT-1	PR	6	0.0636202
											ACTATGGCATCGCTGG-1	PR	2	0.11505
											ACTATGGGTACCTATG-1	PR	2	0.136351
											ACTATGGGTTTCTATC-1	PR	4	0.0715073
											ACTATGGTCCAAACCA-1	PR	2	0.102366
											ACTATTCCAGTCGTTA-1	PR	9	0
											ACTCCCAAGCGGACAT-1	PR	4	0.0826002
											ACTCCCACAAGCAATA-1	PR	3	0.0909941
											ACTCCCACAGCCGTCA-1	PR	4	0.12755
											ACTCCCAGTGTTGCCG-1	PR	2	0.0526083
											ACTCTCGAGGCGTTGA-1	PR	8	0.246513
											ACTCTCGAGGTAGTAT-1	PR	4	0.0838123
											ACTGATGTCGTCAAAC-1	PR	2	0.0755051
											ACTGCAAAGTCGAAGC-1	PR	3	0.0326475
											ACTGCAATCTCGTCGT-1	PR	6	0.0445971
											ACTGTCCGTCGATTAC-1	PR	4	0.0891993
											ACTGTGACAGGTGACA-1	PR	3	0.0634667
											ACTGTGATCGCTCTAC-1	PR	4	0.0727946
											ACTTAGGCATTGCTGA-1	PR	4	0.0802698
											ACTTAGGGTACGATGG-1	PR	4	0.0525447
											ACTTATCGTTACGATC-1	PR	4	0.0722672
											ACTTCCGCACGTCTCT-1	PR	2	0.0987772
											ACTTCCGTCTAAACGC-1	PR	4	0.0987723
											ACTTCGCCAATTGAGA-1	PR	4	0.0313315
											ACTTCGCCATGACAAA-1	PR	7	0.0561594
											ACTTTCAAGTTGCCCG-1	PR	4	0.0830836
											ACTTTCACACGCCACA-1	PR	6	0.1426
											ACTTTCACAGGGCTTC-1	PR	2	0.080678
											ACTTTCAGTCACCCTT-1	PR	1	0.118422
											ACTTTGTCACTTTATC-1	PR	2	0.0437165
											ACTTTGTGTGATCATC-1	PR	3	0.0538056
											ACTTTGTTCTCGCAGG-1	PR	3	0.0948207
											AGAAATGAGGGCAACT-1	PR	5	0.116446
											AGAAATGCAAACTGCT-1	PR	1	0.186877
											AGAAATGCAAGCGATG-1	PR	2	0.0864843
											AGAAATGCAGATCACT-1	PR	7	0.0290875
											AGAAATGTCATTACTC-1	PR	6	0.117735
											AGAACAAAGTGCGCTC-1	PR	2	0.0487816
											AGAACAAAGTTACGTC-1	PR	1	0.0986675
											AGAACAATCTTCCCGA-1	PR	2	0.0911761
											AGAACCTGTTCAAAGA-1	PR	1	0.0749764
											AGAAGCGAGCACCTGC-1	PR	2	0.120337
											AGAAGCGCACTTCAAG-1	PR	2	0.0702963
											AGAAGCGCATCAGCGC-1	PR	3	0.0452471
											AGAAGCGGTGTGTACT-1	PR	5	0.100663
											AGAAGCGGTGTTTACG-1	PR	2	0.0715301
											AGAAGTAAGACTCGAG-1	PR	3	0.0254704
											AGAAGTACAAAGCAAT-1	PR	4	0.0766579
											AGAAGTAGTGGACAGT-1	PR	4	0.0819358
											AGACAAAAGATGGTAT-1	PR	3	0.0277886
											AGACAAAAGCTGACAG-1	PR	7	0.0918998
											AGACAAACATGTAACC-1	PR	3	0
											AGACAAATCGCTGCGA-1	PR	6	0.178589
											AGACACTAGTAGTCTC-1	PR	2	0.101001
											AGACACTCACTACCCT-1	PR	2	0.0429431
											AGACACTGTCTGTTAG-1	PR	2	0.0934521
											AGACACTTCTCGTCGT-1	PR	4	0.0106711
											AGACAGGAGGAAAGTG-1	PR	2	0.0774363
											AGACAGGGTATGCAAA-1	PR	4	0.0864302
											AGACAGGTCTTACTGT-1	PR	1	0.0797543
											AGACCATGTTCGTGCG-1	PR	4	0.0811364
											AGACCCGAGCACTCTA-1	PR	2	0.0490481
											AGACCCGCAGCCGGTT-1	PR	2	0.0454451
											AGACTCAAGACCAGAC-1	PR	3	0.0413673
											AGAGAATAGTTTCGAC-1	PR	1	0.118237
											AGAGAATGTTATAGAG-1	PR	3	0
											AGAGAGCCAGTAACGG-1	PR	2	0.0876342
											AGAGAGCGTGTATTCG-1	PR	2	0.144082
											AGAGCAGAGACTTCCA-1	PR	2	0.194176
											AGAGCAGGTGTCTTAG-1	PR	4	0.0779389
											AGAGCAGGTTGTGTTG-1	PR	2	0.0654584
											AGAGCCCAGCCTGTGC-1	PR	2	0.0541833
											AGATAGAAGATGATTG-1	PR	1	0.167545
											AGATAGACAGGCTACC-1	PR	7	0.0352071
											AGATCGTTCATAAGGA-1	PR	8	0.230323
											AGATCGTTCGAGTCCG-1	PR	4	0.0377229
											AGATGAAAGGTGAGAA-1	PR	7	0.14261
											AGATGCTCAAGCAATA-1	PR	7	0.0561821
											AGATGCTCAATTTCGG-1	PR	3	0.125852
											AGCATCACATGATGCT-1	PR	3	0
											AGCCAATCAAGACGAC-1	PR	2	0.0758902
											AGCCAATCACGCAAAG-1	PR	3	0.106567
											AGCCAATTCTCAGAAC-1	PR	4	0.0867868
											AGCCACGCAATCGTCA-1	PR	7	0.0463335
											AGCCACGTCATTTCCA-1	PR	2	0.0421338
											AGCGATTAGATAGTCA-1	PR	3	0
											AGCGATTCAGATACTC-1	PR	2	0.0489276
											AGCGATTTCATCGACA-1	PR	3	0.211243
											AGCGCCACAACAACAA-1	PR	4	0.0914798
											AGCGCCACACGGATCC-1	PR	4	0.0542024
											AGCGCTGAGAAACCCG-1	PR	1	0.0941896
											AGCGCTGAGCGTGAGT-1	PR	2	0.0851893
											AGCGCTGCAGCAGTGA-1	PR	3	0.195616
											AGCGCTGGTTTGGAGG-1	PR	1	0.160126
											AGCGTATGTCATTCCC-1	PR	2	0.09853
											AGCGTATGTGGTCAAG-1	PR	3	0.0515896
											AGCGTCGAGGAAGAAC-1	PR	3	0.0636364
											AGCGTCGCATTGCTTT-1	PR	3	0.0644501
											AGCGTCGGTGAACGGT-1	PR	3	0.0317192
											AGCGTCGTCTGACAGT-1	PR	3	0.041129
											AGCTACATCCGTAGGC-1	PR	9	0.0845638
											AGCTCAAAGATGCCGA-1	PR	1	0.12893
											AGCTCAAAGGTGCTAG-1	PR	4	0.0614874
											AGCTTCCAGGAACTAT-1	PR	8	0.302423
											AGGAAATAGGAAAGAC-1	PR	6	0.105056
											AGGAAATAGTTGCCCG-1	PR	8	0.191935
											AGGAAATCAGGGTTGA-1	PR	2	0.113514
											AGGAAATTCGACGATT-1	PR	3	0
											AGGAAATTCGCCAATA-1	PR	4	0.097824
											AGGAAATTCTTCTGGC-1	PR	2	0.0897337
											AGGAATAAGGCTGGAT-1	PR	2	0.0624945
											AGGACGAGTTTGGGAG-1	PR	2	0.10958
											AGGACTTAGAGGATCC-1	PR	4	0.0625845
											AGGACTTAGCGCACAA-1	PR	2	0.0965814
											AGGAGGTGTAACGCGA-1	PR	4	0.153806
											AGGATAAAGAAACTCA-1	PR	9	0.0335124
											AGGATAAAGGACAACC-1	PR	3	0.0896985
											AGGATAATCACAGAGG-1	PR	2	0.0814899
											AGGATCTAGGATGGCT-1	PR	4	0.127108
											AGGATCTAGGCCCACT-1	PR	2	0.0979928
											AGGATCTAGTTTCGGT-1	PR	3	0.0628706
											AGGATCTGTACGGGAT-1	PR	3	0.0771892
											AGGATCTGTGATGAAT-1	PR	6	0.141836
											AGGCATTAGACGGAAA-1	PR	6	0.186342
											AGGCCACCAACTCATG-1	PR	7	0.0671503
											AGGCCACCAGCTATAC-1	PR	4	0.198981
											AGGCCACGTACCAATC-1	PR	9	0.0685221
											AGGCTGCAGCTACTAC-1	PR	4	0.0991792
											AGGCTGCAGTAAAGCT-1	PR	5	0.180134
											AGGCTGCGTCAACACT-1	PR	1	0.113559
											AGGGAGTAGCTTCTAG-1	PR	5	0.137696
											AGGGAGTGTCTGCCTT-1	PR	4	0.0780418
											AGGGCCTAGCCAACCC-1	PR	4	0.151623
											AGGGCCTGTAGACGTG-1	PR	1	0.0522264
											AGGGCCTGTGAGCAGT-1	PR	2	0.0304322
											AGGGCCTTCAAGCCCG-1	PR	7	0.090523
											AGGGTCCAGCTGACCC-1	PR	8	0.177273
											AGGGTCCTCACTACTT-1	PR	4	0.0826389
											AGGGTTTAGGGTGAGG-1	PR	2	0.110837
											AGGGTTTGTACGCGTC-1	PR	4	0.0495799
											AGGGTTTTCCTCGATC-1	PR	4	0.0638518
											AGGTAGGAGCCAACCC-1	PR	2	0.143107
											AGGTAGGCACGACGCT-1	PR	9	0.0564695
											AGGTAGGGTGGTCTAT-1	PR	2	0.204087
											AGGTCATCACCGGAAA-1	PR	5	0.169076
											AGGTCTAGTCGTAATC-1	PR	5	0.317515
											AGGTGTTAGAGATCGC-1	PR	2	0.0956289
											AGGTGTTCAACCCTAA-1	PR	3	0.0310098
											AGGTGTTCACCCGTAG-1	PR	1	0.120034
											AGGTTACCACATGGTT-1	PR	4	0.0601432
											AGGTTACCACCTTCGT-1	PR	3	0.0570896
											AGGTTACGTGCCCGTA-1	PR	3	0.0247011
											AGGTTGTAGAAGCCAC-1	PR	2	0.0892852
											AGGTTGTAGGTGCGAT-1	PR	1	0.114317
											AGGTTGTGTCCACAGC-1	PR	2	0.0547406
											AGGTTGTTCAGTCCGG-1	PR	2	0.138861
											AGGTTGTTCCTCGATC-1	PR	3	0.113514
											AGTAACCTCGATGCTA-1	PR	3	0
											AGTACCAAGCGCTGAA-1	PR	4	0.0375174
											AGTACCAGTGCTGTCG-1	PR	9	0.0606466
											AGTACCAGTTACCTTT-1	PR	3	0.0200173
											AGTACCATCACATACG-1	PR	2	0.0392667
											AGTACCATCGCGTGAC-1	PR	6	0.142042
											AGTACTGAGGGAGGCA-1	PR	5	0.125428
											AGTACTGTCACCTCTG-1	PR	4	0.0980904
											AGTAGCTAGTCAATCC-1	PR	2	0.079226
											AGTAGCTCAAGAGGCT-1	PR	2	0.060372
											AGTAGCTGTTATAGAG-1	PR	2	0.0808607
											AGTAGCTGTTCGGTCG-1	PR	3	0.312063
											AGTAGTCAGTCAGGGT-1	PR	4	0.187542
											AGTAGTCCACTTGGGC-1	PR	1	0.125803
											AGTAGTCCAGCTTTCC-1	PR	7	0.0824073
											AGTAGTCGTGCAGATG-1	PR	4	0.1309
											AGTAGTCTCGAGAGAC-1	PR	2	0.0757051
											AGTAGTCTCTAATTCC-1	PR	8	0.200844
											AGTCAACAGAAACTCA-1	PR	3	0
											AGTCAACCAAAGCAAT-1	PR	2	0.0807888
											AGTCAACTCGTTCTGC-1	PR	9	0
											AGTCACAGTACTGTTG-1	PR	2	0.0899244
											AGTCATGGTGATTAGA-1	PR	4	0.142221
											AGTCTCCCATAGTCAC-1	PR	9	0
											AGTCTCCTCACACCCT-1	PR	2	0.100472
											AGTCTCCTCTCTAAGG-1	PR	2	0.105795
											AGTGACTCACGACGTC-1	PR	2	0.0796229
											AGTGACTCACTGGATT-1	PR	4	0.0691233
											AGTGATCAGCGTACAG-1	PR	7	0.0319511
											AGTGATCCACAGGATG-1	PR	6	0.0961339
											AGTGATCTCTCAATCT-1	PR	2	0.103951
											AGTGCCGCATTGGGAG-1	PR	3	0.0299874
											AGTGTTGAGAGTGACC-1	PR	6	0.144811
											AGTGTTGCAGCCTTCT-1	PR	4	0.0910134
											AGTGTTGCATCCTGTC-1	PR	6	0.0604317
											AGTGTTGGTCATCGGC-1	PR	3	0.0565321
											AGTGTTGGTTGGAGGT-1	PR	3	0.0688283
											AGTGTTGTCAAGCCAT-1	PR	6	0.0738977
											AGTTAGCAGGCGCTCT-1	PR	2	0.105167
											AGTTAGCGTGGGACAT-1	PR	3	0.0382842
											AGTTAGCGTTACCGTA-1	PR	3	0.0570972
											AGTTCCCTCTAGGCAT-1	PR	4	0.127341
											AGTTCCCTCTCTCGAC-1	PR	2	0.11462
											AGTTCCCTCTCTGAGA-1	PR	5	0.266851
											AGTTCGAAGACATCCT-1	PR	2	0.124872
											AGTTCGATCGTTATCT-1	PR	1	0.106794
											ATACCGACAGTTGAAA-1	PR	3	0
											ATACCGAGTCCTCCAT-1	PR	3	0.114828
											ATACTTCCAGCGAGTA-1	PR	3	0.0442836
											ATACTTCCATGAGAAT-1	PR	2	0.0900167
											ATACTTCTCTCTAAGG-1	PR	3	0.0562205
											ATAGACCAGAGAGGGC-1	PR	2	0.103109
											ATAGGCTAGCTTTGTG-1	PR	2	0.069585
											ATAGGCTCAACGTAAA-1	PR	5	0.191365
											ATAGGCTCACTTGAGT-1	PR	8	0.27025
											ATATCCTAGAATCCCT-1	PR	4	0.0585306
											ATATCCTAGGACGGAG-1	PR	4	0.0557966
											ATCACAGAGTACAGAT-1	PR	3	0.144681
											ATCACGAAGACGGAAA-1	PR	4	0.0461678
											ATCACGAAGGTTCCGC-1	PR	3	0
											ATCACGATCTGTCCCA-1	PR	4	0.131294
											ATCACTTCATATGGCT-1	PR	4	0.0696993
											ATCAGGTCACACCAGC-1	PR	6	0.0556508
											ATCAGGTCAGCTGAGA-1	PR	2	0.144116
											ATCAGGTTCTACCACC-1	PR	2	0.104152
											ATCATTCCAACGAGGT-1	PR	4	0.0682641
											ATCATTCTCGATGCTA-1	PR	3	0
											ATCCACCTCCGAGATT-1	PR	3	0.0860759
											ATCCATTGTATAATGG-1	PR	4	0.0824798
											ATCCCTGCAAAGGGCT-1	PR	4	0.0754425
											ATCCCTGCAGCTTCCT-1	PR	4	0.0926731
											ATCCCTGTCTATACGG-1	PR	4	0.0669731
											ATCCGTCAGATGAACT-1	PR	4	0.105196
											ATCCTATAGAGTATAC-1	PR	2	0.0867261
											ATCGATGTCCATGATG-1	PR	2	0.0962382
											ATCGCCTAGATGCTAA-1	PR	7	0.065112
											ATCGCCTAGCAGGCTA-1	PR	6	0.0133934
											ATCGCCTAGCCTTCTC-1	PR	3	0.106567
											ATCGCCTGTCGTGCCA-1	PR	3	0.0330709
											ATCGCCTTCGCTACGG-1	PR	2	0.0632979
											ATCGGATAGCGCCTAC-1	PR	2	0.0758537
											ATCGGCGCAACTGCCG-1	PR	4	0.0886406
											ATCGGCGCAGGCATGA-1	PR	4	0.0854116
											ATCGGCGTCTCGGGAC-1	PR	4	0.104949
											ATCGTAGAGGCTGTAG-1	PR	2	0.121089
											ATCGTCCGTGCGTGCT-1	PR	4	0.100448
											ATCGTGAGTGTGCCTG-1	PR	4	0.0923015
											ATCTTCAAGATAGTGT-1	PR	2	0.0292623
											ATCTTCAAGTGTACCT-1	PR	4	0.13184
											ATCTTCACAGCATTGT-1	PR	6	0.0993836
											ATCTTCAGTACTGCCG-1	PR	2	0.0787906
											ATCTTCAGTCCGGCAT-1	PR	2	0.120103
											ATCTTCATCAAGGCTT-1	PR	4	0.0930267
											ATGAAAGAGCTGAGTG-1	PR	4	0.0953758
											ATGAAAGCAGCATGCC-1	PR	5	0.202457
											ATGAAAGGTCGATGCC-1	PR	3	0
											ATGACCACAACGTAAA-1	PR	2	0.129142
											ATGACCACATTCATCT-1	PR	2	0.0795664
											ATGAGGGAGAAGTCAT-1	PR	2	0.0683646
											ATGAGGGCAAGCCTGC-1	PR	3	0.259636
											ATGAGGGCACACCGCA-1	PR	6	0.14182
											ATGAGGGGTATCACCA-1	PR	4	0.0699314
											ATGAGTCCAATAGTAG-1	PR	2	0.10227
											ATGCATGGTAGTGGCA-1	PR	6	0.152401
											ATGCCTCGTCCCTAAA-1	PR	4	0.101633
											ATGCGATAGGCACAAC-1	PR	1	0.13828
											ATGCGATTCCCATGGG-1	PR	4	0.0711347
											ATGGAGGTCCTACCGT-1	PR	3	0
											ATGGATCCAGATACCT-1	PR	4	0.121188
											ATGGATCTCAACTCTT-1	PR	2	0.0633166
											ATGGATCTCCAATCCC-1	PR	4	0.0942643
											ATGGATCTCGGATAAA-1	PR	2	0.0744008
											ATGGGAGCATTGCTTT-1	PR	6	0.0994256
											ATGGGAGTCACTCACC-1	PR	2	0.163433
											ATGGGTTAGGTCTGGA-1	PR	7	0.102274
											ATGGGTTTCGCCTTGT-1	PR	2	0.0960646
											ATGGTTGAGAATTGTG-1	PR	3	0
											ATGGTTGCAGGACAGT-1	PR	7	0.0688303
											ATGGTTGGTGCGGATA-1	PR	2	0.0332
											ATGTCCCAGCCGAACA-1	PR	2	0.0747756
											ATGTCCCCAGGCGATA-1	PR	1	0.112947
											ATGTCTTCAAGAGGCT-1	PR	9	0.0290244
											ATGTCTTGTTTGGAAA-1	PR	4	0.0316489
											ATTACCTAGAGCATAT-1	PR	5	0.140437
											ATTACCTAGTATAGGT-1	PR	2	0.105146
											ATTACTCCAGGCGTTC-1	PR	2	0.118835
											ATTACTCGTATCAAGA-1	PR	3	0
											ATTACTCTCCAGGACC-1	PR	4	0.119014
											ATTATCCAGCTAAGTA-1	PR	4	0.0468043
											ATTATCCAGGTCCCGT-1	PR	3	0.0542182
											ATTATCCCAGAGGGTT-1	PR	4	0.0553961
											ATTCACTAGATAGGGA-1	PR	3	0.0360219
											ATTCACTAGTTCCGTA-1	PR	7	0.0114773
											ATTCACTGTATCGCTA-1	PR	2	0.145998
											ATTCAGGTCGAGAAAT-1	PR	2	0.0790041
											ATTCAGGTCGAGAGAC-1	PR	1	0.105253
											ATTCATCAGTATTGCC-1	PR	3	0.138938
											ATTCATCTCAAGCTTG-1	PR	9	0.0547476
											ATTCCATGTACAGCGA-1	PR	6	0.192065
											ATTCCATGTCCAGCGT-1	PR	4	0.102571
											ATTCCATGTGAGAGGG-1	PR	6	0.0787645
											ATTCCATGTGTAGGAC-1	PR	2	0.08368
											ATTCCATTCGATAACC-1	PR	5	0.150474
											ATTCCATTCTGGAAGG-1	PR	2	0.139416
											ATTCCCGGTGAAAGTT-1	PR	2	0.0928762
											ATTCCTATCAAGAGGC-1	PR	4	0.0669794
											ATTCGTTAGATGGCAC-1	PR	3	0.0471287
											ATTCGTTAGGGAGTTC-1	PR	7	0.0624344
											ATTCGTTAGTTCTACG-1	PR	6	0.124956
											ATTCTACAGGTTGGAC-1	PR	3	0
											ATTCTACGTAAGATAC-1	PR	2	0.0814316
											ATTCTACTCCGATAAC-1	PR	4	0.0795441
											ATTCTTGAGCTAATGA-1	PR	2	0.116698
											ATTCTTGCATACAGGG-1	PR	4	0.0230422
											ATTGGGTAGTCGGGAT-1	PR	7	0.0443386
											ATTGGGTGTTTGAACC-1	PR	1	0.116658
											ATTGTTCAGGGACAGG-1	PR	8	0.260975
											ATTGTTCGTAGTCGGA-1	PR	3	0.0431733
											ATTTACCAGCCGTAAG-1	PR	2	0.159668
											ATTTACCCACACGGTC-1	PR	6	0.121279
											ATTTACCTCCCATAGA-1	PR	2	0.0995816
											ATTTACCTCCCGTGTT-1	PR	2	0.0698414
											ATTTCACTCCATCAGA-1	PR	2	0.117602
											CAAAGAAAGTAGGAAG-1	PR	2	0.0779136
											CAAAGAAGTCTTCTAT-1	PR	2	0.104429
											CAAAGAAGTGAACCGA-1	PR	2	0.152948
											CAAAGAATCTTGGCTC-1	PR	2	0.0437262
											CAACAACCACACCGAC-1	PR	1	0.128486
											CAACAGTAGATTCGCT-1	PR	2	0.0496178
											CAACAGTCATATCGGT-1	PR	4	0.0824041
											CAACCAAAGCCAGTAG-1	PR	2	0.0940216
											CAACCAACAAATCCCA-1	PR	7	0.10482
											CAACCAATCCTCACGT-1	PR	6	0.112022
											CAACCTCGTGGGACAT-1	PR	2	0.0995469
											CAACCTCGTTCAAGTC-1	PR	1	0.117597
											CAACCTCTCAAACCCA-1	PR	2	0.0952442
											CAACCTCTCGTAACCA-1	PR	4	0.115983
											CAACCTCTCTGTTGGA-1	PR	2	0.0506114
											CAACGATAGGTCGCCT-1	PR	2	0.121319
											CAAGACTCAATTCACG-1	PR	4	0.167912
											CAAGAGGAGGCAGGGA-1	PR	1	0.104785
											CAAGAGGAGTGGACTG-1	PR	2	0.0564762
											CAAGAGGCAGAACGCA-1	PR	2	0.0553202
											CAAGAGGCAGACATCT-1	PR	6	0.0572181
											CAAGAGGGTTGCTTGA-1	PR	2	0.082069
											CAAGAGGTCTCGTCGT-1	PR	2	0.063649
											CAAGCTACAGCCGGTT-1	PR	4	0.0585486
											CAAGCTAGTCCCGGTA-1	PR	3	0.061658
											CAAGGGATCTGAGATC-1	PR	4	0.110151
											CAATCGAGTATGAGGC-1	PR	2	0.106589
											CAATCGAGTCGCTTAA-1	PR	4	0.132396
											CAATGACAGCATGATA-1	PR	2	0.0900541
											CAATGACGTACCTTCC-1	PR	4	0.113201
											CAATGACTCCGGCAAC-1	PR	3	0.132714
											CAATGACTCGAACCAT-1	PR	3	0.103179
											CAATTTCGTCCTATAG-1	PR	6	0.0775726
											CAATTTCGTGCTCCGA-1	PR	2	0.0913823
											CACAACAAGGTTCACT-1	PR	1	0.178963
											CACACAACAAAGACGC-1	PR	2	0.143295
											CACACAAGTAACCAGG-1	PR	2	0.078621
											CACACAATCTAACGGT-1	PR	2	0.0753667
											CACACAATCTTTCGAT-1	PR	7	0.0809983
											CACAGATCAAGCGCAA-1	PR	4	0.0765055
											CACAGATCAATAGGGC-1	PR	3	0.0689189
											CACAGATCACAACATC-1	PR	3	0.0344583
											CACAGATCATGTTACG-1	PR	1	0.0676938
											CACAGATGTAGCCAGA-1	PR	4	0.070528
											CACAGATTCTACGGGC-1	PR	1	0.096212
											CACAGGCCAACTCGAT-1	PR	4	0.217536
											CACATGACAGCTTTGA-1	PR	2	0.109307
											CACATGAGTATCGTGT-1	PR	7	0.0468176
											CACCAAAAGACGATAT-1	PR	3	0.0819747
											CACCGTTCATACTGTG-1	PR	3	0.0475366
											CACCGTTCATTGTCGA-1	PR	2	0.0449744
											CACCGTTGTCAGTCCG-1	PR	3	0.176079
											CACGAATAGGTGCTGA-1	PR	7	0.0766917
											CACGAATCAGTTAGAA-1	PR	7	0.0672696
											CACGAATGTGCCAAGA-1	PR	6	0.103621
											CACGAATGTGTATCCA-1	PR	1	0.102019
											CACGAATTCAAGTCGT-1	PR	4	0.106293
											CACGAATTCGAGTCCG-1	PR	3	0
											CACGGGTTCTAACGGT-1	PR	4	0.110285
											CACGTGGAGTGCGTCC-1	PR	4	0.0973664
											CACGTGGCATTGGCAT-1	PR	4	0.0953346
											CACGTGGGTTGTGTAC-1	PR	3	0.0368231
											CACGTTCAGCTCGAAG-1	PR	2	0.064867
											CACGTTCCAAGATGTA-1	PR	7	0.0684236
											CACGTTCTCACCCTGT-1	PR	2	0.0453448
											CACTAAGTCAGTGTGT-1	PR	4	0.113109
											CACTGAAAGACTCCGC-1	PR	3	0.167606
											CACTGAAGTGGCCCAT-1	PR	2	0.15202
											CACTGAATCTACGCAA-1	PR	2	0.0837607
											CACTGGGCACTCACTC-1	PR	4	0.117946
											CACTGGGTCCCTTGTG-1	PR	4	0.0627279
											CACTGTCAGTATAGGT-1	PR	4	0.0342282
											CACTGTCGTAAGTTAG-1	PR	6	0.11099
											CACTTCGAGTTAACGA-1	PR	2	0.0699314
											CACTTCGGTGTCATTG-1	PR	4	0.163093
											CACTTCGGTTGTGGCC-1	PR	3	0.0501404
											CAGAGCCCATACATCG-1	PR	4	0.0574532
											CAGAGCCTCGTGGACC-1	PR	3	0.0292983
											CAGATACAGGGTTGCA-1	PR	2	0.0796666
											CAGATACCACCAGTTA-1	PR	2	0.0494949
											CAGATTGCATGCAGCC-1	PR	2	0.0657459
											CAGCAATTCCAATCCC-1	PR	7	0.084144
											CAGCAATTCTTCTAAC-1	PR	6	0.0909885
											CAGCACGCACCGTACG-1	PR	2	0.146576
											CAGCACGCATCCTAAG-1	PR	2	0.17603
											CAGCACGCATTCCTAT-1	PR	5	0.179279
											CAGCACGGTGGCTTAT-1	PR	4	0.0963445
											CAGCAGCAGTTCGGTT-1	PR	2	0.11915
											CAGCAGCCAGCCGGTT-1	PR	4	0.118212
											CAGCCAGCAGAATTCC-1	PR	2	0.0743062
											CAGCCAGGTAAGAACT-1	PR	6	0.0826708
											CAGCCAGGTTCAAGGG-1	PR	2	0.116606
											CAGCGTGAGTATCTGC-1	PR	2	0.12268
											CAGCGTGGTGACAGGT-1	PR	4	0.116476
											CAGGCCACAGTAACGG-1	PR	2	0.0795051
											CAGGGCTGTGCGAGTA-1	PR	1	0.0942948
											CAGGGCTGTGCGCTCA-1	PR	4	0.103195
											CAGGGCTTCCTGTAAG-1	PR	3	0
											CAGGTATCACCAGACC-1	PR	2	0.0710713
											CAGGTATTCCTACACC-1	PR	4	0.117695
											CAGGTATTCGGATAAA-1	PR	2	0.0745381
											CAGTTAGAGCCGGATA-1	PR	3	0.0368992
											CAGTTAGGTTCCTAGA-1	PR	4	0.0724898
											CAGTTAGTCACTGGTA-1	PR	4	0.171916
											CAGTTAGTCCATTGTT-1	PR	1	0.0950552
											CAGTTAGTCTGACAGT-1	PR	3	0.0948207
											CAGTTCCGTAGTACGG-1	PR	1	0.0509111
											CATAAGCAGCGTGCTC-1	PR	3	0.073306
											CATACAGGTCCTTGTC-1	PR	4	0.11731
											CATACAGGTCTTGCTC-1	PR	1	0.0665105
											CATACAGGTCTTTATC-1	PR	4	0.073152
											CATACCCCATAGAATG-1	PR	4	0.151957
											CATACCCGTACACGCC-1	PR	2	0.0821882
											CATACCCGTTCCGGTG-1	PR	1	0.170432
											CATACCCTCCACAGGC-1	PR	4	0.0613477
											CATACCCTCGTCTAAG-1	PR	5	0.229677
											CATAGACCAGGACGAT-1	PR	8	0.248805
											CATCAAGAGCCAAGTG-1	PR	4	0.114191
											CATCAAGTCCGTATAG-1	PR	4	0.061836
											CATCAAGTCGCCTTTG-1	PR	2	0.142867
											CATCCACCAGTCTGGC-1	PR	1	0.085591
											CATCCACGTCGTGCCA-1	PR	3	0.11424
											CATCCCAAGACAGCTG-1	PR	6	0.0319892
											CATCGCTAGGTAAGGA-1	PR	2	0.107822
											CATCGCTAGTTGGAGC-1	PR	7	0.0449276
											CATCGGGCACTAACCA-1	PR	2	0.083875
											CATCGGGCAGCTGGTC-1	PR	8	0.240839
											CATCGGGGTACACGCC-1	PR	2	0.131453
											CATCGGGGTCAGTCTA-1	PR	3	0.0556364
											CATCGGGGTGCCGTAC-1	PR	3	0.0868613
											CATCGGGGTGTTGACT-1	PR	2	0.0430769
											CATCGGGTCTTACTGT-1	PR	3	0.117822
											CATCGTCAGAGTTGAT-1	PR	3	0.0327974
											CATCGTCTCAAGCGTT-1	PR	9	0.0563054
											CATGCAACAACTCGTA-1	PR	2	0.107053
											CATGCAAGTGTCATCA-1	PR	4	0.0745822
											CATGCCTGTGTTAAAG-1	PR	2	0.142868
											CATGCGGTCCCTAGGG-1	PR	4	0.171134
											CATGCTCAGAGACAAG-1	PR	2	0.0541378
											CATGCTCAGCGTGTCC-1	PR	2	0.0511217
											CATGGTATCGATCCCT-1	PR	2	0.111539
											CATTCATGTGCGTGCT-1	PR	6	0.0685221
											CATTCCGAGACATACA-1	PR	6	0.0529183
											CATTCCGCACGGCCAT-1	PR	3	0.13255
											CATTCCGGTACCAGAG-1	PR	7	0.0916713
											CATTCCGGTTCCGCTT-1	PR	2	0.0377728
											CATTCCGTCCACCTGT-1	PR	4	0.0349258
											CATTCTAAGAAGGTAG-1	PR	2	0.0765638
											CATTCTACAGTTGTTG-1	PR	3	0.339596
											CATTCTACATTGCTGA-1	PR	2	0.0630881
											CATTCTATCTCGGTCT-1	PR	3	0.0327423
											CATTGAGGTACGCTAT-1	PR	7	0.101042
											CATTGCCCAACTCGAT-1	PR	3	0.0686538
											CATTGCCTCAAGTGGG-1	PR	6	0.0930172
											CATTGCCTCCGCAACG-1	PR	3	0.0798211
											CATTGTTGTGAGACCA-1	PR	2	0.0970869
											CATTGTTGTTCCAAAC-1	PR	3	0
											CATTGTTTCGGCATAT-1	PR	2	0.0618335
											CATTTCAGTATCGCGC-1	PR	2	0.106418
											CATTTCATCGTGACTA-1	PR	2	0.106134
											CATTTCATCTGTCAGA-1	PR	2	0.0879912
											CCAAGCGAGACCAGCA-1	PR	3	0.145714
											CCAAGCGAGTCACTAC-1	PR	4	0.0368279
											CCAAGCGCAAATTGCC-1	PR	4	0.100048
											CCAAGCGCATTACTCT-1	PR	4	0.148379
											CCAAGCGGTTTCACAG-1	PR	2	0.131143
											CCAATGAAGTTAACAG-1	PR	6	0.124919
											CCAATTTAGCGAGAAA-1	PR	5	0.140283
											CCAATTTTCTACTCAT-1	PR	7	0.0404838
											CCACACTGTAGTGGCA-1	PR	4	0.0604265
											CCACACTTCTAGTGAC-1	PR	1	0.0696208
											CCACACTTCTCGCGTT-1	PR	2	0.0625916
											CCACCATAGCGCCTCA-1	PR	8	0.401933
											CCACGTTCAATCTCGA-1	PR	1	0.0971958
											CCACGTTGTCTCGGGT-1	PR	2	0.143162
											CCACTTGGTCTGCATA-1	PR	2	0.0928134
											CCACTTGGTGTTGACT-1	PR	2	0.0943529
											CCATAAGCAAAGAGTT-1	PR	6	0.108316
											CCATCACAGATTAGAC-1	PR	6	0.0335211
											CCATCACCAAGTGCAG-1	PR	4	0.0604572
											CCCAACTAGGACACTG-1	PR	3	0.0662901
											CCCAACTAGGACGCAT-1	PR	5	0.160367
											CCCATTGCAACTGCCG-1	PR	3	0.026442
											CCCATTGCAAGGGCAT-1	PR	3	0.106704
											CCCATTGGTCTTACTT-1	PR	4	0.0749311
											CCCATTGGTTCTCCTG-1	PR	2	0.104777
											CCCGAAGAGGACGCTA-1	PR	4	0.0694553
											CCCGAAGCACTCACTC-1	PR	1	0.125318
											CCCGAAGCATTGACCA-1	PR	4	0.0760485
											CCCGAAGTCCCGAATA-1	PR	3	0.128417
											CCCGGAACATTCATCT-1	PR	6	0.0872594
											CCCGGAAGTCTGTGTA-1	PR	2	0.0665311
											CCCGGAATCTAAGAAG-1	PR	2	0.0998601
											CCCTAACAGATGGCGT-1	PR	2	0.0836066
											CCCTAACAGGGACTGT-1	PR	4	0.0500187
											CCCTCAAAGGAAAGGT-1	PR	6	0.165771
											CCCTCAACACGGTGCT-1	PR	3	0.0604572
											CCCTCAACATGTTTGG-1	PR	2	0.0771169
											CCCTCTCAGCAGAAAG-1	PR	2	0.0766385
											CCCTCTCCAACCCGCA-1	PR	6	0.156322
											CCCTCTCCATAGCTGT-1	PR	1	0.0921748
											CCCTGATAGAGAGCAA-1	PR	4	0.0378078
											CCCTGATGTGCTGATT-1	PR	2	0.176543
											CCCTGATTCATTGCGA-1	PR	2	0.080678
											CCCTTAGAGACCAGAC-1	PR	2	0.0832584
											CCCTTAGAGGTAGGCT-1	PR	2	0.0785997
											CCCTTAGTCGTCGACG-1	PR	4	0.0923152
											CCGAACGAGGAGTATT-1	PR	4	0.113204
											CCGAACGCAGAAGTGC-1	PR	1	0.0786392
											CCGAACGGTGTTAGCT-1	PR	2	0.0634023
											CCGATCTGTCAGTCGC-1	PR	3	0.0374116
											CCGATCTGTGGGATTG-1	PR	3	0.0222684
											CCGATGGAGTATCCTG-1	PR	2	0.115896
											CCGATGGTCTTAGCTT-1	PR	4	0.0983374
											CCGCAAGCAATGACCT-1	PR	2	0.0547786
											CCGCAAGGTACGTACT-1	PR	6	0.144068
											CCGCAAGTCCAAGCAT-1	PR	6	0.0745525
											CCGCAAGTCCGATGCG-1	PR	1	0.0829769
											CCGCAAGTCTACTTCA-1	PR	8	0.346702
											CCGGACACAACCGCTG-1	PR	6	0.0942201
											CCGGTAGAGTGCTACT-1	PR	4	0.0742011
											CCGGTAGTCACCACAA-1	PR	4	0.125585
											CCGGTAGTCCATCACC-1	PR	4	0.0802382
											CCGGTGAAGTCCTGTA-1	PR	2	0.0640862
											CCGGTGACACAGCATT-1	PR	2	0.107272
											CCGGTGATCCCTCAAC-1	PR	2	0.138409
											CCGGTGATCTGAGGTT-1	PR	4	0.214595
											CCGTAGGAGAATACAC-1	PR	3	0.0540154
											CCGTAGGAGATTGAGT-1	PR	2	0.0486329
											CCGTAGGAGCTTCTAG-1	PR	1	0.104421
											CCGTAGGAGTAGGTTA-1	PR	2	0.0917012
											CCGTAGGGTAATGCGG-1	PR	2	0.105614
											CCGTAGGTCCTGTAAG-1	PR	6	0.130622
											CCGTGAGAGAGGGTCT-1	PR	2	0.14955
											CCGTGAGCAGGCATTT-1	PR	7	0.0916056
											CCGTGAGCATGTGCTA-1	PR	9	0.0262809
											CCGTTCAAGAATGTTG-1	PR	2	0.058832
											CCGTTCATCTTCACAT-1	PR	7	0.12563
											CCTAACCAGCGTTAGG-1	PR	4	0.0415666
											CCTAACCCAAGGATGC-1	PR	4	0.115314
											CCTAACCCAGGTATGG-1	PR	3	0.0513392
											CCTAACCCATCTGCGG-1	PR	2	0.0921158
											CCTAACCGTACCTATG-1	PR	7	0.0695567
											CCTAACCTCACTAGCA-1	PR	4	0.0787983
											CCTAACCTCGGTCGAC-1	PR	2	0.0667201
											CCTAAGAGTAGCGTTT-1	PR	2	0.0740433
											CCTAAGATCCACGTGG-1	PR	4	0.0747905
											CCTAAGATCCATATGG-1	PR	4	0.0454653
											CCTACGTCATCGTTCC-1	PR	4	0.0961154
											CCTACGTGTACCTATG-1	PR	4	0.113796
											CCTACGTGTAGCGAGT-1	PR	3	0.145502
											CCTATCGAGGCATCGA-1	PR	1	0.138015
											CCTATCGAGGTTGTTC-1	PR	2	0.118017
											CCTATCGAGTCGAGGT-1	PR	4	0.172403
											CCTATCGCAGTAGTGG-1	PR	2	0.127311
											CCTATCGCAGTGGTGA-1	PR	2	0.11536
											CCTATCGCATTGAGGG-1	PR	2	0.140473
											CCTCAACAGTAAGACT-1	PR	2	0.111632
											CCTCAACAGTTGGGAC-1	PR	2	0.0467545
											CCTCAACGTTCACGAT-1	PR	1	0.154237
											CCTCAACTCATTGAGC-1	PR	3	0.0464541
											CCTCACAGTTGACGGA-1	PR	6	0.0558935
											CCTCAGTAGCTCGACC-1	PR	2	0.0716259
											CCTCAGTTCAGCCTTC-1	PR	2	0.0464119
											CCTCATGCAATTGCGT-1	PR	1	0.108851
											CCTCATGCACGCAAAG-1	PR	1	0.0582653
											CCTCATGGTCCTCAGG-1	PR	1	0.0840791
											CCTCATGTCAAGCCCG-1	PR	6	0.150657
											CCTCATGTCCCTCTCC-1	PR	2	0.0734946
											CCTCCAAAGAATAACC-1	PR	3	0
											CCTCCAAAGGGTAATT-1	PR	2	0.144736
											CCTCCAACACGAAAGC-1	PR	6	0.074259
											CCTCCAACACTAAACC-1	PR	2	0.106657
											CCTCCAATCCATGATG-1	PR	2	0.0975321
											CCTCCTCCATACACCA-1	PR	6	0.0802548
											CCTCTAGCACAAGTGG-1	PR	1	0.129226
											CCTCTAGGTTGTATGC-1	PR	2	0.0793774
											CCTCTCCCAACACGTT-1	PR	1	0.0963227
											CCTCTCCGTATCGAGG-1	PR	6	0.168619
											CCTCTCCGTTCGGTAT-1	PR	6	0.103491
											CCTGCATAGATGACAT-1	PR	1	0.110703
											CCTGCATCAAGAGCTG-1	PR	4	0.0708896
											CCTGCATTCTGCGGCA-1	PR	4	0.102616
											CCTGTTGAGCTCACTA-1	PR	2	0.10738
											CCTGTTGTCAACCTTT-1	PR	2	0.0258789
											CCTGTTGTCGTAGCCG-1	PR	4	0.103543
											CCTGTTGTCTCGCTCA-1	PR	3	0.0910134
											CCTGTTGTCTTCGTAT-1	PR	3	0.0499196
											CCTTGTGAGATGGCGT-1	PR	6	0.112264
											CCTTGTGAGGCCCACT-1	PR	4	0.105465
											CCTTGTGCAAGGCAAC-1	PR	2	0.120596
											CCTTGTGGTGAGTCAG-1	PR	5	0.196856
											CCTTGTGTCCTGGGAC-1	PR	3	0.0543793
											CCTTTGGCAGAAATCA-1	PR	1	0.0945695
											CGAAGTTAGAGCCGTA-1	PR	3	0.14875
											CGAAGTTCACACACTA-1	PR	6	0.276744
											CGAAGTTTCGGAAACG-1	PR	4	0.170591
											CGACAGCAGACGGTCA-1	PR	4	0.102284
											CGACAGCTCCGGACTG-1	PR	4	0.0767329
											CGAGAAGCAGGTCCCA-1	PR	3	0.0619792
											CGAGAAGGTCCAGCCA-1	PR	8	0.233197
											CGAGAAGTCTGCACCT-1	PR	2	0.0624809
											CGAGGAAGTTGCTTGA-1	PR	3	0.0485219
											CGAGGAATCAAAGGTA-1	PR	4	0.13067
											CGAGGCTGTAGACAGC-1	PR	8	0.29973
											CGAGTGCTCTTTGATC-1	PR	2	0.113898
											CGAGTTACACTGGACC-1	PR	4	0.0693498
											CGAGTTATCATCCTGC-1	PR	5	0.129114
											CGAGTTATCTCAACCC-1	PR	2	0.136125
											CGATCGGAGCCTAGGA-1	PR	7	0.0302094
											CGATCGGCAACAAGTA-1	PR	2	0.0924172
											CGATCGGCACGAGAAC-1	PR	6	0.063604
											CGATCGGCAGGTAGTG-1	PR	6	0.0402254
											CGATGCGAGTATGAGT-1	PR	2	0.163619
											CGATGCGTCGTCAACA-1	PR	2	0.0992454
											CGATGGCAGCACACCC-1	PR	9	0.0480377
											CGATGGCCACCATTCC-1	PR	4	0.0986797
											CGCAGGTAGATTAGAC-1	PR	4	0.124723
											CGCAGGTTCAGTGCGC-1	PR	6	0.0836555
											CGCAGGTTCCCACAGG-1	PR	5	0.287532
											CGCATAAAGGCTCAAG-1	PR	4	0.0738852
											CGCATAACATCGCTAA-1	PR	3	0.0981668
											CGCATGGAGAAACCAT-1	PR	2	0.122333
											CGCCAGAAGGGAGATA-1	PR	3	0.0579598
											CGCCAGACAAAGCTAA-1	PR	2	0.0684783
											CGCCAGAGTGTTCGAT-1	PR	3	0.120101
											CGCCATTAGAGTGACC-1	PR	8	0.302585
											CGCCATTCAAACCATC-1	PR	3	0.0529444
											CGCCATTGTCTGTGTA-1	PR	5	0.178448
											CGGAATTCATGGTACT-1	PR	6	0.0804831
											CGGACACCACGTAGAG-1	PR	3	0.0421923
											CGGACACTCAACGCTA-1	PR	1	0.206588
											CGGACACTCTCACTCG-1	PR	6	0.125894
											CGGAGAAAGAGAGAAC-1	PR	4	0.0535483
											CGGAGAAGTGCGCTCA-1	PR	2	0.102887
											CGGAGAATCGCTCCTA-1	PR	7	0.0215255
											CGGCAGTCAAGATCCT-1	PR	2	0.0664998
											CGGCAGTCACAATGAA-1	PR	5	0.22719
											CGGGACTGTCTTAGTG-1	PR	6	0.0650866
											CGGGACTGTTATCTGG-1	PR	2	0.0468416
											CGGGACTTCCGCGATG-1	PR	6	0.119149
											CGGGCATAGGGATCAC-1	PR	2	0.0909465
											CGGGCATAGTGTACCT-1	PR	2	0.102606
											CGGGCATGTGTGGTCC-1	PR	4	0.0610953
											CGGGTCAAGCTGCCTG-1	PR	2	0.0716344
											CGGGTGTCAAACTCGT-1	PR	3	0
											CGGGTGTGTACTAGCT-1	PR	1	0.115988
											CGGGTGTTCTCCACTG-1	PR	4	0.203502
											CGGTCAGAGGATGGCT-1	PR	2	0.0836288
											CGGTCAGTCCGCATAA-1	PR	4	0.093809
											CGGTCAGTCGCACGGT-1	PR	4	0.115291
											CGTAATGAGCCATTGT-1	PR	2	0.0438485
											CGTAGTACAGGGTTGA-1	PR	6	0.0437433
											CGTCAAAAGCCTCACG-1	PR	2	0.142641
											CGTCAAAGTGTCCATA-1	PR	1	0.156293
											CGTCAAATCGAAGGAC-1	PR	4	0.0916107
											CGTCCATAGAATTGCA-1	PR	6	0.0704837
											CGTCCATCATCCGAAT-1	PR	4	0.131598
											CGTGAATCAAATGCTC-1	PR	7	0.068742
											CGTGCTTGTATAGGGC-1	PR	9	0.0209446
											CGTGCTTGTTCCACAA-1	PR	4	0.110801
											CGTGTCTCAGTCACGC-1	PR	2	0.0713389
											CGTGTCTGTATATGGA-1	PR	6	0.0828787
											CGTTAGATCAGTCTTT-1	PR	7	0.062087
											CGTTAGATCCTCACGT-1	PR	6	0.113154
											CGTTAGATCGACACCG-1	PR	4	0.104322
											CGTTAGATCTAACGGT-1	PR	2	0.0855175
											CGTTAGATCTGAACGT-1	PR	3	0.126821
											CGTTCTGAGTAGCAAT-1	PR	2	0.0901515
											CGTTGGGAGGACTAAT-1	PR	4	0.0707631
											CGTTGGGGTAACATGA-1	PR	3	0.0927072
											CGTTGGGGTCCACATA-1	PR	2	0.112999
											CTAACCCAGGAACGAA-1	PR	3	0.111042
											CTAACCCCAGCTACCG-1	PR	3	0.0653846
											CTAACCCGTTTACACG-1	PR	2	0.0741433
											CTAACCCTCTCCACTG-1	PR	1	0.126896
											CTAACTTGTCACAGTT-1	PR	3	0.060766
											CTAACTTTCATGGATC-1	PR	2	0.0476848
											CTACAGACATTGAGCT-1	PR	6	0.073137
											CTACAGAGTAAGTTAG-1	PR	4	0.151441
											CTACAGATCGCTGATA-1	PR	1	0.138245
											CTACATTAGCCATTCA-1	PR	2	0.0857555
											CTACATTCAGCTCTGG-1	PR	8	0.276155
											CTACATTTCTAAACGC-1	PR	2	0.077638
											CTACCCAAGCGTCGAA-1	PR	1	0.106423
											CTACCCACACCAGCCA-1	PR	1	0.124472
											CTACCCACAGTTAGAA-1	PR	2	0.0757596
											CTACCCATCTCATGGA-1	PR	2	0.112045
											CTACCTGAGCTGGCCT-1	PR	6	0.0672
											CTACCTGCATGAGGGT-1	PR	2	0.106488
											CTACGGGAGATTGGGC-1	PR	1	0.158883
											CTACGGGCAAGACCGA-1	PR	4	0.0541388
											CTACGGGCAGCATCTA-1	PR	4	0.139776
											CTACTATCAAGGTCAG-1	PR	9	0.0638212
											CTACTATCAATCTCGA-1	PR	3	0.0323663
											CTACTATCAGAGGAAA-1	PR	2	0.121298
											CTAGACAAGGCCATAG-1	PR	2	0.0972752
											CTAGACACAGGTCCGT-1	PR	4	0.099965
											CTAGACATCGTAATGC-1	PR	1	0.141587
											CTAGACATCTCGCTTG-1	PR	3	0
											CTAGGTAGTTGGGATG-1	PR	6	0.154806
											CTATAGGAGCTATCCA-1	PR	3	0.0497041
											CTATAGGAGGATGCGT-1	PR	4	0.0722899
											CTATAGGCACGCGTGT-1	PR	4	0.123294
											CTATAGGCATGCCGGT-1	PR	2	0.0546791
											CTATAGGGTGCGACAA-1	PR	2	0.0891337
											CTATCCGGTTTAAGGA-1	PR	2	0.0926897
											CTATCTAAGTAGTCCT-1	PR	8	0.195895
											CTATCTAGTTATGTGC-1	PR	4	0.0419951
											CTCAACCAGAGCAGAA-1	PR	8	0.173236
											CTCAACCGTAGCTAAA-1	PR	2	0.0972586
											CTCAACCGTAGCTGCC-1	PR	6	0.0334858
											CTCAACCGTCACCTTC-1	PR	1	0.128273
											CTCAAGAAGAGTCAAT-1	PR	6	0.107591
											CTCAAGAAGCTAGCCC-1	PR	4	0.177347
											CTCAAGACATGGTACT-1	PR	3	0.00791048
											CTCAATTTCGAGATAA-1	PR	4	0.0323311
											CTCACTGAGGGCGAGA-1	PR	2	0.0938979
											CTCACTGCAAGGTCAG-1	PR	8	0.321522
											CTCACTGCAATTGAAG-1	PR	6	0.0695813
											CTCACTGTCCCTATTA-1	PR	6	0.141121
											CTCAGAAAGGGTACAC-1	PR	6	0.0980192
											CTCAGAACACACCGAC-1	PR	3	0.062963
											CTCAGAATCCCAAGCG-1	PR	4	0.0520313
											CTCAGGGAGCATAGGC-1	PR	4	0.0814965
											CTCAGGGAGGACTATA-1	PR	4	0.0625973
											CTCAGGGCATAAGCGG-1	PR	1	0.0821004
											CTCAGGGGTTAAGACA-1	PR	1	0.177323
											CTCAGGGTCCGACGGT-1	PR	4	0.134572
											CTCAGTCAGTATGAGT-1	PR	7	0.0492499
											CTCAGTCAGTTCCGGC-1	PR	2	0.159281
											CTCAGTCGTGATTGGG-1	PR	8	0.205231
											CTCAGTCTCAACACCA-1	PR	4	0.0551749
											CTCATCGAGGGACTGT-1	PR	2	0.0601734
											CTCATCGCAGGGAATC-1	PR	2	0.0755644
											CTCATCGCAGTCAGCC-1	PR	2	0.0742976
											CTCATCGGTATGAAGT-1	PR	3	0.0549231
											CTCATCGTCGGTAGAG-1	PR	2	0.077278
											CTCATCGTCGTTCATT-1	PR	4	0.0420681
											CTCATGCAGCACAAAT-1	PR	3	0.107733
											CTCATGCGTGCAATAA-1	PR	4	0.0647717
											CTCATTAAGCGTACAG-1	PR	8	0.118703
											CTCATTAAGGCTATCT-1	PR	2	0.0659381
											CTCATTAGTGCCTAAT-1	PR	4	0.06047
											CTCATTAGTTTCCATT-1	PR	1	0.103546
											CTCCAACTCCCATAGA-1	PR	6	0.1164
											CTCCACAGTTGGGATG-1	PR	2	0.0770618
											CTCCACATCAGAGCGA-1	PR	2	0.146081
											CTCCATGGTGGGTCAA-1	PR	2	0.118162
											CTCCATGTCCGTGTGG-1	PR	4	0.0575873
											CTCCCAAAGCATTTGC-1	PR	2	0.0779263
											CTCCCAAAGGGCAAGG-1	PR	5	0.190156
											CTCCCAATCCGTGGTG-1	PR	3	0.0511278
											CTCCCTCAGGCGATAC-1	PR	3	0.0658469
											CTCCCTCAGTGGACGT-1	PR	2	0.0640646
											CTCCCTCCATGTACGT-1	PR	2	0.144862
											CTCCGATCAGAGAGGG-1	PR	2	0.0595869
											CTCCGATGTACAGTCT-1	PR	2	0.0753815
											CTCCTTTTCCTACCAC-1	PR	6	0.139635
											CTCCTTTTCTGTCTCG-1	PR	1	0.185501
											CTCGAGGAGCGGTAAC-1	PR	6	0.0640755
											CTCGAGGAGTTTCGGT-1	PR	2	0.0897643
											CTCGAGGCATCGTGCG-1	PR	6	0.198488
											CTCGAGGTCTCTCGAC-1	PR	4	0.0756489
											CTCTCAGCAATTCGTG-1	PR	4	0.0992011
											CTCTCAGTCACTGATG-1	PR	4	0.0538841
											CTCTCGAAGGGCAGAG-1	PR	6	0.0539927
											CTCTCGAAGGTCATAA-1	PR	4	0.0727273
											CTCTCGAGTACCATAC-1	PR	2	0.10936
											CTCTCGATCGTACACA-1	PR	6	0.11636
											CTCTGGTAGTTGCATC-1	PR	2	0.0468109
											CTCTGGTCATGACAGG-1	PR	3	0.0129763
											CTCTGGTGTATCCTCC-1	PR	7	0.0719078
											CTCTGGTTCTAGGCCG-1	PR	4	0.0558773
											CTGAATGAGCTGCCAC-1	PR	2	0.07477
											CTGAATGCATCAGCGC-1	PR	3	0
											CTGAATGCATGGAACG-1	PR	4	0.139379
											CTGAATGTCGACCTAA-1	PR	1	0.105237
											CTGAGCGCACTAACGT-1	PR	2	0.0920103
											CTGAGCGGTATGTCTG-1	PR	2	0.205254
											CTGAGCGTCGGTCATA-1	PR	3	0.342446
											CTGAGGCCACAGCCTG-1	PR	9	0.0670022
											CTGATCCAGGTCGTGA-1	PR	4	0.0366417
											CTGATCCGTGACTGTT-1	PR	6	0.137396
											CTGATCCTCTGGTTGA-1	PR	4	0.122051
											CTGCATCGTGGCAACA-1	PR	5	0.166893
											CTGCATCTCGGATAAA-1	PR	7	0.0497995
											CTGCCATCATGATCTG-1	PR	2	0.0574821
											CTGCCTAAGCGAGTAC-1	PR	2	0.114947
											CTGCCTACACTACTTT-1	PR	3	0.104846
											CTGCCTAGTACGAGTG-1	PR	4	0.0944672
											CTGCCTATCATAGACC-1	PR	6	0.0539184
											CTGCGAGAGTACTGTC-1	PR	6	0.0485604
											CTGCGAGAGTGGCCTC-1	PR	2	0.100466
											CTGCTCACAAACCGGA-1	PR	6	0.0860759
											CTGCTCACATGATGCT-1	PR	3	0.0632979
											CTGCTCAGTAGTACGG-1	PR	4	0.0805869
											CTGCTCATCGACATTG-1	PR	2	0.102922
											CTGGACGCAAGAGATT-1	PR	2	0.088972
											CTGGACGTCTGCAGCG-1	PR	4	0.0616248
											CTGGCAGGTATGAGGC-1	PR	4	0.069688
											CTGGCAGGTCGGCCTA-1	PR	2	0.06118
											CTGGTCTTCCGAGGCT-1	PR	2	0.0969121
											CTGTACCAGCTGTTAC-1	PR	3	0.0674858
											CTGTACCAGTGGTTGG-1	PR	4	0.0205728
											CTGTACCCACTCCACT-1	PR	2	0.112432
											CTGTACCCACTTGTCC-1	PR	2	0.0525348
											CTGTACCGTCCCTGAG-1	PR	5	0.103738
											CTGTACCGTTTGACAC-1	PR	2	0.105651
											CTGTAGACACCCTGTT-1	PR	7	0.167727
											CTGTAGACAGCGAACA-1	PR	4	0.179033
											CTGTATTAGCAAGTCG-1	PR	3	0.0751896
											CTGTATTAGGACAGTC-1	PR	7	0.0723738
											CTGTATTGTCCGTTTC-1	PR	2	0.0683319
											CTGTCGTAGGTAGACC-1	PR	3	0.0668122
											CTGTCGTCAATGTCTG-1	PR	2	0.114337
											CTGTCGTCATCTCGTC-1	PR	2	0.161474
											CTGTCGTTCCGAGGCT-1	PR	2	0.107406
											CTGTGAATCATGCCAA-1	PR	3	0.0527197
											CTTACCGAGGAAAGAC-1	PR	2	0.0701689
											CTTACCGCACCAATTG-1	PR	3	0.24522
											CTTAGGAGTCCTCAGG-1	PR	2	0.0687034
											CTTAGGATCAGTGTCA-1	PR	3	0.219018
											CTTCAATAGCGCGTTC-1	PR	4	0.110973
											CTTCAATGTGTAAACA-1	PR	2	0.0983225
											CTTCAATTCCGGGACT-1	PR	7	0.103279
											CTTCCGAAGACTCGAG-1	PR	2	0.0718406
											CTTCCGAAGCACTCTA-1	PR	1	0.090651
											CTTCCTTCAGACAATA-1	PR	8	0.147419
											CTTCGGTTCCGAGATT-1	PR	4	0.0657156
											CTTCTCTAGGGCCTCT-1	PR	1	0.12104
											CTTCTCTAGTCACACT-1	PR	2	0.0748079
											CTTCTCTCACCTCAGG-1	PR	7	0.0853429
											CTTGAGATCTCGCTCA-1	PR	4	0.0783101
											CTTTCAAGTAAGATTG-1	PR	9	0.0220438
											CTTTCAAGTGTTAACC-1	PR	3	0
											CTTTCAAGTTGGCCTG-1	PR	2	0.0572433
											CTTTCGGCAAGCCTGC-1	PR	1	0.135886
											CTTTCGGCACCATAAC-1	PR	7	0.0690904
											CTTTCGGCATGACTCA-1	PR	3	0.247917
											CTTTCGGTCCATTGCC-1	PR	3	0
											GAAACCTCAAGGGTCA-1	PR	2	0.0817941
											GAAACCTGTTGGGATG-1	PR	4	0.061041
											GAAACCTGTTTCCCAC-1	PR	3	0
											GAAACCTTCCGCAACG-1	PR	6	0.187124
											GAAACCTTCTGCCCTA-1	PR	6	0.0910327
											GAAACCTTCTGTCCCA-1	PR	2	0.179011
											GAAATGACACGTAGAG-1	PR	1	0.134219
											GAAATGAGTCTCTCAC-1	PR	3	0.0872861
											GAAATGATCGTTCCTG-1	PR	4	0.104484
											GAACACTAGTAATCCC-1	PR	2	0.117671
											GAACTGTAGGTGCGAT-1	PR	8	0.46117
											GAACTGTGTCACTCTC-1	PR	5	0.152611
											GAACTGTGTTGATCGT-1	PR	3	0.0478702
											GAAGAATAGCCATCCG-1	PR	2	0.1268
											GAAGAATGTGCGTCGT-1	PR	7	0.0617647
											GAAGCCCAGCAAGTGC-1	PR	2	0.117639
											GAAGCCCTCCTACGGG-1	PR	3	0.0830474
											GAAGCCCTCCTGGGAC-1	PR	4	0.086109
											GAAGCGACAAGCGCAA-1	PR	2	0.0743695
											GAAGCGAGTGGCACTC-1	PR	2	0.0350103
											GAAGCGAGTTGTGTAC-1	PR	2	0.0646024
											GAAGGACAGAGTGTGC-1	PR	3	0.110669
											GAAGGACAGTGGTGGT-1	PR	2	0.0884005
											GAAGGACTCGGATTAC-1	PR	3	0.174146
											GAAGGGTGTGTAAACA-1	PR	7	0.0552247
											GAAGGGTGTTAAGGGC-1	PR	2	0.0712175
											GAAGGGTTCTACCTTA-1	PR	2	0.0811867
											GAAGTAAAGTAAGACT-1	PR	3	0.0499534
											GAAGTAATCCACAGCG-1	PR	2	0.101264
											GAATAGAAGTAGGCCA-1	PR	6	0.0674062
											GAATAGACAGCACACC-1	PR	1	0.112288
											GAATAGAGTTGCTCAA-1	PR	2	0.107855
											GAATCACAGCTCGAAG-1	PR	3	0.0585006
											GAATCACGTATAGGAT-1	PR	4	0.0581789
											GAATCGTGTACAAAGT-1	PR	2	0.0437411
											GAATCGTTCGTAGGAG-1	PR	2	0.109593
											GAATCGTTCTGAGTCA-1	PR	8	0.354035
											GACACGCAGATTACCC-1	PR	3	0
											GACACGCAGCATGTTC-1	PR	4	0.158824
											GACACGCGTTAATGAG-1	PR	1	0.075945
											GACAGCCCATAACTCG-1	PR	4	0.0808433
											GACAGCCGTGCCTAAT-1	PR	7	0.0739417
											GACATCAAGGCGCTCT-1	PR	3	0.0329245
											GACATCAAGTGTTGAA-1	PR	2	0.0433463
											GACATCACAAGAGGCT-1	PR	2	0.0833179
											GACATCACACCGGTCA-1	PR	4	0.0783181
											GACATCACAGGTGACA-1	PR	2	0.0706486
											GACATCAGTGGAGGTT-1	PR	4	0.0603736
											GACATCATCAGATTGC-1	PR	3	0.105465
											GACCCAGAGGCTGGAT-1	PR	3	0
											GACCCAGAGGTCTACT-1	PR	7	0.0728646
											GACCCAGCAGAAATCA-1	PR	4	0.173533
											GACCCTTCAGGTTTAC-1	PR	2	0.0669021
											GACCCTTTCTACTGCC-1	PR	9	0.123103
											GACCGTGTCGTAGCCG-1	PR	7	0.102315
											GACCGTGTCGTAGGAG-1	PR	4	0.0346098
											GACCTTCTCTGGCTGG-1	PR	4	0.0803043
											GACGCTGAGGGCAATC-1	PR	4	0.0905019
											GACGTTACATGTGGTT-1	PR	5	0.174392
											GACTATGGTCTAGTGT-1	PR	7	0.0801208
											GACTCAAGTTGCGTAT-1	PR	2	0.0807967
											GACTCTCCATCCGATA-1	PR	3	0.0376185
											GACTCTCGTCGCATTA-1	PR	2	0.0810101
											GACTGATTCGAGTACT-1	PR	4	0.0544882
											GACTTCCCAGTAGTTC-1	PR	4	0.146512
											GACTTCCTCGGTCGAC-1	PR	7	0.0620975
											GAGAAATGTGTGCTTA-1	PR	4	0.0909554
											GAGACCCAGAGTTCGG-1	PR	2	0.125605
											GAGACCCGTAAGGCTG-1	PR	4	0.132339
											GAGACCCTCCTACCAC-1	PR	2	0.080678
											GAGACTTAGCTGAGTG-1	PR	1	0.154164
											GAGACTTCACGATTCA-1	PR	2	0.0600432
											GAGATGGAGGTTGAGC-1	PR	5	0.152239
											GAGATGGGTGAGCGAT-1	PR	6	0.163014
											GAGCCTGAGAGCAGAA-1	PR	4	0.0447853
											GAGCTGCCAGACGCTC-1	PR	2	0.0755679
											GAGCTGCGTAGTTCCA-1	PR	4	0.0530342
											GAGGCAACACACGGAA-1	PR	3	0.134043
											GAGGCAACATGTTCGA-1	PR	4	0.0907704
											GAGGCAAGTTGCCTAA-1	PR	3	0.0860759
											GAGGCCTAGTAGACAT-1	PR	2	0.0679294
											GAGGCCTAGTCGCTAT-1	PR	8	0.323565
											GAGGCCTCACCAAAGG-1	PR	5	0.135002
											GAGGCCTCATTGTCGA-1	PR	3	0
											GAGGCCTGTAGGCAGT-1	PR	1	0.130557
											GAGGCCTTCAGTGATC-1	PR	3	0.0327974
											GAGGGATAGTCGAAAT-1	PR	4	0.057716
											GAGGGATCACCGGAAA-1	PR	7	0.0842418
											GAGGGATGTAATACCC-1	PR	2	0.0931203
											GAGGGATGTGGGATTG-1	PR	4	0.102007
											GAGGGATGTGTATCCA-1	PR	2	0.0745381
											GAGGGTAGTGCTTCAA-1	PR	2	0.0582144
											GAGTCATAGCGTACAG-1	PR	2	0.0784748
											GAGTCATTCTGTGCGG-1	PR	7	0.0754916
											GAGTCTAAGACTCTAC-1	PR	6	0.0827187
											GAGTCTACATGAGTAA-1	PR	2	0.15521
											GAGTCTAGTTGGGATG-1	PR	6	0.0893485
											GAGTCTATCCCTCGAT-1	PR	7	0.0941295
											GAGTGAGTCGACCCAG-1	PR	6	0.0662092
											GAGTGTTAGCGGGTAT-1	PR	2	0.121315
											GAGTGTTAGCTTCGTA-1	PR	4	0.191556
											GAGTGTTCAGAACTCT-1	PR	2	0.0710377
											GAGTGTTGTACTTGTG-1	PR	2	0.0899759
											GAGTGTTGTGCCGTTG-1	PR	4	0.0560391
											GAGTTACAGGTCCCGT-1	PR	4	0.213235
											GAGTTACAGTTGGCGA-1	PR	2	0.0645304
											GAGTTACTCCAAGCAT-1	PR	7	0.0852029
											GAGTTGTGTTGCTCAA-1	PR	7	0.0471821
											GAGTTTGAGGAGAGTA-1	PR	5	0.0776394
											GATAGAAAGCCTTTCC-1	PR	1	0.102741
											GATAGAAAGGTAAGGA-1	PR	2	0.0585589
											GATAGAACATGGAGAC-1	PR	3	0.0113145
											GATAGAATCGTGGAAG-1	PR	4	0.0549812
											GATAGCTGTCCAACGC-1	PR	3	0
											GATCACAAGGTGCAGT-1	PR	4	0.0283267
											GATCAGTAGCGTGCTC-1	PR	1	0.0597444
											GATCAGTCAAGTTCCA-1	PR	2	0.101342
											GATCAGTGTGACGTCC-1	PR	7	0.0259731
											GATCATGAGATGACCG-1	PR	4	0.109417
											GATCATGCAACGGCCT-1	PR	3	0.172881
											GATCATGTCCAGTGCG-1	PR	2	0.0696585
											GATCGTAGTAACTAAG-1	PR	2	0.0908686
											GATCGTAGTGCATTAC-1	PR	2	0.113154
											GATCGTATCTAGGAAA-1	PR	2	0.10099
											GATGAGGAGGAGCTGT-1	PR	3	0.0360424
											GATGAGGAGTCTGGTT-1	PR	4	0.086917
											GATGATCAGACCGCCT-1	PR	3	0
											GATGATCAGATACAGT-1	PR	4	0.072729
											GATGATCAGTGATAAC-1	PR	4	0.0811271
											GATGATCCACCCGTAG-1	PR	9	0.0380428
											GATGATCCAGCGAGTA-1	PR	3	0.0653248
											GATGCTATCATGCATG-1	PR	2	0.0945862
											GATGGAGAGAACCCGA-1	PR	3	0.0391877
											GATGGAGTCAAACGTC-1	PR	4	0.0638421
											GATGTTGGTCCAACGC-1	PR	2	0.0941149
											GATGTTGTCATCGCCT-1	PR	9	0.016092
											GATTCGAAGCACTCCG-1	PR	2	0.213732
											GATTCGAGTTGCTTGA-1	PR	3	0.0541935
											GATTCGATCCATCACC-1	PR	7	0.068
											GATTCTTAGAGGTTTA-1	PR	2	0.110789
											GATTCTTAGTCTTGGT-1	PR	4	0.0879175
											GATTCTTGTAACAGTA-1	PR	7	0.0870944
											GATTGGTCAAGAAACT-1	PR	4	0.117405
											GATTTCTCATTGAAGA-1	PR	3	0.0736082
											GATTTCTGTTGCTTGA-1	PR	4	0.159891
											GCAACATAGCCTTCTC-1	PR	4	0.0469711
											GCAACATAGTGGAAAG-1	PR	3	0
											GCAACATCAGTCCCGA-1	PR	4	0.0682214
											GCAACATGTTCCGCTT-1	PR	2	0.0976243
											GCAACATTCCACTTCG-1	PR	2	0.0520266
											GCAACATTCTCACGAA-1	PR	5	0.164867
											GCAACCGCAAGTGATA-1	PR	3	0.171223
											GCAACCGGTTGAGTCT-1	PR	7	0.0601885
											GCAACCGTCCACCTGT-1	PR	6	0.084165
											GCACATACATTGCTTT-1	PR	3	0
											GCACATATCCTCAGAA-1	PR	2	0.0932625
											GCACATATCGATACAC-1	PR	1	0.112662
											GCACGTGTCATGGTAC-1	PR	2	0.0618342
											GCACTAACAGCCTATA-1	PR	2	0.0976967
											GCACTAACAGTAACGG-1	PR	4	0.113523
											GCACTAACATTCTCCG-1	PR	2	0.0643977
											GCACTAAGTATCACCA-1	PR	4	0.0401758
											GCACTAAGTTCCGCAG-1	PR	4	0.0904728
											GCAGCCACACTTGTCC-1	PR	1	0.133545
											GCAGCTGGTAGTGGCA-1	PR	8	0.263064
											GCAGTTACAATAAGGT-1	PR	4	0.0582699
											GCAGTTAGTCGCAACC-1	PR	2	0.10952
											GCATCGGCAGGACTTT-1	PR	5	0.218516
											GCATCTCAGTAAGACT-1	PR	7	0.0941686
											GCATGATAGCACTCAT-1	PR	8	0.357
											GCATGATCATAAGCAA-1	PR	4	0.0370837
											GCATTAGAGGCTAAAT-1	PR	7	0.0881754
											GCATTAGAGTCGAAAT-1	PR	3	0.0799169
											GCATTAGAGTGGAATT-1	PR	1	0.0890274
											GCATTAGGTGCCTGCA-1	PR	4	0.0641948
											GCATTAGTCAGACCGC-1	PR	4	0.177557
											GCCAACGCACTTTAGG-1	PR	3	0.0440741
											GCCAACGGTCTACGTA-1	PR	6	0.128253
											GCCAGCATCAACGTGT-1	PR	3	0.0310885
											GCCAGGTCAGCGTGAA-1	PR	2	0.0953714
											GCCAGGTTCCGTTTCG-1	PR	3	0.100949
											GCCAGTGAGTTGTAGA-1	PR	4	0.0949153
											GCCAGTGCACTCCGAG-1	PR	2	0.135819
											GCCAGTGGTCTACTGA-1	PR	2	0.111429
											GCCATGGAGATCACCT-1	PR	4	0.0419137
											GCCATGGAGTCATGAA-1	PR	4	0.0462136
											GCCATGGGTCCGTTTC-1	PR	2	0.0345805
											GCCATGGTCTACTATC-1	PR	2	0.0924756
											GCCATTCCAACCACAT-1	PR	3	0.0324939
											GCCATTCGTTACAGCT-1	PR	2	0.109962
											GCCATTCTCAAGCCGC-1	PR	9	0.0919888
											GCCCAGACACTCCGAG-1	PR	2	0.0487905
											GCCCAGAGTGACAGCA-1	PR	7	0.0560034
											GCCCAGATCCACCTCA-1	PR	6	0.099366
											GCCCAGATCCCTGGTT-1	PR	9	0.043844
											GCCCAGATCCCTTGTG-1	PR	4	0.0934992
											GCCCGAACATTCGATG-1	PR	2	0.0414359
											GCCCGAATCGTAGCTA-1	PR	2	0.101004
											GCCGATGAGGAGTATT-1	PR	2	0.0572345
											GCCGATGCAGAGTGTG-1	PR	4	0.0546708
											GCCGATGGTTCCCAAA-1	PR	4	0.042338
											GCCGATGTCCGCACTT-1	PR	1	0.0812492
											GCCGTGAAGCCAAGGT-1	PR	3	0.154212
											GCCGTGACACTTGTCC-1	PR	1	0.0984731
											GCCGTGAGTATGATCC-1	PR	4	0.138267
											GCCGTGAGTCAAAGTA-1	PR	4	0.091392
											GCCGTGATCCACCTGT-1	PR	4	0.135887
											GCCTGTTCAAGTGGCA-1	PR	2	0.0990684
											GCGAGAAAGATTGCGG-1	PR	1	0.0722054
											GCGATCGTCAAACCTG-1	PR	4	0.00531092
											GCGATCGTCTCCATAT-1	PR	2	0.0722591
											GCGGAAAGTATTCCTT-1	PR	1	0.067903
											GCGTGCAAGCTAGAGC-1	PR	3	0.229477
											GCGTGCAGTCTTCAAG-1	PR	3	0.163076
											GCGTGCATCGACACTA-1	PR	2	0.0822897
											GCGTGCATCGTTCGCT-1	PR	4	0.0791073
											GCGTTTCAGCCATGCC-1	PR	3	0
											GCGTTTCGTACTCGTA-1	PR	2	0.123734
											GCGTTTCGTTAAACAG-1	PR	3	0.0295062
											GCGTTTCTCAGCTTGA-1	PR	1	0.0868356
											GCGTTTCTCGATCCAA-1	PR	2	0.116964
											GCTACAAGTACTCGCG-1	PR	4	0.162722
											GCTACAATCACTGTTT-1	PR	4	0.10405
											GCTACAATCGAGCTGC-1	PR	2	0.0818507
											GCTACAATCTCATTAC-1	PR	1	0.06165
											GCTACCTCACGCTATA-1	PR	7	0.0737603
											GCTACCTTCCCGAATA-1	PR	2	0.0758176
											GCTCAAATCCGTATGA-1	PR	2	0.0844542
											GCTCAAATCTCGACCT-1	PR	3	0
											GCTGAATGTAATGTGA-1	PR	9	0.0703944
											GCTGCAGCACAGTACT-1	PR	6	0.0222777
											GCTGGGTCAAAGGAGA-1	PR	6	0.0627968
											GCTGGGTGTTACCGTA-1	PR	4	0.0921365
											GCTTCACCACTCCGGA-1	PR	2	0.065928
											GCTTCACTCCAGCCTT-1	PR	4	0.0433215
											GCTTCACTCTTCGACC-1	PR	4	0.108573
											GCTTGGGAGGGTACGT-1	PR	3	0.0664495
											GCTTTCGAGAAATTGC-1	PR	3	0.175646
											GGAACCCAGCAGTACG-1	PR	2	0.0551202
											GGAACCCCACGATAGG-1	PR	2	0.113767
											GGAACCCGTTCGCGTG-1	PR	3	0.0570743
											GGAACCCTCCCTTTGG-1	PR	3	0.0481182
											GGAAGTGTCTGCCTCA-1	PR	2	0.0908041
											GGAATGGTCGCACGGT-1	PR	2	0.127046
											GGACGTCCAGCTGTCG-1	PR	4	0.0950803
											GGACGTCGTACCACGC-1	PR	2	0.0289504
											GGAGAACGTCGTCATA-1	PR	4	0.0295245
											GGAGAACGTTCAAGTC-1	PR	4	0.0445623
											GGAGAACGTTCAGCGC-1	PR	2	0.114134
											GGAGATGAGCCATTCA-1	PR	2	0.0429948
											GGAGATGTCGTTGTTT-1	PR	4	0.0335337
											GGAGCAAGTCAGACGA-1	PR	1	0.0986279
											GGAGGATAGCACTCAT-1	PR	6	0.0830095
											GGAGGATAGCTTCATG-1	PR	3	0
											GGAGGATAGTAACGAT-1	PR	2	0.0638916
											GGAGGATCAAGCGAAC-1	PR	4	0.0920459
											GGAGGATCACGGTAGA-1	PR	4	0.0557015
											GGAGGATGTGGTACAG-1	PR	2	0.120157
											GGAGGATGTTGCAACT-1	PR	8	0.282036
											GGAGGTAAGAGAGCAA-1	PR	1	0.14235
											GGATCTAAGAACGCGT-1	PR	2	0.0753499
											GGATCTACATGTTCAG-1	PR	3	0
											GGATCTATCATCCTGC-1	PR	2	0.0458214
											GGATGTTCACGTGTGC-1	PR	8	0.170534
											GGCACGTAGGCAGGTT-1	PR	7	0.0338496
											GGCACGTAGTGATAAC-1	PR	4	0.0406606
											GGCACGTCAAGATTGA-1	PR	2	0.0661806
											GGCACGTCACTACCGG-1	PR	3	0.177318
											GGCGTCAAGATGAAGG-1	PR	7	0.0577016
											GGCGTCAAGTACCCTA-1	PR	3	0.0467583
											GGCTGTGCAAGGTCGA-1	PR	2	0.15021
											GGCTGTGGTAGCGTCC-1	PR	4	0.0764328
											GGCTGTGGTCCCTAAA-1	PR	7	0.104318
											GGCTGTGGTTAAACCC-1	PR	4	0.0972207
											GGCTGTGTCTCTTGCG-1	PR	1	0.0289832
											GGCTTGGAGGGCGAAG-1	PR	4	0.0674115
											GGCTTGGGTAGTCCTA-1	PR	2	0.0941154
											GGCTTGGGTTGTCATG-1	PR	2	0.112983
											GGCTTTCAGAACTTCC-1	PR	4	0.0598282
											GGCTTTCCAAGACTGG-1	PR	3	0.104615
											GGCTTTCTCAAGGAGC-1	PR	2	0.0680118
											GGCTTTCTCACTACGA-1	PR	3	0
											GGCTTTCTCTATGCCC-1	PR	4	0.0982516
											GGGAAGTAGAAGAACG-1	PR	2	0.0978689
											GGGACAACAGACAAAT-1	PR	9	0.0588677
											GGGACAATCCAAACCA-1	PR	2	0.110255
											GGGACAATCTACGGTA-1	PR	7	0.0559224
											GGGACAATCTTTCCGG-1	PR	2	0.0784993
											GGGACCTCATTGGGAG-1	PR	3	0.19526
											GGGACCTGTGACGCCT-1	PR	6	0.119955
											GGGACCTGTTCTTAGG-1	PR	7	0.0833973
											GGGACTCTCAGACCCG-1	PR	2	0.0672633
											GGGAGATAGTTCATCG-1	PR	4	0.192286
											GGGAGATAGTTCCTGA-1	PR	6	0.134358
											GGGAGATCAGGCTACC-1	PR	6	0.156579
											GGGAGTATCACTGAAC-1	PR	4	0.0597656
											GGGATCCAGGGCAAGG-1	PR	2	0.209256
											GGGATCCGTCTAGGTT-1	PR	2	0.141399
											GGGATGATCATAGACC-1	PR	4	0.0916486
											GGGCCATAGGCACGAT-1	PR	3	0.188639
											GGGCCATTCCTAACAG-1	PR	2	0.105013
											GGGCGTTCACCAATTG-1	PR	1	0.112292
											GGGCGTTTCAAACCTG-1	PR	5	0.256773
											GGGCTACAGGTCTGGA-1	PR	2	0.0451542
											GGGCTACAGTGTAGTA-1	PR	1	0.0924521
											GGGCTCACAACACGAG-1	PR	4	0.0503335
											GGGCTCAGTGACTGAG-1	PR	2	0.0998956
											GGGTAGAAGACGACGT-1	PR	2	0.0619792
											GGGTAGAAGTGAGGTC-1	PR	3	0.0866505
											GGGTAGACATTGTCGA-1	PR	4	0.0631765
											GGGTATTTCCTCAGGG-1	PR	3	0
											GGGTCTGAGAGTCCGA-1	PR	1	0.0878622
											GGGTCTGCAGGGCTTC-1	PR	1	0.062087
											GGGTCTGGTTTACCTT-1	PR	2	0.0622579
											GGGTCTGTCACGTAGT-1	PR	2	0.0784492
											GGGTGAAGTAGATCCT-1	PR	4	0.0752305
											GGGTGTCAGGTGGCTA-1	PR	3	0.0532042
											GGGTGTCTCTCTCAAT-1	PR	3	0.0858173
											GGGTTATAGAATTGTG-1	PR	4	0.108602
											GGGTTATGTTTACACG-1	PR	3	0.0478232
											GGGTTATTCCCATTCG-1	PR	5	0.213685
											GGGTTTAAGGGCTAAC-1	PR	2	0.0978473
											GGGTTTAAGTAGTGCG-1	PR	7	0.0594109
											GGGTTTAAGTGTTCAC-1	PR	4	0.0962351
											GGGTTTACAAATGGAT-1	PR	7	0.0731069
											GGGTTTATCTGGACCG-1	PR	2	0.14686
											GGTAACTGTGCCCACA-1	PR	3	0.0797765
											GGTAATCAGGGATCGT-1	PR	5	0.185479
											GGTAATCGTCCCGCAA-1	PR	2	0.0504887
											GGTAATCGTGACTAAA-1	PR	7	0.0695906
											GGTAGAGAGTGCTACT-1	PR	2	0.0413476
											GGTAGAGCAAGTATCC-1	PR	1	0.0855474
											GGTAGAGCAAGTTCGT-1	PR	2	0.0627072
											GGTAGAGGTTCTTGCC-1	PR	3	0.0904561
											GGTCACGAGGACAAGA-1	PR	4	0.107278
											GGTCACGCACCAACAT-1	PR	1	0.128454
											GGTCACGGTTGGCCTG-1	PR	7	0.04123
											GGTCACGTCACGATCA-1	PR	9	0.0588138
											GGTCTGGAGCGTTGTT-1	PR	2	0.0997207
											GGTCTGGGTATGGGAC-1	PR	2	0.0376667
											GGTGAAGCAGGGAGAG-1	PR	3	0.272519
											GGTGAAGGTTGTGTAC-1	PR	2	0.0823846
											GGTGAAGTCTGTGTGA-1	PR	2	0.10147
											GGTGATTCAGCTCATA-1	PR	2	0.0652125
											GGTGTCGCAAGTGATA-1	PR	4	0.0411367
											GGTGTCGCACTTGAAC-1	PR	3	0.0265701
											GGTGTCGGTATCGTTG-1	PR	5	0.297157
											GGTGTTAGTACAAGTA-1	PR	2	0.107207
											GGTGTTAGTCTTCATT-1	PR	5	0.166333
											GGTGTTAGTGGAAGTC-1	PR	7	0.0682383
											GGTTAACCATCCTATT-1	PR	2	0.0639785
											GGTTAACGTTCGAACT-1	PR	3	0.107855
											GGTTAACTCACGTCCT-1	PR	2	0.093805
											GGTTAACTCTCTCGAC-1	PR	6	0.182661
											GGTTAACTCTTGGTCC-1	PR	7	0.0823741
											GGTTCTCAGCTGTACT-1	PR	4	0.133153
											GGTTCTCGTTTGGGTT-1	PR	6	0.160269
											GGTTCTCTCTTCGTGC-1	PR	6	0.153625
											GGTTGTAAGCTGACAG-1	PR	3	0.0172297
											GGTTGTAAGTATGTAG-1	PR	2	0.105206
											GGTTGTAGTCGATTTG-1	PR	1	0.107563
											GGTTGTATCAACTGAC-1	PR	3	0.0930091
											GTAACACCATATCTCT-1	PR	1	0.0497561
											GTAACACTCAGAGTTC-1	PR	2	0.0820775
											GTAACCATCGGAACTT-1	PR	2	0.0752424
											GTAATCGAGCCATGCC-1	PR	4	0.110175
											GTAATGCCAAGACCGA-1	PR	7	0.0830662
											GTACAACCAGTCCGTG-1	PR	5	0.142666
											GTACAACCATAGGTTC-1	PR	2	0.0700974
											GTACAACTCCCAGGAC-1	PR	4	0.0559211
											GTACAGTAGGCATCTT-1	PR	6	0.0605855
											GTAGAAACAAATGGCG-1	PR	3	0
											GTAGAAACATGGAATA-1	PR	4	0.12952
											GTAGAGGCAGAACTCT-1	PR	4	0.0829054
											GTAGATCCAGCGTTTA-1	PR	3	0
											GTAGATCGTGCATGAG-1	PR	2	0.171766
											GTAGCTAAGGGACCAT-1	PR	5	0.152668
											GTAGCTATCCCTGTTG-1	PR	4	0.0715704
											GTAGCTATCGCAACAT-1	PR	2	0.155333
											GTAGGAGTCCGCTAGG-1	PR	3	0.0426396
											GTAGGTTGTGTAAACA-1	PR	4	0.071451
											GTAGTACAGCATCCCG-1	PR	2	0.0883663
											GTAGTACGTATTGGCT-1	PR	8	0.260171
											GTAGTACTCGTCAGAT-1	PR	1	0.134836
											GTATTGGCAAGTCGTT-1	PR	2	0.101637
											GTATTGGCAATGAGCG-1	PR	4	0.0935974
											GTATTTCAGCGCCCAT-1	PR	2	0.111226
											GTATTTCGTACAAGCG-1	PR	2	0.0945599
											GTATTTCGTCCTCCAT-1	PR	1	0.13276
											GTATTTCTCTGGCCGA-1	PR	7	0.0904502
											GTCAAACAGCATGCGA-1	PR	2	0.0483303
											GTCAAACTCAGGACAG-1	PR	2	0.0324103
											GTCAAGTAGAAGTCTA-1	PR	2	0.112903
											GTCAAGTCATTACGGT-1	PR	2	0.0774319
											GTCAAGTTCGCCGAAC-1	PR	1	0.122838
											GTCACGGAGGTAAACT-1	PR	1	0.142196
											GTCACGGCAATACAGA-1	PR	2	0.0738985
											GTCACGGTCAACCTCC-1	PR	3	0.422485
											GTCACTCGTAATCAGA-1	PR	4	0.164654
											GTCACTCGTACAGAAT-1	PR	2	0.0965408
											GTCAGCGAGACGAAGA-1	PR	1	0.115161
											GTCAGCGAGTTGCTGT-1	PR	2	0.0689129
											GTCATCCGTTACACTG-1	PR	4	0.147971
											GTCATCCTCGCACGGT-1	PR	4	0.137661
											GTCATGAAGATCCGAG-1	PR	3	0
											GTCATGAAGCCGTCGT-1	PR	2	0.0587775
											GTCATTTCATCACAGT-1	PR	2	0.165698
											GTCATTTTCGAGTCTA-1	PR	2	0.0545574
											GTCCACTGTCTTGCTC-1	PR	4	0.0745147
											GTCCACTTCCTAAACG-1	PR	2	0.0473475
											GTCCCATAGACGGTTG-1	PR	3	0
											GTCCCATGTGTGGACA-1	PR	8	0.25001
											GTCCCATTCTTTGCTA-1	PR	4	0.0920651
											GTCCTCAAGCGCCTAC-1	PR	4	0.0964843
											GTCCTCAAGGTTACAA-1	PR	4	0.0761854
											GTCGAATAGGAATGTT-1	PR	2	0.0899584
											GTCGCGACAAGAAATC-1	PR	5	0.120167
											GTCGCGAGTATGTCTG-1	PR	6	0.0630464
											GTCGTTCAGCCTGTGC-1	PR	5	0.22475
											GTCGTTCAGTACTGGG-1	PR	3	0.0509272
											GTCGTTCCAGAGTTGG-1	PR	2	0.0305302
											GTCGTTCTCCGAAGGA-1	PR	7	0.072471
											GTCTACCTCCGCAACG-1	PR	7	0.034677
											GTCTAGACACAGCTTA-1	PR	1	0.0989507
											GTCTAGACATTACGGT-1	PR	7	0.070572
											GTCTAGAGTTTAGACC-1	PR	2	0.0799688
											GTCTAGATCCGCACTT-1	PR	2	0.094781
											GTCTCACCATGAATCC-1	PR	2	0.0538944
											GTCTGTCAGTGAATAC-1	PR	2	0.156554
											GTCTGTCTCCACTTCG-1	PR	7	0.0408713
											GTCTTTACAAAGAACT-1	PR	2	0.0778286
											GTCTTTACAGTCGGTC-1	PR	3	0.167018
											GTGACGCAGCACGTCC-1	PR	5	0.12547
											GTGACGCAGCTCGACC-1	PR	2	0.121916
											GTGACGCCAAGCTACT-1	PR	2	0.0554262
											GTGACGCCAGATACCT-1	PR	5	0.146603
											GTGAGGAAGTCGCCCA-1	PR	2	0.0455108
											GTGAGGACAGTTGTCA-1	PR	4	0.0752711
											GTGAGGATCGACATAC-1	PR	2	0.0874571
											GTGAGTTCATAGACTC-1	PR	2	0.102709
											GTGATGTAGAGGCGTT-1	PR	6	0.0376781
											GTGATGTAGGGAGGGT-1	PR	2	0.109354
											GTGATGTAGTTAGAAC-1	PR	4	0.116338
											GTGCACGGTTGGGTAG-1	PR	2	0.0854439
											GTGCACGGTTGGTACT-1	PR	5	0.168244
											GTGCACGTCTTTCCGG-1	PR	1	0.124402
											GTGCTGGCAAGCAATA-1	PR	4	0.0653514
											GTGCTGGCAGAGTTGG-1	PR	4	0.0662865
											GTGCTTCTCTATCCAT-1	PR	3	0.198333
											GTGGAAGCACTCCGGA-1	PR	4	0.0478646
											GTGGAAGGTACGAGCA-1	PR	7	0.0907572
											GTGGAAGGTCAACACT-1	PR	8	0.1785
											GTGGAGAAGGGTACAC-1	PR	4	0.0714693
											GTGGAGAGTTCGATTG-1	PR	2	0.0756502
											GTGGCGTAGCCTGTCG-1	PR	3	0.242034
											GTGGCGTAGTCTTCCC-1	PR	4	0.0631784
											GTGGGAAAGGCAGGGA-1	PR	7	0.0770907
											GTGGGAACAAAGAACT-1	PR	7	0.0231919
											GTGGTTATCGAACGCC-1	PR	9	0.103067
											GTGTAACCACAATGCT-1	PR	5	0.115943
											GTGTAACGTGACTATC-1	PR	4	0.161846
											GTGTAACTCAGTCTTT-1	PR	3	0.0505666
											GTGTCCTCACTCTGCT-1	PR	1	0.0676008
											GTGTCCTCATGGCGCT-1	PR	4	0.0552953
											GTGTGATTCCGCTAGG-1	PR	4	0.156626
											GTGTGGCTCCAAGGGA-1	PR	8	0.409645
											GTGTGGCTCTCCAATT-1	PR	4	0.14775
											GTGTTAGAGGACTTCT-1	PR	2	0.106258
											GTGTTAGCACATTCTT-1	PR	6	0.0563166
											GTGTTAGTCTGGGATT-1	PR	8	0.299852
											GTGTTCCAGTCGGCAA-1	PR	2	0.0957482
											GTGTTCCTCCGTAGTA-1	PR	4	0.0954836
											GTTACAGAGGAGATAG-1	PR	2	0.0301351
											GTTACAGAGGATTACA-1	PR	4	0.169708
											GTTACAGAGGTCGTAG-1	PR	3	0.0624672
											GTTACAGCATGACTAC-1	PR	2	0.0967614
											GTTACCCGTGCAACGA-1	PR	6	0.0714286
											GTTACGACACGTAACT-1	PR	2	0.0714357
											GTTACGAGTGAGTTGG-1	PR	2	0.0613834
											GTTACGATCAGTGTTG-1	PR	2	0.071151
											GTTACGATCCGTTGGG-1	PR	5	0.1736
											GTTAGACGTTTAGAGA-1	PR	3	0.0821004
											GTTAGTGAGTCTGCAT-1	PR	1	0.133723
											GTTAGTGCAGCCTATA-1	PR	4	0.0317263
											GTTAGTGGTCGCGTTG-1	PR	2	0.115522
											GTTAGTGGTGCAATGG-1	PR	4	0.104073
											GTTAGTGGTTAAAGTG-1	PR	7	0.049944
											GTTAGTGTCTCCGCAT-1	PR	2	0.116637
											GTTAGTGTCTTGAACG-1	PR	6	0.138607
											GTTATGGAGAGGTGCT-1	PR	2	0.0510547
											GTTATGGAGGAAGAAC-1	PR	4	0.0385904
											GTTATGGCACCGGCTA-1	PR	5	0.0987125
											GTTATGGTCACTTGGA-1	PR	2	0.0562352
											GTTCATTAGGGATGTC-1	PR	2	0.07671
											GTTCATTCAAACCACT-1	PR	2	0.0464801
											GTTCGCTAGTCGAAAT-1	PR	4	0.0276637
											GTTCGCTCAAGTGACG-1	PR	4	0.0468812
											GTTCGCTGTTCACCGG-1	PR	4	0.0707491
											GTTCGCTTCGCATTGA-1	PR	2	0.113194
											GTTCTATCACTCCGGA-1	PR	2	0.0724138
											GTTCTATCAGGACGAT-1	PR	2	0.0950502
											GTTCTATCATGAAGCG-1	PR	2	0.0907078
											GTTCTATTCCATTTCA-1	PR	4	0.0830131
											GTTGAACAGCCGAATG-1	PR	4	0.0701178
											GTTGAACCACGTACAT-1	PR	2	0.065115
											GTTGAACGTGTATTCG-1	PR	2	0.129981
											GTTGCGGGTGAGGCAT-1	PR	4	0.0751619
											GTTGTAGCAGACACAG-1	PR	7	0.0666667
											GTTGTAGCAGATTTCG-1	PR	2	0.0699314
											GTTGTAGCATAGATCC-1	PR	2	0.0790352
											GTTGTAGTCAATGCAC-1	PR	7	0.0950606
											GTTGTCCCACAGCGCT-1	PR	5	0.167283
											GTTGTCCGTTGGCTAT-1	PR	2	0.0940051
											GTTGTGACAAACTGCT-1	PR	2	0.0821713
											GTTGTGAGTAGGAGTC-1	PR	3	0.0780822
											GTTGTGATCCTACACC-1	PR	2	0.064756
											GTTGTGATCTCGCAGG-1	PR	2	0.0530362
											GTTTGGAAGTGGTGAC-1	PR	2	0.052253
											GTTTGGAAGTTGCTGT-1	PR	3	0
											GTTTGGAGTGGTCTCG-1	PR	2	0.0656681
											GTTTGGATCACTGAAC-1	PR	2	0.100402
											GTTTGGATCTGTGCGG-1	PR	3	0
											TAACACGGTCACTAGT-1	PR	2	0.0765314
											TAACCAGAGTCGAAGC-1	PR	4	0.0510533
											TAACCAGGTACAATAG-1	PR	2	0.110378
											TAACCAGTCCCTCTAG-1	PR	4	0.0526398
											TAACGACGTAGAGACC-1	PR	8	0.212366
											TAACTTCAGGGATCTG-1	PR	5	0.163541
											TAACTTCTCGCCGAGT-1	PR	1	0.168056
											TAAGCACAGAATCCCT-1	PR	2	0.120595
											TAAGCACCACTGCACG-1	PR	4	0.0592876
											TAAGCACTCCGAACGC-1	PR	4	0.0985141
											TAAGCGTTCATGGCCG-1	PR	2	0.204194
											TAATCTCGTCCAGAAG-1	PR	4	0.128202
											TAATCTCGTGTACATC-1	PR	1	0.0744215
											TAATTCCAGAAATCCA-1	PR	2	0.116678
											TAATTCCAGCAGGCTA-1	PR	4	0.0247538
											TAATTCCCAAATCCCA-1	PR	6	0.113333
											TACAACGTCGGCACTG-1	PR	2	0.116189
											TACACCCCAGTGTGGA-1	PR	4	0.0465317
											TACACCCGTCGTACTA-1	PR	4	0.0288485
											TACAGGTAGGCATTTC-1	PR	2	0.0707235
											TACAGGTCATGAGAAT-1	PR	4	0.0565518
											TACATTCGTAGGTTTC-1	PR	4	0.164065
											TACCCACGTCGGAAAC-1	PR	4	0.0872031
											TACCCACGTGACGCCT-1	PR	1	0.092886
											TACCCACTCCAAATGC-1	PR	2	0.124854
											TACCCACTCTCCGTGT-1	PR	2	0.0799353
											TACCCACTCTGAGAGG-1	PR	4	0.0621951
											TACCCGTGTGCTTATG-1	PR	4	0.120018
											TACCGAAGTACGTACT-1	PR	3	0.0315406
											TACCGGGGTCAAGTTC-1	PR	6	0.106966
											TACCGGGTCCATACAG-1	PR	3	0
											TACCTCGAGTCATGAA-1	PR	4	0.118017
											TACCTCGTCTTTCCAA-1	PR	4	0.145133
											TACCTGCAGGTTGACG-1	PR	6	0.0308091
											TACGCTCTCTGCGGCA-1	PR	3	0.0429506
											TACGGGCCAAGCAATA-1	PR	2	0.146825
											TACGGGCCATGACTCA-1	PR	2	0.0981391
											TACGGGCGTAATCAGA-1	PR	9	0.0527215
											TACGGGCTCGACGCGT-1	PR	4	0.0741415
											TACGTCCGTACCCGAC-1	PR	5	0.183499
											TACGTCCGTCGGTACC-1	PR	2	0.0714079
											TACTGCCAGAGCAACC-1	PR	1	0.103901
											TACTTACCACTAGTAC-1	PR	2	0.242608
											TACTTACTCTCAGTCC-1	PR	8	0.443299
											TACTTCAAGGCTAAAT-1	PR	9	0.0311654
											TACTTCATCCGAAATC-1	PR	2	0.0610822
											TACTTGTCAAGCAATA-1	PR	3	0.133085
											TACTTGTCAGACTGCC-1	PR	3	0
											TAGACCACAAATGAGT-1	PR	1	0.100886
											TAGACCATCTTCCAGC-1	PR	2	0.0535143
											TAGACTGGTACACTCA-1	PR	3	0.0398215
											TAGACTGGTCTTCTAT-1	PR	2	0.0630965
											TAGACTGTCTGTAACG-1	PR	2	0.0823213
											TAGAGTCAGCTAGATA-1	PR	2	0.107523
											TAGAGTCCAAAGAGTT-1	PR	2	0.0742247
											TAGAGTCCAATTCTCT-1	PR	8	0.383911
											TAGAGTCCAGAGGACT-1	PR	2	0.0532101
											TAGAGTCGTTCGTGCG-1	PR	1	0.100604
											TAGAGTCTCCGTTGGG-1	PR	2	0.0820567
											TAGATCGAGCTAGCCC-1	PR	2	0.0756623
											TAGATCGAGGTAGCCA-1	PR	1	0.0946996
											TAGATCGCACTCCGGA-1	PR	3	0.0402707
											TAGATCGCAGGAATCG-1	PR	4	0.0980251
											TAGATCGTCTATGTGG-1	PR	2	0.0549775
											TAGCACATCGTTCTAT-1	PR	4	0.0557522
											TAGGAGGAGCTCTTCC-1	PR	2	0.0724652
											TAGGAGGAGGAAGTGA-1	PR	3	0
											TAGGGTTGTCTGTGGC-1	PR	8	0.126372
											TAGGTACCAACACGTT-1	PR	4	0.122765
											TAGGTACTCGTTATCT-1	PR	4	0.0684087
											TAGGTTGCATGTGACT-1	PR	2	0.114139
											TAGTGCACACTCGATA-1	PR	2	0.0767148
											TAGTGCATCAAGAGGC-1	PR	3	0.204389
											TATACCTAGCGAATGC-1	PR	1	0.114111
											TATACCTCAAGCCTGC-1	PR	4	0.13009
											TATACCTCACAAATGA-1	PR	4	0.110185
											TATACCTCATGGACAG-1	PR	4	0.0633796
											TATACCTTCCAGGACC-1	PR	9	0.0538019
											TATATCCTCCAAGCTA-1	PR	7	0.0964474
											TATCAGGAGATGGCGT-1	PR	1	0.0872031
											TATCCTAAGACCATGG-1	PR	4	0.0569423
											TATCCTATCGAGTCCG-1	PR	4	0.0881607
											TATCTTGCACAAATAG-1	PR	3	0.100705
											TATCTTGGTCAATGGG-1	PR	4	0.0937726
											TATCTTGTCCAGCTCT-1	PR	1	0.109754
											TATGTTCGTCCCAAAT-1	PR	4	0.0929284
											TATTGCTAGCATTGTC-1	PR	6	0.133333
											TATTGCTGTGCAACAG-1	PR	7	0.0177833
											TCAAGACAGATGGCGT-1	PR	7	0.0725241
											TCAAGCAAGCTGTGCC-1	PR	2	0.0755701
											TCAAGCACAGGCTACC-1	PR	3	0.0526161
											TCAAGCAGTGCATTAC-1	PR	4	0.0937955
											TCAAGTGAGGGAACAA-1	PR	4	0.0204204
											TCAAGTGGTACCGTCG-1	PR	2	0.101792
											TCAAGTGTCAGCCTCT-1	PR	3	0.0490048
											TCAAGTGTCATGACAC-1	PR	3	0
											TCAATCTAGGTCCCGT-1	PR	4	0.0620372
											TCAATCTCAATTGCCA-1	PR	3	0.203419
											TCAATCTTCTCGTCAC-1	PR	4	0.0765304
											TCAATTCAGGAGAATG-1	PR	3	0.0450557
											TCAATTCGTCAAATCC-1	PR	2	0.0920953
											TCAATTCTCACGGAGA-1	PR	6	0.108908
											TCAATTCTCTATTGTC-1	PR	2	0.0939305
											TCACAAGAGAAGTGTT-1	PR	8	0.289757
											TCACAAGCAGAATCGG-1	PR	3	0.111116
											TCACACCAGTCCCGAC-1	PR	8	0.240826
											TCACGCTAGTTCGCAT-1	PR	6	0.107141
											TCACGCTGTAACGATA-1	PR	6	0.0778869
											TCACGCTTCCGCACTT-1	PR	2	0.0678514
											TCACGCTTCTTAGCCC-1	PR	7	0.0537246
											TCACGGGCACTTGAGT-1	PR	3	0.207558
											TCACGGGCAGCACCCA-1	PR	4	0.0854718
											TCACGGGCATATGAAG-1	PR	2	0.058724
											TCACGGGTCGGCACTG-1	PR	5	0.119216
											TCACTATAGGGAACAA-1	PR	4	0.0716273
											TCACTATGTACGGCAA-1	PR	1	0.164805
											TCACTATGTTCGGTTA-1	PR	2	0.0474104
											TCACTATTCAGGAAAT-1	PR	9	0.030829
											TCACTCGAGAGTCACG-1	PR	4	0.0962951
											TCACTCGCACCCTCTA-1	PR	2	0.0948837
											TCACTCGTCGAAGTGG-1	PR	2	0.0666122
											TCAGCAAAGCATCCTA-1	PR	4	0.092517
											TCAGCAAGTTCGAAGG-1	PR	4	0.0664054
											TCAGCAATCAAGTGTC-1	PR	2	0.135039
											TCAGCCTAGTTGCCCG-1	PR	3	0.0854067
											TCAGCCTCAGACCCGT-1	PR	2	0.0767559
											TCAGCCTGTACGACTT-1	PR	2	0.0496063
											TCAGCCTGTGTATACC-1	PR	2	0.114976
											TCAGGTAAGCGCATCC-1	PR	2	0.10089
											TCAGGTAGTTACCCAA-1	PR	6	0.163877
											TCAGTCCGTCGCGTTG-1	PR	4	0.0517266
											TCAGTGAAGTAAGGGA-1	PR	4	0.111319
											TCAGTTTCAATGGCAG-1	PR	1	0.0910533
											TCAGTTTCAGGTCCCA-1	PR	4	0.0557454
											TCAGTTTGTACTCGCG-1	PR	3	0.0654146
											TCATACTGTACAGTCT-1	PR	6	0.0921121
											TCATACTGTGCCTTTC-1	PR	4	0.1317
											TCATATCCATGGGTTT-1	PR	4	0.107605
											TCATCATAGAGGGTGG-1	PR	4	0.0516806
											TCATCATGTACGGGAT-1	PR	2	0.0872031
											TCATCATTCTACTGAG-1	PR	7	0.069234
											TCATCCGGTAGGTTTC-1	PR	7	0.0852962
											TCATCCGGTCTTTATC-1	PR	5	0.183902
											TCATCCGTCTCTAAGG-1	PR	1	0.0793711
											TCATCCGTCTGATGGT-1	PR	4	0.0565129
											TCATGAGAGCTCGCAC-1	PR	6	0.158818
											TCATGAGCACGGCGTT-1	PR	2	0.0913189
											TCATGAGGTGCGGATA-1	PR	3	0.139863
											TCATGCCCAAGAGATT-1	PR	6	0.268973
											TCATGCCCAGTCTTCC-1	PR	7	0.0739045
											TCATGCCTCATATGGC-1	PR	2	0.103425
											TCATGGAAGTATTAGG-1	PR	3	0.595
											TCATGGAGTCGCAACC-1	PR	4	0.129073
											TCATGGAGTTGAAGTA-1	PR	3	0.0598491
											TCATGGATCCCGTAAA-1	PR	2	0.0469788
											TCATGTTAGTGTTGAA-1	PR	2	0.0958389
											TCATGTTCAAGGTCAG-1	PR	4	0.0308957
											TCATGTTGTGAATGTA-1	PR	2	0.0877959
											TCATGTTTCCGTGTCT-1	PR	2	0.138984
											TCATTACAGCCTTCTC-1	PR	4	0.0820561
											TCATTACGTGGCACTC-1	PR	8	0.246774
											TCATTACTCCATCCGT-1	PR	7	0.0719068
											TCATTCAGTCGTACTA-1	PR	3	0
											TCATTGTAGGAACTCG-1	PR	2	0.0734757
											TCATTGTCAAGGACAC-1	PR	7	0.0616647
											TCATTGTCACTACACA-1	PR	7	0.0569889
											TCATTTGCAGCAGGAT-1	PR	4	0.0653049
											TCATTTGGTAGGAGGG-1	PR	4	0.105091
											TCATTTGGTGGAGAAA-1	PR	2	0.0762006
											TCATTTGGTTGCTTGA-1	PR	4	0.14475
											TCCACCAAGTTGCCTA-1	PR	3	0
											TCCACCATCTTTCCAA-1	PR	2	0.0972986
											TCCACGTAGCTATCCA-1	PR	4	0.0462785
											TCCACGTTCCCGTAAA-1	PR	2	0.0790151
											TCCAGAACAAATACAG-1	PR	5	0.0960351
											TCCAGAAGTGACACGA-1	PR	1	0.156267
											TCCAGAAGTTATCCAG-1	PR	7	0.0250204
											TCCAGAAGTTTGCCGG-1	PR	3	0.0784903
											TCCAGAATCATCGCCT-1	PR	4	0.0783324
											TCCAGAATCGCGATCG-1	PR	7	0.0756793
											TCCATCGAGCCTTTGA-1	PR	2	0.0646544
											TCCATCGAGGTTAGTA-1	PR	2	0.0757459
											TCCATCGAGTCATTGC-1	PR	4	0.0637012
											TCCATGCAGTAGCTCT-1	PR	1	0.269104
											TCCATGCCAGACCCGT-1	PR	7	0.0568795
											TCCATGCGTGTGCTTA-1	PR	1	0.0796431
											TCCCACACAGGTGTGA-1	PR	7	0.0845972
											TCCCACATCCGCACGA-1	PR	1	0.20024
											TCCCAGTAGGTTCTAC-1	PR	7	0.0322726
											TCCCAGTGTATGGGAC-1	PR	2	0.0608631
											TCCCATGCATGAGTAA-1	PR	3	0.251852
											TCCCATGGTAGGCAGT-1	PR	5	0.10522
											TCCGAAAAGTAACGTA-1	PR	4	0.119884
											TCCGAAATCCCAGTGG-1	PR	2	0.133678
											TCCGAAATCGTCGGGT-1	PR	2	0.0680141
											TCCGATCTCTCTCGAC-1	PR	6	0.372781
											TCCGGGAAGTCGCCAC-1	PR	2	0.0787037
											TCCGGGAGTCCCGTGA-1	PR	4	0.0762481
											TCCGGGATCCGCTTAC-1	PR	3	0.0822581
											TCCGTGTCAAATGGTA-1	PR	6	0.0990062
											TCCGTGTCAAGGTCTT-1	PR	3	0
											TCCGTGTCAATACGAA-1	PR	3	0.0878074
											TCCTAATCAATGCTCA-1	PR	8	0.334573
											TCCTAATGTCCGTACG-1	PR	4	0.0632845
											TCCTCCCCAAGAGTAT-1	PR	2	0.0647418
											TCCTCCCGTCACTAGT-1	PR	4	0.0940493
											TCCTCCCTCGAGGCAA-1	PR	1	0.113017
											TCCTCGAAGAAGAGCA-1	PR	7	0.109397
											TCCTCGAAGCTCACTA-1	PR	4	0.0270403
											TCCTCGAAGCTTAAGA-1	PR	2	0.10296
											TCCTCGAAGTAAACAC-1	PR	2	0.0974079
											TCCTCGACAAACCATC-1	PR	3	0.0428186
											TCCTCTTAGCATACTC-1	PR	4	0.0939268
											TCCTCTTAGTGGACGT-1	PR	3	0.0662031
											TCCTCTTGTACTAGCT-1	PR	2	0.172048
											TCCTGCACAAACTCGT-1	PR	4	0.0833869
											TCCTGCATCGCTTTAT-1	PR	2	0.0730809
											TCCTGCATCTATCGCC-1	PR	4	0.0287903
											TCCTTCTCAAGCGGAT-1	PR	2	0.0613834
											TCCTTTCAGCACTGGA-1	PR	7	0.0690583
											TCCTTTCCACTCCTGT-1	PR	2	0.109342
											TCCTTTCGTTCGAAGG-1	PR	2	0.175836
											TCCTTTCTCGAAGTGG-1	PR	2	0.112252
											TCGAAGTAGTGGTTCT-1	PR	3	0.035867
											TCGACCTTCGTGAGAG-1	PR	4	0.148077
											TCGACGGCACAGCGCT-1	PR	2	0.139769
											TCGATTTAGATGACAT-1	PR	4	0.0641394
											TCGATTTGTCTAGGTT-1	PR	4	0.0679066
											TCGATTTTCAGGAAGC-1	PR	1	0.155908
											TCGATTTTCCTCCACA-1	PR	2	0.0789229
											TCGATTTTCTGCTAGA-1	PR	2	0.0373744
											TCGCACTAGCTCAGAG-1	PR	3	0
											TCGCACTAGTGAGTGC-1	PR	7	0.0793216
											TCGCACTGTTACCCTC-1	PR	6	0.0932571
											TCGCAGGAGAGTAACT-1	PR	2	0.109747
											TCGCAGGTCCGCGATG-1	PR	2	0.0807888
											TCGCTCAAGAGCTGAC-1	PR	9	0.0392631
											TCGCTCACATGGACAG-1	PR	4	0.131421
											TCGCTCAGTGAGTGAC-1	PR	8	0.177472
											TCGCTTGAGCAGATAT-1	PR	3	0.0485472
											TCGCTTGGTAGCGAGT-1	PR	1	0.0856516
											TCGGGACAGAGTACCG-1	PR	1	0.0696203
											TCGGGACCAAGGAGTC-1	PR	7	0.0508411
											TCGGGACCAGCTTTCC-1	PR	4	0.103047
											TCGGGACCAGGGTCTC-1	PR	7	0.0546443
											TCGGGCACAAGGATGC-1	PR	6	0.0863362
											TCGGGCACAATAGGAT-1	PR	2	0.111797
											TCGGGCACAGAAGCGT-1	PR	2	0.0706756
											TCGGGCATCAAATAGG-1	PR	7	0.0216265
											TCGGGTGAGTTGGCTT-1	PR	8	0.285631
											TCGGGTGGTGCATGTT-1	PR	2	0.134337
											TCGGGTGTCGGAACTT-1	PR	2	0.0600884
											TCGGTCTCAACTCGAT-1	PR	6	0.0559561
											TCGGTCTGTCGACTGC-1	PR	4	0.091933
											TCGGTCTTCCATAAGC-1	PR	2	0.165319
											TCGTAGAAGTACGTCT-1	PR	2	0.0936931
											TCGTAGAGTGAGAACC-1	PR	7	0.1071
											TCGTAGAGTTCGGCGT-1	PR	2	0.128881
											TCGTCCAAGATCGGTG-1	PR	4	0.0266517
											TCGTGCTCAGGGACTA-1	PR	3	0.0586207
											TCGTGCTTCCTTGAAG-1	PR	2	0.121543
											TCGTGGGTCTTCCCAG-1	PR	3	0.0471287
											TCTAACTGTTGCTAGT-1	PR	3	0
											TCTAACTTCCAACACA-1	PR	7	0.0764352
											TCTAACTTCGATTGAC-1	PR	4	0.044305
											TCTACCGAGTCACGCC-1	PR	6	0.140482
											TCTATACTCGACGTCG-1	PR	2	0.115075
											TCTATCACACAATGCT-1	PR	3	0.0938239
											TCTATCACATCCGAGC-1	PR	1	0.109565
											TCTATCATCGCAATGT-1	PR	3	0.0412995
											TCTCACGCAAGGCCTC-1	PR	9	0.0396471
											TCTCACGCATGACGTT-1	PR	4	0.0775374
											TCTCACGGTACTCAAC-1	PR	4	0.180956
											TCTCAGCGTCGGATTT-1	PR	2	0.039159
											TCTCCGAAGCGGCTCT-1	PR	2	0.0791956
											TCTCCGAGTACCTGTA-1	PR	1	0.157926
											TCTCCGAGTCTGTAGT-1	PR	2	0.0542347
											TCTCTGGTCAACCTTT-1	PR	2	0.089212
											TCTCTGGTCTCCCATG-1	PR	2	0.094203
											TCTGCCACAAGCGCAA-1	PR	7	0.0480485
											TCTGGCTAGAGTCAAT-1	PR	4	0.0499231
											TCTGGCTAGGGTTAAT-1	PR	3	0.0796875
											TCTGGCTCACTATCGA-1	PR	3	0.0711155
											TCTGGCTTCATGCCAA-1	PR	4	0.0575621
											TCTGTCGAGGCCATAG-1	PR	7	0.0879401
											TCTGTCGAGTCCTGCG-1	PR	4	0.113634
											TCTGTCGTCTGTGCGG-1	PR	2	0.0838802
											TCTTAGTGTGTCCGTG-1	PR	2	0.0555642
											TCTTAGTTCCTAGCCT-1	PR	2	0.0933595
											TCTTGCGAGGGCAGAG-1	PR	6	0.148866
											TCTTGCGCAGCATCTA-1	PR	5	0.311538
											TCTTGCGTCACACCCT-1	PR	4	0.0843402
											TCTTTGACAGAACGCA-1	PR	4	0.0705813
											TCTTTGAGTTAGGCTT-1	PR	4	0.0836392
											TGAACGTAGTCGTCTA-1	PR	2	0.0833738
											TGAACGTAGTGAGGTC-1	PR	4	0.0470863
											TGAACGTCAGCAGTTT-1	PR	4	0.109358
											TGAACGTCAGTCGTTA-1	PR	6	0.129426
											TGAACGTCATGCGTGC-1	PR	2	0.0965109
											TGAACGTTCGTTCCCA-1	PR	2	0.0771437
											TGAATCGAGCCTCAAT-1	PR	2	0.105204
											TGAATCGGTGTAGTGG-1	PR	2	0.0592531
											TGAATCGGTTCTCAGA-1	PR	7	0.0681081
											TGAATGCCAACACGAG-1	PR	3	0.0736589
											TGACAGTGTAGGCTGA-1	PR	3	0.084497
											TGACCCTAGTCGCCCA-1	PR	8	0.47388
											TGACCCTGTTAAGGGC-1	PR	5	0.153189
											TGACCCTTCGGTAAGG-1	PR	3	0.143807
											TGACGCGGTACGCTTA-1	PR	2	0.0588795
											TGACGCGGTCTAGTGT-1	PR	3	0.0687199
											TGACGCGGTGAGCGAT-1	PR	2	0.0336105
											TGACTCCAGTTCCTGA-1	PR	1	0.16487
											TGACTCCGTCTGCCTT-1	PR	4	0.117396
											TGACTCCTCGTGCAGC-1	PR	3	0.0354079
											TGAGCATAGGGCATGT-1	PR	4	0.0432269
											TGAGCATGTTCGGCGT-1	PR	2	0.061221
											TGAGCGCGTATTGCCA-1	PR	4	0.0461777
											TGAGCGCTCTGCGTCT-1	PR	6	0.0457106
											TGAGGAGAGCACTCAT-1	PR	6	0.0953271
											TGAGGGACAGTCTACA-1	PR	4	0.0676195
											TGAGGGACATCACCAA-1	PR	6	0.0647032
											TGAGGGAGTGGATACG-1	PR	4	0.0832022
											TGAGGGATCAATCCAG-1	PR	3	0
											TGAGGTTTCGTTGTTT-1	PR	1	0.104846
											TGAGTCAAGCCGATTT-1	PR	4	0.0879575
											TGATCAGCAATCGCGC-1	PR	2	0.112125
											TGATCAGGTCATCTAG-1	PR	4	0.101767
											TGATCTTTCCAAATGC-1	PR	2	0.0722513
											TGATCTTTCCGGTTCT-1	PR	9	0.0534831
											TGATCTTTCCTACAAG-1	PR	6	0.0507463
											TGATGCACAGCTGAAG-1	PR	1	0.0677484
											TGATGCACATTGTAGC-1	PR	5	0.113477
											TGATGCAGTATAGGGC-1	PR	3	0.140828
											TGATGCATCAGCCTTC-1	PR	4	0.0980865
											TGATGGTCAACGTTAC-1	PR	2	0.0964865
											TGATGGTGTGGAGGTT-1	PR	4	0.0810106
											TGATGGTTCCAGGACC-1	PR	8	0.458403
											TGATTCTTCATGCATG-1	PR	6	0.114301
											TGATTTCGTAATTGGA-1	PR	4	0.0479253
											TGATTTCGTACAAAGT-1	PR	2	0.0718152
											TGATTTCGTGGCGTAA-1	PR	2	0.0415551
											TGATTTCTCAGGACGA-1	PR	2	0.113514
											TGCACGGCAGCTACAT-1	PR	2	0.0924791
											TGCACGGTCTCACCCA-1	PR	3	0
											TGCAGATCAGTTCTAG-1	PR	7	0.0643321
											TGCAGATCATGTAACC-1	PR	6	0.140298
											TGCAGATGTACTCCGG-1	PR	4	0.131184
											TGCAGATTCTATTCGT-1	PR	2	0.0778343
											TGCAGGCCACAGTGTT-1	PR	6	0.0236502
											TGCAGGCGTTGAGAGC-1	PR	1	0.174496
											TGCAGGCTCACTCCGT-1	PR	2	0.0857357
											TGCAGTAAGCACTAAA-1	PR	4	0.0998078
											TGCAGTAAGGGAGTTC-1	PR	3	0
											TGCAGTACAGACTCTA-1	PR	8	0.259733
											TGCAGTACAGTGCCTG-1	PR	6	0.0776087
											TGCAGTACATGTCAGT-1	PR	1	0.146167
											TGCAGTATCAGGGTAG-1	PR	4	0.106103
											TGCAGTATCCAGCTCT-1	PR	5	0.137948
											TGCATCCAGCAGGGAG-1	PR	1	0.114197
											TGCATCCTCGGTATGT-1	PR	2	0.0833625
											TGCATGATCGGCTTGG-1	PR	1	0.0962811
											TGCCGAGCAGACCAGA-1	PR	2	0.0889043
											TGCGACGAGGCACTAG-1	PR	6	0.0621719
											TGCGACGCATTAGGCT-1	PR	4	0.101703
											TGCGATACATTACGGT-1	PR	1	0.211013
											TGCGATACATTGTCGA-1	PR	7	0.0770642
											TGCGGCAAGCGTTAGG-1	PR	6	0.10483
											TGCGGCATCCCTCGTA-1	PR	6	0.06605
											TGCGGGTAGAAACCAT-1	PR	7	0.0406328
											TGCGGGTAGAACAGGA-1	PR	2	0.120283
											TGCGGGTGTCAAGCCC-1	PR	4	0.133558
											TGCGGGTGTCTTACAG-1	PR	3	0.088972
											TGCTCCACAACTAGAA-1	PR	4	0.133875
											TGCTCCAGTGAACTAA-1	PR	2	0.103518
											TGCTCGTAGGAGTCTG-1	PR	1	0.14042
											TGCTCGTCAGAGGTTG-1	PR	2	0.0731632
											TGCTGAAAGACTTCGT-1	PR	8	0.361298
											TGCTGAATCATTCGTT-1	PR	4	0.106726
											TGCTGAATCGCATAGT-1	PR	1	0.158147
											TGCTTCGCATGCGTGC-1	PR	4	0.114976
											TGCTTCGGTTGCATGT-1	PR	5	0.245743
											TGCTTGCGTCTACAGT-1	PR	4	0.0581605
											TGGAACTAGATGGTAT-1	PR	3	0.132961
											TGGAACTAGGCACTAG-1	PR	3	0
											TGGAACTGTGTCTAAC-1	PR	4	0.15244
											TGGAACTTCTTACTGT-1	PR	3	0.056066
											TGGAGAGTCATTTGTC-1	PR	1	0.1563
											TGGAGGAAGATGACAT-1	PR	1	0.0732854
											TGGAGGAGTGAGTAAT-1	PR	2	0.10014
											TGGAGGAGTTTACCAG-1	PR	5	0.0913377
											TGGAGGATCAGGGTAG-1	PR	4	0.107692
											TGGATCAAGTGCTAGG-1	PR	6	0.0512489
											TGGATCACACAAGGTG-1	PR	3	0.0589271
											TGGATCAGTGACAGCA-1	PR	8	0.299317
											TGGATCAGTGTGATGG-1	PR	3	0.28
											TGGATCAGTTACGCCG-1	PR	5	0.197894
											TGGATGTGTATGGTTC-1	PR	2	0.0605085
											TGGCGTGAGATGGGCT-1	PR	2	0.0680471
											TGGCGTGCAGCACAAG-1	PR	6	0.0776449
											TGGCGTGGTACAAGCG-1	PR	8	0.212641
											TGGCGTGTCACTGTTT-1	PR	3	0
											TGGGAAGCAGCTTCCT-1	PR	4	0.0359095
											TGGGAAGCATTGCTTT-1	PR	2	0.121321
											TGGGAAGGTTCCTACC-1	PR	6	0.108483
											TGGGAAGTCCCATTCG-1	PR	5	0.135886
											TGGGAGAAGGAACGCT-1	PR	4	0.0818807
											TGGGAGACACACGCCA-1	PR	4	0.157568
											TGGGAGACAGCCTACG-1	PR	2	0.0523173
											TGGGATTGTAACACCT-1	PR	6	0.0506742
											TGGGATTTCATTTCCA-1	PR	2	0.117097
											TGGGCGTAGAGAGTTT-1	PR	4	0.109584
											TGGGCGTGTACCCAGC-1	PR	7	0.039674
											TGGGCGTTCTCCTGCA-1	PR	2	0.0858837
											TGGGCTGCAACACACT-1	PR	5	0.121647
											TGGGTTAAGAAGCTCG-1	PR	1	0.0323626
											TGGGTTAAGCCGGATA-1	PR	4	0.0352723
[truncated: 11,312 more rows]

## Sheet: Figure 4
	Figure 4E		DODD_NASOPHARYNGEAL_CARCINOMA_UP	FEVR_CTNNB1_TARGETS_UP	GO_SMALL_MOLECULE_METABOLIC_PROCESS	GO_LIPID_METABOLIC_PROCESS	CREIGHTON_ENDOCRINE_THERAPY_RESISTANCE	LIM_MAMMARY_STEM_CELL_UP	JAEGER_METASTASIS_DN	HOLLERN_SQUAMOUS_BREAST_TUMOR	ONDER_CDH1_TARGETS_2_DN	LIU_PROSTATE_CANCER_DN	MIKKELSEN_MEF_HCP_WITH_H3K27ME3	BENPORATH_ES_WITH_H3K27ME3	GO_CELL_CELL_SIGNALING	GO_SYNAPSE	GO_SYNAPTIC_SIGNALING
		Cluster 1	42	32	31	31	30	0	0	0	11	0	0	0	0	0	0
		Cluster 2	6	0	0	0	0	37	28	25	25	23	0	0	10	0	0
		Cluster 3	0	0	0	0	0	0	0	0	0	0	49	24	24	24	20
	Figure 4H	MYCN+/RB1-	NEPC
		No	4959
		Yes	2199
		EZH2+/ARsig Low	NEPC
		No	3944
		Yes	3214
		SOX2	NEPC
		Zero	2675
		Low	2990
		Intermediate	1349
		High	144

## Sheet: Figure 5
Figure 5C										Figure 5C										Figure 5G	POU2F3 H-Score
NE1	Motif.Name	P.value.up	rank.up	P.value.down	rank.down	rankDiff	motif.Number	Motif.Short.Name		NE2	Motif.Name	P.value.up	rank.up	P.value.down	rank.down	rankDiff	motif.Number	Motif.Short.Name			CRPC	NEPC
	Ascl1(bHLH)/NeuralTubes-Ascl1-ChIP-Seq(GSE55840)/Homer	1e-305	7	1	294	287	1	Ascl1			Oct11(POU,Homeobox)/NCIH1048-POU2F3-ChIP-seq(GSE115123)/Homer	0	1	1	377	376	1	Oct11			210	0
	E2A(bHLH)/proBcell-E2A-ChIP-Seq(GSE21978)/Homer	1e-303	8	1	295	287	2	E2A			Oct2(POU,Homeobox)/Bcell-Oct2-ChIP-Seq(GSE21512)/Homer	0	2	1	378	376	2	Oct2			10	90
	Ascl2(bHLH)/ESC-Ascl2-ChIP-Seq(GSE97712)/Homer	1e-301	9	1	296	287	3	Ascl2			Oct6(POU,Homeobox)/NPC-Pou3f1-ChIP-Seq(GSE35496)/Homer	0	3	1	379	376	3	Oct6			170	0
	HEB(bHLH)/mES-Heb-ChIP-Seq(GSE53233)/Homer	1e-290	10	1	297	287	4	HEB			Brn1(POU,Homeobox)/NPC-Brn1-ChIP-Seq(GSE35496)/Homer	0	4	1	380	376	4	Brn1			100	0
	Ptf1a(bHLH)/Panc1-Ptf1a-ChIP-Seq(GSE47459)/Homer	1e-259	11	1	298	287	5	Ptf1a			Oct4(POU,Homeobox)/mES-Oct4-ChIP-Seq(GSE11431)/Homer	0	5	1	381	376	5	Oct4			150	30
	Tcf12(bHLH)/GM12878-Tcf12-ChIP-Seq(GSE32465)/Homer	1e-227	13	1	299	286	6	Tcf12			CTCF(Zf)/CD4+-CTCF-ChIP-Seq(Barski_et_al.)/Homer	0	6	1	382	376	6	CTCF			10	190
	CTCF(Zf)/CD4+-CTCF-ChIP-Seq(Barski_et_al.)/Homer	1e-223	15	1	300	285	7	CTCF			BORIS(Zf)/K562-CTCFL-ChIP-Seq(GSE32465)/Homer	1e-254	11	1	383	372	7	BORIS			130	100
	Snail1(Zf)/LS174T-SNAIL1.HA-ChIP-Seq(GSE127183)/Homer	1e-197	21	1	301	280	8	Snail1			OCT4-SOX2-TCF-NANOG(POU,Homeobox,HMG)/mES-Oct4-ChIP-Seq(GSE11431)/Homer	1e-173	17	1	384	367	8	OCT4-SOX2-TCF-NANOG			100	30
	Sox2(HMG)/mES-Sox2-ChIP-Seq(GSE11431)/Homer	1e-181	27	1	302	275	9	Sox2			HEB(bHLH)/mES-Heb-ChIP-Seq(GSE53233)/Homer	1e-125	26	1	385	359	9	HEB			90
	MyoG(bHLH)/C2C12-MyoG-ChIP-Seq(GSE36024)/Homer	1e-179	30	1	303	273	10	MyoG			Ascl1(bHLH)/NeuralTubes-Ascl1-ChIP-Seq(GSE55840)/Homer	1e-120	28	1	386	358	10	Ascl1			110
	NeuroD1(bHLH)/Islet-NeuroD1-ChIP-Seq(GSE30298)/Homer	1e-175	31	1	304	273	11	NeuroD1			Ascl2(bHLH)/ESC-Ascl2-ChIP-Seq(GSE97712)/Homer	1e-118	30	1	387	357	11	Ascl2			10
	E2A(bHLH),near_PU.1/Bcell-PU.1-ChIP-Seq(GSE21512)/Homer	1e-174	33	1	305	272	12	E2A			Ptf1a(bHLH)/Panc1-Ptf1a-ChIP-Seq(GSE47459)/Homer	1e-99	37	1	388	351	12	Ptf1a			100
	BORIS(Zf)/K562-CTCFL-ChIP-Seq(GSE32465)/Homer	1e-171	34	1	306	272	13	BORIS			SpiB(ETS)/OCILY3-SPIB-ChIP-Seq(GSE56857)/Homer	1e-85	44	1	389	345	13	SpiB			110
	Sox21(HMG)/ESC-SOX21-ChIP-Seq(GSE110505)/Homer	1e-168	35	1	307	272	14	Sox21			NeuroD1(bHLH)/Islet-NeuroD1-ChIP-Seq(GSE30298)/Homer	1e-76	48	1	390	342	14	NeuroD1			100
	Slug(Zf)/Mesoderm-Snai2-ChIP-Seq(GSE61475)/Homer	1e-166	36	1	308	272	15	Slug			Slug(Zf)/Mesoderm-Snai2-ChIP-Seq(GSE61475)/Homer	1e-75	49	1	391	342	15	Slug			100
	Atoh1(bHLH)/Cerebellum-Atoh1-ChIP-Seq(GSE22111)/Homer	1e-164	37	1	309	272	16	Atoh1			Atoh1(bHLH)/Cerebellum-Atoh1-ChIP-Seq(GSE22111)/Homer	1e-71	53	1	392	339	16	Atoh1			110
	Tcf21(bHLH)/ArterySmoothMuscle-Tcf21-ChIP-Seq(GSE61369)/Homer	1e-149	42	1	310	268	17	Tcf21			BHLHA15(bHLH)/NIH3T3-BHLHB8.HA-ChIP-Seq(GSE119782)/Homer	1e-61	59	1	393	334	17	BHLHA15			10
	Myf5(bHLH)/GM-Myf5-ChIP-Seq(GSE24852)/Homer	1e-143	47	1	311	264	18	Myf5			Snail1(Zf)/LS174T-SNAIL1.HA-ChIP-Seq(GSE127183)/Homer	1e-60	60	1	394	334	18	Snail1			200
	BHLHA15(bHLH)/NIH3T3-BHLHB8.HA-ChIP-Seq(GSE119782)/Homer	1e-138	48	1	312	264	19	BHLHA15			TCF4(bHLH)/SHSY5Y-TCF4-ChIP-Seq(GSE96915)/Homer	1e-52	67	1	395	328	19	TCF4			100
	Ap4(bHLH)/AML-Tfap4-ChIP-Seq(GSE45738)/Homer	1e-132	49	1	313	264	20	Ap4			Ap4(bHLH)/AML-Tfap4-ChIP-Seq(GSE45738)/Homer	1e-51	68	1	396	328	20	Ap4			200
	NeuroG2(bHLH)/Fibroblast-NeuroG2-ChIP-Seq(GSE75910)/Homer	1e-121	52	1	314	262	21	NeuroG2			Twist2(bHLH)/Myoblast-Twist2.Ty1-ChIP-Seq(GSE127998)/Homer	1e-49	72	1	397	325	21	Twist2			90
	TCF4(bHLH)/SHSY5Y-TCF4-ChIP-Seq(GSE96915)/Homer	1e-114	53	1	315	262	22	TCF4			NeuroG2(bHLH)/Fibroblast-NeuroG2-ChIP-Seq(GSE75910)/Homer	1e-49	73	1	398	325	22	NeuroG2			125
	HLH-1(bHLH)/cElegans-Embryo-HLH1-ChIP-Seq(modEncode)/Homer	1e-109	54	1	316	262	23	HLH-1			E2A(bHLH),near_PU.1/Bcell-PU.1-ChIP-Seq(GSE21512)/Homer	1e-49	74	1	399	325	23	E2A
	Twist2(bHLH)/Myoblast-Twist2.Ty1-ChIP-Seq(GSE127998)/Homer	1e-108	55	1	317	262	24	Twist2			SCL(bHLH)/HPC7-Scl-ChIP-Seq(GSE13511)/Homer	1e-48	76	1	400	324	24	SCL
	ZEB1(Zf)/PDAC-ZEB1-ChIP-Seq(GSE64557)/Homer	1e-100	56	1	318	262	25	ZEB1			Pit1(Homeobox)/GCrat-Pit1-ChIP-Seq(GSE58009)/Homer	1e-44	78	1	401	323	25	Pit1
	MyoD(bHLH)/Myotube-MyoD-ChIP-Seq(GSE21614)/Homer	1e-98	57	1	319	262	26	MyoD			REST-NRSF(Zf)/Jurkat-NRSF-ChIP-Seq/Homer	1e-40	80	1	402	322	26	REST-NRSF
	SCL(bHLH)/HPC7-Scl-ChIP-Seq(GSE13511)/Homer	1e-94	58	1	320	262	27	SCL			Olig2(bHLH)/Neuron-Olig2-ChIP-Seq(GSE30882)/Homer	1e-35	86	1	403	317	27	Olig2
	NGA4(ABI3VP1)/col-NGA4-DAP-Seq(GSE60143)/Homer	1e-82	60	1	321	261	28	NGA4			PU.1-IRF(ETS:IRF)/Bcell-PU.1-ChIP-Seq(GSE21512)/Homer	1e-32	91	1	404	313	28	PU.1-IRF
	Olig2(bHLH)/Neuron-Olig2-ChIP-Seq(GSE30882)/Homer	1e-81	62	1	322	260	29	Olig2			CTCF-SatelliteElement(Zf?)/CD4+-CTCF-ChIP-Seq(Barski_et_al.)/Homer	1e-31	92	1	405	313	29	CTCF-SatelliteElement
	Sox7(HMG)/ESC-Sox7-ChIP-Seq(GSE133899)/Homer	1e-74	67	1	323	256	30	Sox7			E2A(bHLH)/proBcell-E2A-ChIP-Seq(GSE21978)/Homer	1e-134	22	0.1	328	306	30	E2A
	ZEB2(Zf)/SNU398-ZEB2-ChIP-Seq(GSE103048)/Homer	1e-69	68	1	324	256	31	ZEB2			FUS3(ABI3VP1)/col-FUS3-DAP-Seq(GSE60143)/Homer	1e-25	111	1	406	295	31	FUS3
	Tal1	1e-43	78	1	325	247	32	Tal1			TF3A(C2H2)/col-TF3A-DAP-Seq(GSE60143)/Homer	1e-17	137	1	407	270	32	TF3A
	Sox9(HMG)/Limb-SOX9-ChIP-Seq(GSE73225)/Homer	1e-37	82	1	326	244	33	Sox9			ZBTB18(Zf)/HEK293-ZBTB18.GFP-ChIP-Seq(GSE58341)/Homer	1e-16	144	1	408	264	33	ZBTB18
	ABF1(bZIP)/Arabidopsis-ABF1-ChIP-Seq(GSE80564)/Homer	1e-36	84	1	327	243	34	ABF1			HLH-1(bHLH)/cElegans-Embryo-HLH1-ChIP-Seq(modEncode)/Homer	1e-43	79	0.1	329	250	34	HLH-1
	ZBTB18(Zf)/HEK293-ZBTB18.GFP-ChIP-Seq(GSE58341)/Homer	1e-35	85	1	328	243	35	ZBTB18			AT2G20110(CPP)/colamp-AT2G20110-DAP-Seq(GSE60143)/Homer	1e-14	159	1	409	250	35	AT2G20110
	E-box/Drosophila-Promoters/Homer	1e-32	91	1	329	238	36	E-box/Drosophila-Promoters/Homer			Tal1	1e-14	160	1	410	250	36	Tal1
	IBL1(bHLH)/Seedling-IBL1-ChIP-Seq(GSE51120)/Homer	1e-26	104	1	330	226	37	IBL1			ABF1(bZIP)/Arabidopsis-ABF1-ChIP-Seq(GSE80564)/Homer	1e-14	161	1	411	250	37	ABF1
	Rfx5(HTH)/GM12878-Rfx5-ChIP-Seq(GSE31477)/Homer	1e-25	108	1	331	223	38	Rfx5			E-box/Drosophila-Promoters/Homer	1e-14	162	1	412	250	38	E-box/Drosophila-Promoters/Homer
	USF1(bHLH)/GM12878-Usf1-ChIP-Seq(GSE32465)/Homer	1e-25	109	1	332	223	39	USF1			MyoD(bHLH)/Myotube-MyoD-ChIP-Seq(GSE21614)/Homer	1e-37	83	0.1	330	247	39	MyoD
	VIP1(bZIP)/col-VIP1-DAP-Seq(GSE60143)/Homer	1e-23	119	1	333	214	40	VIP1			Brn2(POU,Homeobox)/NPC-Brn2-ChIP-Seq(GSE35496)/Homer	1e-13	168	1	413	245	40	Brn2
	Twist(bHLH)/HMLE-TWIST1-ChIP-Seq(Chang_et_al)/Homer	1e-21	127	1	334	207	41	Twist			VIP1(bZIP)/col-VIP1-DAP-Seq(GSE60143)/Homer	1e-13	169	1	414	245	41	VIP1
	bHLHE41(bHLH)/proB-Bhlhe41-ChIP-Seq(GSE93764)/Homer	1e-18	132	1	335	203	42	bHLHE41			Arnt:Ahr(bHLH)/MCF7-Arnt-ChIP-Seq(Lo_et_al.)/Homer	1e-13	170	1	415	245	42	Arnt:Ahr
	WRKY8(WRKY)/colamp-WRKY8-DAP-Seq(GSE60143)/Homer	1e-18	133	1	336	203	43	WRKY8			IRF8(IRF)/BMDM-IRF8-ChIP-Seq(GSE77884)/Homer	1e-31	93	0.1	331	238	43	IRF8
	WRKY29(WRKY)/colamp-WRKY29-DAP-Seq(GSE60143)/Homer	1e-18	134	1	337	203	44	WRKY29			Tcf12(bHLH)/GM12878-Tcf12-ChIP-Seq(GSE32465)/Homer	1e-115	32	0.01	267	235	44	Tcf12
	WRKY24(WRKY)/colamp-WRKY24-DAP-Seq(GSE60143)/Homer	1e-18	135	1	338	203	45	WRKY24			Trl(Zf)/S2-GAGAfactor-ChIP-Seq(GSE40646)/Homer	1e-12	181	1	416	235	45	Trl
	WRKY75(WRKY)/col-WRKY75-DAP-Seq(GSE60143)/Homer	1e-17	140	1	339	199	46	WRKY75			SOL1(CPP)/colamp-SOL1-DAP-Seq(GSE60143)/Homer	1e-12	182	1	417	235	46	SOL1
	CTCF-SatelliteElement(Zf?)/CD4+-CTCF-ChIP-Seq(Barski_et_al.)/Homer	1e-16	153	1	340	187	47	CTCF-SatelliteElement			TCX2(CPP)/colamp-TCX2-DAP-Seq(GSE60143)/Homer	1e-12	183	1	418	235	47	TCX2
	bZIP18(bZIP)/colamp-bZIP18-DAP-Seq(GSE60143)/Homer	1e-16	154	1	341	187	48	bZIP18			BIM3(bHLH)/col-BIM3-DAP-Seq(GSE60143)/Homer	1e-12	184	1	419	235	48	BIM3
	Oct4:Sox17(POU,Homeobox,HMG)/F9-Sox17-ChIP-Seq(GSE44553)/Homer	1e-16	155	1	342	187	49	Oct4:Sox17			ZEB1(Zf)/PDAC-ZEB1-ChIP-Seq(GSE64557)/Homer	1e-27	101	0.1	332	231	49	ZEB1
	CLOCK(bHLH)/Liver-Clock-ChIP-Seq(GSE39860)/Homer	1e-16	156	1	343	187	50	CLOCK			bZIP69(bZIP)/col-bZIP69-DAP-Seq(GSE60143)/Homer	1e-11	191	1	420	229	50	bZIP69
	Hnf6b(Homeobox)/LNCaP-Hnf6b-ChIP-Seq(GSE106305)/Homer	1e-15	160	1	344	184	51	Hnf6b			Twist(bHLH)/HMLE-TWIST1-ChIP-Seq(Chang_et_al)/Homer	1e-11	192	1	421	229	51	Twist
	WRKY25(WRKY)/colamp-WRKY25-DAP-Seq(GSE60143)/Homer	1e-15	161	1	345	184	52	WRKY25			PU.1:IRF8(ETS:IRF)/pDC-Irf8-ChIP-Seq(GSE66899)/Homer	1e-26	110	0.1	333	223	52	PU.1:IRF8
	WRKY6(WRKY)/colamp-WRKY6-DAP-Seq(GSE60143)/Homer	1e-14	163	1	346	183	53	WRKY6			CHR(?)/Hela-CellCycle-Expression/Homer	1e-10	200	1	422	222	53	CHR
	bZIP69(bZIP)/col-bZIP69-DAP-Seq(GSE60143)/Homer	1e-14	164	1	347	183	54	bZIP69			IBL1(bHLH)/Seedling-IBL1-ChIP-Seq(GSE51120)/Homer	1e-10	201	1	423	222	54	IBL1
	Sox15(HMG)/CPA-Sox15-ChIP-Seq(GSE62909)/Homer	1e-158	38	0.1	220	182	55	Sox15			Tcf21(bHLH)/ArterySmoothMuscle-Tcf21-ChIP-Seq(GSE61369)/Homer	1e-79	47	0.01	268	221	55	Tcf21
	Sox6(HMG)/Myotubes-Sox6-ChIP-Seq(GSE32627)/Homer	1e-151	41	0.1	221	180	56	Sox6			CLOCK(bHLH)/Liver-Clock-ChIP-Seq(GSE39860)/Homer	1e-09	204	1	424	220	56	CLOCK
	NPAS2(bHLH)/Liver-NPAS2-ChIP-Seq(GSE39860)/Homer	1e-13	171	1	348	177	57	NPAS2			GT3a(Trihelix)/col-GT3a-DAP-Seq(GSE60143)/Homer	1e-09	205	1	425	220	57	GT3a
	Pitx1:Ebox(Homeobox,bHLH)/Hindlimb-Pitx1-ChIP-Seq(GSE41591)/Homer	1e-13	172	1	349	177	58	Pitx1:Ebox			BIM1(bHLH)/colamp-BIM1-DAP-Seq(GSE60143)/Homer	1e-08	215	1	426	211	58	BIM1
	WRKY31(WRKY)/colamp-WRKY31-DAP-Seq(GSE60143)/Homer	1e-13	173	1	350	177	59	WRKY31			bZIP18(bZIP)/colamp-bZIP18-DAP-Seq(GSE60143)/Homer	1e-08	216	1	427	211	59	bZIP18
	Meis1(Homeobox)/MastCells-Meis1-ChIP-Seq(GSE48085)/Homer	1e-13	174	1	351	177	60	Meis1			TSO1(CPP)/col-TSO1-DAP-Seq(GSE60143)/Homer	1e-08	217	1	428	211	60	TSO1
	WRKY14(WRKY)/colamp-WRKY14-DAP-Seq(GSE60143)/Homer	1e-13	175	1	352	177	61	WRKY14			Bcl11a(Zf)/HSPC-BCL11A-ChIP-Seq(GSE104676)/Homer	1e-08	218	1	429	211	61	Bcl11a
	Sox4(HMG)/proB-Sox4-ChIP-Seq(GSE50066)/Homer	1e-144	46	0.1	222	176	62	Sox4			Zic3(Zf)/mES-Zic3-ChIP-Seq(GSE37889)/Homer	1e-18	130	0.1	334	204	62	Zic3
	PIF7(bHLH)/col-PIF7-DAP-Seq(GSE60143)/Homer	1e-12	178	1	353	175	63	PIF7			OCT:OCT(POU,Homeobox)/NPC-Brn1-ChIP-Seq(GSE35496)/Homer	1e-07	229	1	430	201	63	OCT:OCT
	WRKY33(WRKY)/col-WRKY33-DAP-Seq(GSE60143)/Homer	1e-12	179	1	354	175	64	WRKY33			SeqBias: GA-repeat	1e-07	230	1	431	201	64	SeqBias: GA-repeat
	Sox17(HMG)/Endoderm-Sox17-ChIP-Seq(GSE61475)/Homer	1e-122	50	0.1	223	173	65	Sox17			GAGA-repeat/SacCer-Promoters/Homer	1e-07	231	1	432	201	65	GAGA-repeat/SacCer-Promoters/Homer
	Trl(Zf)/S2-GAGAfactor-ChIP-Seq(GSE40646)/Homer	1e-11	187	1	355	168	66	Trl			EBF(EBF)/proBcell-EBF-ChIP-Seq(GSE21978)/Homer	1e-07	232	1	433	201	66	EBF
	WRKY65(WRKY)/colamp-WRKY65-DAP-Seq(GSE60143)/Homer	1e-11	188	1	356	168	67	WRKY65			Myf5(bHLH)/GM-Myf5-ChIP-Seq(GSE24852)/Homer	1e-51	69	0.01	269	200	67	Myf5
	SPCH(bHLH)/Seedling-SPCH-ChIP-Seq(GSE57497)/Homer	1e-11	189	1	357	168	68	SPCH			ZEB2(Zf)/SNU398-ZEB2-ChIP-Seq(GSE103048)/Homer	1e-17	138	0.1	335	197	68	ZEB2
	HNF6(Homeobox)/Liver-Hnf6-ChIP-Seq(ERP000394)/Homer	1e-10	196	1	358	162	69	HNF6			Cbf1(bHLH)/Yeast-Cbf1-ChIP-Seq(GSE29506)/Homer	1e-17	139	0.1	336	197	69	Cbf1
	bHLH74(bHLH)/col-bHLH74-DAP-Seq(GSE60143)/Homer	1e-10	197	1	359	162	70	bHLH74			ZSCAN22(Zf)/HEK293-ZSCAN22.GFP-ChIP-Seq(GSE58341)/Homer	1e-06	242	1	434	192	70	ZSCAN22
	NLP7(RWPRK)/col-NLP7-DAP-Seq(GSE60143)/Homer	1e-10	198	1	360	162	71	NLP7			THRb(NR)/HepG2-THRb.Flag-ChIP-Seq(Encode)/Homer	1e-06	243	1	435	192	71	THRb
	WRKY27(WRKY)/colamp-WRKY27-DAP-Seq(GSE60143)/Homer	1e-10	199	1	361	162	72	WRKY27			Pit1+1bp(Homeobox)/GCrat-Pit1-ChIP-Seq(GSE58009)/Homer	1e-06	244	1	436	192	72	Pit1+1bp
	bZIP48(bZIP)/colamp-bZIP48-DAP-Seq(GSE60143)/Homer	1e-10	200	1	362	162	73	bZIP48			E-box(bHLH)/Promoter/Homer	1e-06	245	1	437	192	73	E-box
	bZIP3(bZIP)/col-bZIP3-DAP-Seq(GSE60143)/Homer	1e-10	201	1	363	162	74	bZIP3			Meis1(Homeobox)/MastCells-Meis1-ChIP-Seq(GSE48085)/Homer	1e-06	246	1	438	192	74	Meis1
	WRKY43(WRKY)/colamp-WRKY43-DAP-Seq(GSE60143)/Homer	1e-10	202	1	364	162	75	WRKY43			USF1(bHLH)/GM12878-Usf1-ChIP-Seq(GSE32465)/Homer	1e-15	153	0.1	337	184	75	USF1
	RFX(HTH)/K562-RFX3-ChIP-Seq(SRA012198)/Homer	1e-79	63	0.1	224	161	76	RFX			RBFox2(?)/Heart-RBFox2-CLIP-Seq(GSE57926)/Homer	1e-05	255	1	439	184	76	RBFox2
	Sox3(HMG)/NPC-Sox3-ChIP-Seq(GSE33059)/Homer	1e-210	18	0.01	178	160	77	Sox3			Unknown3/Arabidopsis-Promoters/Homer	1e-05	256	1	440	184	77	Unknown3/Arabidopsis-Promoters/Homer
	X-box(HTH)/NPC-H3K4me1-ChIP-Seq(GSE16256)/Homer	1e-51	73	0.1	225	152	78	X-box			EPR1(MYBrelated)/colamp-EPR1-DAP-Seq(GSE60143)/Homer	1e-05	257	1	441	184	78	EPR1
	GAGA-repeat/SacCer-Promoters/Homer	1e-09	214	1	365	151	79	GAGA-repeat/SacCer-Promoters/Homer			LHY1(MYBrelated)/col-LHY1-DAP-Seq(GSE60143)/Homer	1e-05	258	1	442	184	79	LHY1
	WRKY45(WRKY)/col-WRKY45-DAP-Seq(GSE60143)/Homer	1e-09	215	1	366	151	80	WRKY45			Unknown1(NR/Ini-like)/Drosophila-Promoters/Homer	1e-05	259	1	443	184	80	Unknown1
	WRKY3(WRKY)/col-WRKY3-DAP-Seq(GSE60143)/Homer	1e-09	216	1	367	151	81	WRKY3			ARF16(ARF)/col-ARF16-DAP-Seq(GSE60143)/Homer	1e-05	260	1	444	184	81	ARF16
	BIM3(bHLH)/col-BIM3-DAP-Seq(GSE60143)/Homer	1e-09	217	1	368	151	82	BIM3			M1BP(Zf)/S2R+-M1BP-ChIP-Seq(GSE49842)/Homer	1e-05	261	1	445	184	82	M1BP
	AREB3(bZIP)/col-AREB3-DAP-Seq(GSE60143)/Homer	1e-09	218	1	369	151	83	AREB3			SeqBias: C/A-bias	1e-05	262	1	446	184	83	SeqBias: C/A-bias
	GBF5(bZIP)/colamp-GBF5-DAP-Seq(GSE60143)/Homer	1e-09	219	1	370	151	84	GBF5			DLX5(Homeobox)/BasalGanglia-Dlx5-ChIP-seq(GSE124936)/Homer	1e-05	263	1	447	184	84	DLX5
	RBPJ:Ebox(?,bHLH)/Panc1-Rbpj1-ChIP-Seq(GSE47459)/Homer	1e-09	220	1	371	151	85	RBPJ:Ebox			MyoG(bHLH)/C2C12-MyoG-ChIP-Seq(GSE36024)/Homer	1e-68	54	0.001	229	175	85	MyoG
	Rfx1(HTH)/NPC-H3K4me1-ChIP-Seq(GSE16256)/Homer	1e-42	79	0.1	226	147	86	Rfx1			bHLH34(bHLH)/colamp-bHLH34-DAP-Seq(GSE60143)/Homer	0.0001	275	1	448	173	86	bHLH34
	bZIP52(bZIP)/colamp-bZIP52-DAP-Seq(GSE60143)/Homer	1e-37	83	0.1	227	144	87	bZIP52			NPAS2(bHLH)/Liver-NPAS2-ChIP-Seq(GSE39860)/Homer	0.0001	276	1	449	173	87	NPAS2
	bHLH34(bHLH)/colamp-bHLH34-DAP-Seq(GSE60143)/Homer	1e-08	228	1	372	144	88	bHLH34			Rfx5(HTH)/GM12878-Rfx5-ChIP-Seq(GSE31477)/Homer	0.0001	277	1	450	173	88	Rfx5
	c-Myc(bHLH)/LNCAP-cMyc-ChIP-Seq(Unpublished)/Homer	1e-08	229	1	373	144	89	c-Myc			c-Myc(bHLH)/LNCAP-cMyc-ChIP-Seq(Unpublished)/Homer	0.0001	278	1	451	173	89	c-Myc
	WRKY26(WRKY)/colamp-WRKY26-DAP-Seq(GSE60143)/Homer	1e-08	230	1	374	144	90	WRKY26			bHLH74(bHLH)/col-bHLH74-DAP-Seq(GSE60143)/Homer	0.0001	279	1	452	173	90	bHLH74
	Hoxa10(Homeobox)/ChickenMSG-Hoxa10.Flag-ChIP-Seq(GSE86088)/Homer	1e-08	231	1	375	144	91	Hoxa10			bHLHE40(bHLH)/HepG2-BHLHE40-ChIP-Seq(GSE31477)/Homer	0.0001	280	1	453	173	91	bHLHE40
	MYB70(MYB)/col-MYB70-DAP-Seq(GSE60143)/Homer	1e-08	232	1	376	144	92	MYB70			NFAT(RHD)/Jurkat-NFATC1-ChIP-Seq(Jolma_et_al.)/Homer	0.0001	281	1	454	173	92	NFAT
	BMYB(HTH)/Hela-BMYB-ChIP-Seq(GSE27030)/Homer	1e-08	233	1	377	144	93	BMYB			ZNF322(Zf)/HEK293-ZNF322.GFP-ChIP-Seq(GSE58341)/Homer	0.0001	282	1	455	173	93	ZNF322
	HuR(?)/HEK293-HuR-CLIP-Seq(GSE87887)/Homer	1e-08	234	1	378	144	94	HuR			AMYB(HTH)/Testes-AMYB-ChIP-Seq(GSE44588)/Homer	0.0001	283	1	456	173	94	AMYB
	HOXA2(Homeobox)/mES-Hoxa2-ChIP-Seq(Donaldson_et_al.)/Homer	1e-08	235	1	379	144	95	HOXA2			AT5G60130(ABI3VP1)/col-AT5G60130-DAP-Seq(GSE60143)/Homer	1e-13	171	0.1	338	167	95	AT5G60130
	MYB73(MYB)/col-MYB73-DAP-Seq(GSE60143)/Homer	1e-08	236	1	380	144	96	MYB73			EBF2(EBF)/BrownAdipose-EBF2-ChIP-Seq(GSE97114)/Homer	1e-13	172	0.1	339	167	96	EBF2
	EGL-5(Homeobox)/cElegans-L3-EGL5-ChIP-Seq(modEncode)/Homer	1e-08	237	1	381	144	97	EGL-5			NGA4(ABI3VP1)/col-NGA4-DAP-Seq(GSE60143)/Homer	1e-25	112	0.01	270	158	97	NGA4
	WRKY47(WRKY)/colamp-WRKY47-DAP-Seq(GSE60143)/Homer	1e-08	238	1	382	144	98	WRKY47			At3g60580(C2H2)/col-At3g60580-DAP-Seq(GSE60143)/Homer	1e-12	185	0.1	340	155	98	At3g60580
	Usf2(bHLH)/C2C12-Usf2-ChIP-Seq(GSE36030)/Homer	1e-32	92	0.1	228	136	99	Usf2			PU.1(ETS)/ThioMac-PU.1-ChIP-Seq(GSE21512)/Homer	1e-155	20	1e-06	173	153	99	PU.1
	Tbx20(T-box)/Heart-Tbx20-ChIP-Seq(GSE29636)/Homer	1e-07	250	1	383	133	100	Tbx20			Usf2(bHLH)/C2C12-Usf2-ChIP-Seq(GSE36030)/Homer	1e-23	119	0.01	271	152	100	Usf2
	ZNF7(Zf)/HepG2-ZNF7.Flag-ChIP-Seq(Encode)/Homer	1e-07	251	1	384	133	101	ZNF7			Lhx1(Homeobox)/EmbryoCarcinoma-Lhx1-ChIP-Seq(GSE70957)/Homer	1e-22	123	0.01	272	149	101	Lhx1
	E-box/Arabidopsis-Promoters/Homer	1e-07	252	1	385	133	102	E-box/Arabidopsis-Promoters/Homer			Hoxa10(Homeobox)/ChickenMSG-Hoxa10.Flag-ChIP-Seq(GSE86088)/Homer	1e-11	193	0.1	341	148	102	Hoxa10
	AMYB(HTH)/Testes-AMYB-ChIP-Seq(GSE44588)/Homer	1e-07	253	1	386	133	103	AMYB			AT2G15740(C2H2)/col-AT2G15740-DAP-Seq(GSE60143)/Homer	0.001	312	1	457	145	103	AT2G15740
	DLX5(Homeobox)/BasalGanglia-Dlx5-ChIP-seq(GSE124936)/Homer	1e-07	254	1	387	133	104	DLX5			AT3G10113(MYBrelated)/col-AT3G10113-DAP-Seq(GSE60143)/Homer	0.001	313	1	458	145	104	AT3G10113
	Oct11(POU,Homeobox)/NCIH1048-POU2F3-ChIP-seq(GSE115123)/Homer	1e-07	255	1	388	133	105	2021-10-11			At5g22890(C2H2)/col-At5g22890-DAP-Seq(GSE60143)/Homer	0.001	314	1	459	145	105	At5g22890
	bZIP28(bZIP)/col-bZIP28-DAP-Seq(GSE60143)/Homer	1e-07	256	1	389	133	106	bZIP28			BIM2(bHLH)/col-BIM2-DAP-Seq(GSE60143)/Homer	0.001	315	1	460	145	106	BIM2
	GBF6(bZIP)/colamp-GBF6-DAP-Seq(GSE60143)/Homer	1e-07	257	1	390	133	107	GBF6			BMYB(HTH)/Hela-BMYB-ChIP-Seq(GSE27030)/Homer	0.001	316	1	461	145	107	BMYB
	bZIP53(bZIP)/colamp-bZIP53-DAP-Seq(GSE60143)/Homer	1e-07	258	1	391	133	108	bZIP53			At4g01280(MYBrelated)/colamp-At4g01280-DAP-Seq(GSE60143)/Homer	0.001	317	1	462	145	108	At4g01280
	At3g60580(C2H2)/col-At3g60580-DAP-Seq(GSE60143)/Homer	1e-07	259	1	392	133	109	At3g60580			CES-1(Homeobox)/cElegans-L1-CES1-ChIP-Seq(modEncode)/Homer	0.001	318	1	463	145	109	CES-1
	Mef2a(MADS)/HL1-Mef2a.biotin-ChIP-Seq(GSE21529)/Homer	1e-07	260	1	393	133	110	Mef2a			PRDM1(Zf)/Hela-PRDM1-ChIP-Seq(GSE31477)/Homer	0.001	319	1	464	145	110	PRDM1
	MYB81(MYB)/col-MYB81-DAP-Seq(GSE60143)/Homer	1e-07	261	1	394	133	111	MYB81			E2F3(E2F)/MEF-E2F3-ChIP-Seq(GSE71376)/Homer	0.001	320	1	465	145	111	E2F3
	Rfx6(HTH)/Min6b1-Rfx6.HA-ChIP-Seq(GSE62844)/Homer	1e-27	98	0.1	229	131	112	Rfx6			LBD23(LOBAS2)/colamp-LBD23-DAP-Seq(GSE60143)/Homer	0.001	321	1	466	145	112	LBD23
	Sox10(HMG)/SciaticNerve-Sox3-ChIP-Seq(GSE35132)/Homer	1e-181	28	0.001	153	125	113	Sox10			OCT:OCT(POU,Homeobox,IR1)/NPC-Brn2-ChIP-Seq(GSE35496)/Homer	0.001	322	1	467	145	113	OCT:OCT
	WRKY20(WRKY)/col-WRKY20-DAP-Seq(GSE60143)/Homer	1e-06	271	1	395	124	114	WRKY20			PLT1(AP2EREBP)/colamp-PLT1-DAP-Seq(GSE60143)/Homer	0.001	323	1	468	145	114	PLT1
	WRKY21(WRKY)/colamp-WRKY21-DAP-Seq(GSE60143)/Homer	1e-06	272	1	396	124	115	WRKY21			bZIP52(bZIP)/colamp-bZIP52-DAP-Seq(GSE60143)/Homer	1e-18	131	0.01	273	142	115	bZIP52
	FRS9(ND)/col-FRS9-DAP-Seq(GSE60143)/Homer	1e-06	273	1	397	124	116	FRS9			KLF10(Zf)/HEK293-KLF10.GFP-ChIP-Seq(GSE58341)/Homer	1e-09	206	0.1	342	136	116	KLF10
	IRF4(IRF)/GM12878-IRF4-ChIP-Seq(GSE32465)/Homer	1e-06	274	1	398	124	117	IRF4			IRF1(IRF)/PBMC-IRF1-ChIP-Seq(GSE43036)/Homer	1e-17	140	0.01	274	134	117	IRF1
	bZIP68(bZIP)/col-bZIP68-DAP-Seq(GSE60143)/Homer	1e-06	275	1	399	124	118	bZIP68			IRF3(IRF)/BMDM-Irf3-ChIP-Seq(GSE67343)/Homer	1e-16	145	0.01	275	130	118	IRF3
	ABF2(bZIP)/col-ABF2-DAP-Seq(GSE60143)/Homer	1e-06	276	1	400	124	119	ABF2			RFX(HTH)/K562-RFX3-ChIP-Seq(SRA012198)/Homer	1e-27	102	0.001	230	128	119	RFX
	ABI5(bZIP)/col-ABI5-DAP-Seq(GSE60143)/Homer	1e-06	277	1	401	124	120	ABI5			AZF1(C2H2)/colamp-AZF1-DAP-Seq(GSE60143)/Homer	1e-08	219	0.1	343	124	120	AZF1
	Tbx6(T-box)/ESC-Tbx6-ChIP-Seq(GSE93524)/Homer	1e-06	278	1	402	124	121	Tbx6			ETS:E-box(ETS,bHLH)/HPC7-Scl-ChIP-Seq(GSE22178)/Homer	1e-15	154	0.01	276	122	121	ETS:E-box
	Rfx2(HTH)/LoVo-RFX2-ChIP-Seq(GSE49402)/Homer	1e-76	64	0.01	179	115	122	Rfx2			Unknown6/Drosophila-Promoters/Homer	0.01	355	1	469	114	122	Unknown6/Drosophila-Promoters/Homer
	NFAT(RHD)/Jurkat-NFATC1-ChIP-Seq(Jolma_et_al.)/Homer	1e-05	289	1	403	114	123	NFAT			PIF5ox(bHLH)/Arabidopsis-PIF5ox-ChIP-Seq(GSE35062)/Homer	0.01	356	1	470	114	123	PIF5ox
	MYB65(MYB)/colamp-MYB65-DAP-Seq(GSE60143)/Homer	1e-05	290	1	404	114	124	MYB65			Eomes(T-box)/H9-Eomes-ChIP-Seq(GSE26097)/Homer	0.01	357	1	471	114	124	Eomes
	LEF1(HMG)/H1-LEF1-ChIP-Seq(GSE64758)/Homer	1e-05	291	1	405	114	125	LEF1			Pax7(Paired,Homeobox),long/Myoblast-Pax7-ChIP-Seq(GSE25064)/Homer	0.01	358	1	472	114	125	Pax7
	GT3a(Trihelix)/col-GT3a-DAP-Seq(GSE60143)/Homer	1e-05	292	1	406	114	126	GT3a			AT2G28920(ND)/col-AT2G28920-DAP-Seq(GSE60143)/Homer	0.01	359	1	473	114	126	AT2G28920
	Znf263(Zf)/K562-Znf263-ChIP-Seq(GSE31477)/Homer	1e-05	293	1	407	114	127	Znf263			GATA19(C2C2gata)/colamp-GATA19-DAP-Seq(GSE60143)/Homer	0.01	360	1	474	114	127	GATA19
	bHLHE40(bHLH)/HepG2-BHLHE40-ChIP-Seq(GSE31477)/Homer	1e-05	294	1	408	114	128	bHLHE40			AGL13(MADS)/col-AGL13-DAP-Seq(GSE60143)/Homer	0.01	361	1	475	114	128	AGL13
	E2F3(E2F)/MEF-E2F3-ChIP-Seq(GSE71376)/Homer	1e-05	295	1	409	114	129	E2F3			SeqBias: TA-repeat	0.01	362	1	476	114	129	SeqBias: TA-repeat
	IDD7(C2H2)/col-IDD7-DAP-Seq(GSE60143)/Homer	1e-05	296	1	410	114	130	IDD7			DMRT1(DM)/Testis-DMRT1-ChIP-Seq(GSE64892)/Homer	0.01	363	1	477	114	130	DMRT1
	BIM1(bHLH)/colamp-BIM1-DAP-Seq(GSE60143)/Homer	1e-05	297	1	411	114	131	BIM1			FRS9(ND)/col-FRS9-DAP-Seq(GSE60143)/Homer	0.01	364	1	478	114	131	FRS9
	BIM2(bHLH)/col-BIM2-DAP-Seq(GSE60143)/Homer	1e-05	298	1	412	114	132	BIM2			Tbox:Smad(T-box,MAD)/ESCd5-Smad2_3-ChIP-Seq(GSE29422)/Homer	0.01	365	1	479	114	132	Tbox:Smad
	WRKY18(WRKY)/col-WRKY18-DAP-Seq(GSE60143)/Homer	1e-05	299	1	413	114	133	WRKY18			At1g76110(ARID)/colamp-At1g76110-DAP-Seq(GSE60143)/Homer	0.01	366	1	480	114	133	At1g76110
	E-box(bHLH)/Promoter/Homer	1e-05	300	1	414	114	134	E-box			GBF3(bZIP)/Arabidopsis-GBF3-ChIP-Seq(GSE80564)/Homer	0.01	367	1	481	114	134	GBF3
	DLX1(Homeobox)/BasalGanglia-Dlx1-ChIP-seq(GSE124936)/Homer	1e-05	301	1	415	114	135	DLX1			RBPJ:Ebox(?,bHLH)/Panc1-Rbpj1-ChIP-Seq(GSE47459)/Homer	0.01	368	1	482	114	135	RBPJ:Ebox
	MYB33(MYB)/col-MYB33-DAP-Seq(GSE60143)/Homer	1e-05	302	1	416	114	136	MYB33			MYB88(MYB)/col-MYB88-DAP-Seq(GSE60143)/Homer	0.01	369	1	483	114	136	MYB88
	FoxL2(Forkhead)/Ovary-FoxL2-ChIP-Seq(GSE60858)/Homer	1e-185	26	0.0001	136	110	137	FoxL2			AT1G28160(AP2EREBP)/colamp-AT1G28160-DAP-Seq(GSE60143)/Homer	0.01	370	1	484	114	137	AT1G28160
	FOXK1(Forkhead)/HEK293-FOXK1-ChIP-Seq(GSE51673)/Homer	1e-175	32	0.0001	137	105	138	FOXK1			Pitx1:Ebox(Homeobox,bHLH)/Hindlimb-Pitx1-ChIP-Seq(GSE41591)/Homer	1e-07	233	0.1	344	111	138	Pitx1:Ebox
	DUX(Homeobox)/C2C12-Dux-ChIP-Seq(GSE87279)/Homer	0.0001	316	1	417	101	139	DUX			Egr1(Zf)/K562-Egr1-ChIP-Seq(GSE32465)/Homer	1e-07	234	0.1	345	111	139	Egr1
	ANL2(HB)/col-ANL2-DAP-Seq(GSE60143)/Homer	0.0001	317	1	418	101	140	ANL2			Hoxd12(Homeobox)/ChickenMSG-Hoxd12.Flag-ChIP-Seq(GSE86088)/Homer	1e-07	235	0.1	346	111	140	Hoxd12
	SeqBias: GA-repeat	0.0001	318	1	419	101	141	SeqBias: GA-repeat			ETS(ETS)/Promoter/Homer	1e-81	46	1e-08	153	107	141	ETS
	AGL25(MADS)/colamp-AGL25-DAP-Seq(GSE60143)/Homer	0.0001	319	1	420	101	142	AGL25			bZIP48(bZIP)/colamp-bZIP48-DAP-Seq(GSE60143)/Homer	1e-06	247	0.1	347	100	142	bZIP48
	Egr2(Zf)/Thymocytes-Egr2-ChIP-Seq(GSE34254)/Homer	0.0001	320	1	421	101	143	Egr2			Phox2a(Homeobox)/Neuron-Phox2a-ChIP-Seq(GSE31456)/Homer	1e-06	248	0.1	348	100	143	Phox2a
	Pit1+1bp(Homeobox)/GCrat-Pit1-ChIP-Seq(GSE58009)/Homer	0.0001	321	1	422	101	144	Pit1+1bp			ELF1(ETS)/Jurkat-ELF1-ChIP-Seq(SRA014231)/Homer	1e-125	27	1e-11	126	99	144	ELF1
	At1g76110(ARID)/colamp-At1g76110-DAP-Seq(GSE60143)/Homer	0.0001	322	1	423	101	145	At1g76110			X-box(HTH)/NPC-H3K4me1-ChIP-Seq(GSE16256)/Homer	1e-17	141	0.001	231	90	145	X-box
	BPC1(BBRBPC)/colamp-BPC1-DAP-Seq(GSE60143)/Homer	0.0001	323	1	424	101	146	BPC1			Six1(Homeobox)/Myoblast-Six1-ChIP-Chip(GSE20150)/Homer	1e-96	38	1e-11	127	89	146	Six1
	bZIP16(bZIP)/colamp-bZIP16-DAP-Seq(GSE60143)/Homer	0.0001	324	1	425	101	147	bZIP16			Six2(Homeobox)/NephronProgenitor-Six2-ChIP-Seq(GSE39837)/Homer	1e-139	21	1e-16	109	88	147	Six2
	Pbx3(Homeobox)/GM12878-PBX3-ChIP-Seq(GSE32465)/Homer	0.0001	325	1	426	101	148	Pbx3			Unknown-ESC-element(?)/mES-Nanog-ChIP-Seq(GSE11724)/Homer	1e-16	146	0.001	232	86	148	Unknown-ESC-element
	Foxo3(Forkhead)/U2OS-Foxo3-ChIP-Seq(E-MTAB-2701)/Homer	1e-191	25	1e-05	125	100	149	Foxo3			bHLHE41(bHLH)/proB-Bhlhe41-ChIP-Seq(GSE93764)/Homer	1e-05	264	0.1	349	85	149	bHLHE41
	WRKY28(WRKY)/col-WRKY28-DAP-Seq(GSE60143)/Homer	1e-19	130	0.1	230	100	150	WRKY28			AtHB32(ZFHD)/col200-AtHB32-DAP-Seq(GSE60143)/Homer	1e-05	265	0.1	350	85	150	AtHB32
	Foxf1(Forkhead)/Lung-Foxf1-ChIP-Seq(GSE77951)/Homer	1e-154	39	0.0001	138	99	151	Foxf1			Tbx6(T-box)/ESC-Tbx6-ChIP-Seq(GSE93524)/Homer	1e-05	266	0.1	351	85	151	Tbx6
	FOXP1(Forkhead)/H9-FOXP1-ChIP-Seq(GSE31006)/Homer	1e-148	44	0.0001	139	95	152	FOXP1			Six4(Homeobox)/MCF7-SIX4-ChIP-Seq(Encode)/Homer	1e-51	70	1e-08	154	84	152	Six4
	FoxD3(forkhead)/ZebrafishEmbryo-Foxd3.biotin-ChIP-seq(GSE106676)/Homer	1e-147	45	0.0001	140	95	153	FoxD3			IRF2(IRF)/Erythroblas-IRF2-ChIP-Seq(GSE36985)/Homer	1e-11	194	0.01	277	83	153	IRF2
	ZNF341(Zf)/EBV-ZNF341-ChIP-Seq(GSE113194)/Homer	0.001	334	1	427	93	154	ZNF341			TFE3(bHLH)/MEF-TFE3-ChIP-Seq(GSE75757)/Homer	1e-15	155	0.001	233	78	154	TFE3
	Max(bHLH)/K562-Max-ChIP-Seq(GSE31477)/Homer	0.001	335	1	428	93	155	Max			AT2G31460(REMB3)/col-AT2G31460-DAP-Seq(GSE60143)/Homer	1e-14	163	0.001	234	71	155	AT2G31460
	Pho4(bHLH)/Yeast-Pho4-ChIP-Seq(GSE29506)/Homer	0.001	336	1	429	93	156	Pho4			GLIS3(Zf)/Thyroid-Glis3.GFP-ChIP-Seq(GSE103297)/Homer	1e-09	207	0.01	278	71	156	GLIS3
	Cux2(Homeobox)/Liver-Cux2-ChIP-Seq(GSE35985)/Homer	0.001	337	1	430	93	157	Cux2			bZIP28(bZIP)/col-bZIP28-DAP-Seq(GSE60143)/Homer	0.0001	284	0.1	352	68	157	bZIP28
	MYB101(MYB)/colamp-MYB101-DAP-Seq(GSE60143)/Homer	0.001	338	1	431	93	158	MYB101			AGL25(MADS)/colamp-AGL25-DAP-Seq(GSE60143)/Homer	0.0001	285	0.1	353	68	158	AGL25
	Eomes(T-box)/H9-Eomes-ChIP-Seq(GSE26097)/Homer	0.001	339	1	432	93	159	Eomes			ABF2(bZIP)/col-ABF2-DAP-Seq(GSE60143)/Homer	0.0001	286	0.1	354	68	159	ABF2
	PIF5ox(bHLH)/Arabidopsis-PIF5ox-ChIP-Seq(GSE35062)/Homer	0.001	340	1	433	93	160	PIF5ox			Mef2a(MADS)/HL1-Mef2a.biotin-ChIP-Seq(GSE21529)/Homer	0.0001	287	0.1	355	68	160	Mef2a
	AT2G15740(C2H2)/col-AT2G15740-DAP-Seq(GSE60143)/Homer	0.001	341	1	434	93	161	AT2G15740			SCRT1(Zf)/HEK293-SCRT1.eGFP-ChIP-Seq(Encode)/Homer	0.0001	288	0.1	356	68	161	SCRT1
	MYB88(MYB)/col-MYB88-DAP-Seq(GSE60143)/Homer	0.001	342	1	435	93	162	MYB88			WRKY20(WRKY)/col-WRKY20-DAP-Seq(GSE60143)/Homer	0.0001	289	0.1	357	68	162	WRKY20
	OCT4-SOX2-TCF-NANOG(POU,Homeobox,HMG)/mES-Oct4-ChIP-Seq(GSE11431)/Homer	0.001	343	1	436	93	163	OCT4-SOX2-TCF-NANOG			EGL-5(Homeobox)/cElegans-L3-EGL5-ChIP-Seq(modEncode)/Homer	0.0001	290	0.1	358	68	163	EGL-5
	Tbx21(T-box)/GM12878-TBX21-ChIP-Seq(Encode)/Homer	0.001	344	1	437	93	164	Tbx21			GBF6(bZIP)/colamp-GBF6-DAP-Seq(GSE60143)/Homer	0.0001	291	0.1	359	68	164	GBF6
	FOXA1:AR(Forkhead,NR)/LNCAP-AR-ChIP-Seq(GSE27824)/Homer	0.001	345	1	438	93	165	FOXA1:AR			AREB3(bZIP)/col-AREB3-DAP-Seq(GSE60143)/Homer	0.0001	292	0.1	360	68	165	AREB3
	WRKY40(WRKY)/colamp-WRKY40-DAP-Seq(GSE60143)/Homer	0.001	346	1	439	93	166	WRKY40			SPDEF(ETS)/VCaP-SPDEF-ChIP-Seq(SRA014231)/Homer	1e-109	35	1e-18	100	65	166	SPDEF
	Hand2(bHLH)/Mesoderm-Hand2-ChIP-Seq(GSE61475)/Homer	0.001	347	1	440	93	167	Hand2			Elk1(ETS)/Hela-Elk1-ChIP-Seq(GSE31477)/Homer	1e-56	63	1e-11	128	65	167	Elk1
	Oct6(POU,Homeobox)/NPC-Pou3f1-ChIP-Seq(GSE35496)/Homer	0.001	348	1	441	93	168	2021-10-06			EWS:FLI1-fusion(ETS)/SK_N_MC-EWS:FLI1-ChIP-Seq(SRA014231)/Homer	1e-74	52	1e-15	115	63	168	EWS:FLI1-fusion
	AGL6(MADS)/col-AGL6-DAP-Seq(GSE60143)/Homer	0.001	349	1	442	93	169	AGL6			ETV4(ETS)/HepG2-ETV4-ChIP-Seq(ENCODE)/Homer	1e-134	23	1e-23	84	61	169	ETV4
	AGL13(MADS)/col-AGL13-DAP-Seq(GSE60143)/Homer	0.001	350	1	443	93	170	AGL13			Elf4(ETS)/BMDM-Elf4-ChIP-Seq(GSE88699)/Homer	1e-264	10	1e-30	70	60	170	Elf4
	AtIDD11(C2H2)/colamp-AtIDD11-DAP-Seq(GSE60143)/Homer	0.001	351	1	444	93	171	AtIDD11			Tbx5(T-box)/HL1-Tbx5.biotin-ChIP-Seq(GSE21529)/Homer	1e-38	82	1e-09	142	60	171	Tbx5
	WRKY11(WRKY)/col-WRKY11-DAP-Seq(GSE60143)/Homer	0.001	352	1	445	93	172	WRKY11			Rfx6(HTH)/Min6b1-Rfx6.HA-ChIP-Seq(GSE62844)/Homer	1e-16	147	0.0001	206	59	172	Rfx6
	SOC1(MADS)/Seedling-SOC1-ChIP-Seq(GSE45846)/Homer	0.001	353	1	446	93	173	SOC1			SPCH(bHLH)/Seedling-SPCH-ChIP-Seq(GSE57497)/Homer	1e-08	220	0.01	279	59	173	SPCH
	AT5G23930(mTERF)/col-AT5G23930-DAP-Seq(GSE60143)/Homer	0.001	354	1	447	93	174	AT5G23930			Rfx2(HTH)/LoVo-RFX2-ChIP-Seq(GSE49402)/Homer	1e-27	103	1e-07	161	58	174	Rfx2
	WRKY30(WRKY)/colamp-WRKY30-DAP-Seq(GSE60143)/Homer	0.001	355	1	448	93	175	WRKY30			ETS1(ETS)/Jurkat-ETS1-ChIP-Seq(GSE17954)/Homer	1e-206	13	1e-31	67	54	175	ETS1
	dof42(C2C2dof)/col-dof42-DAP-Seq(GSE60143)/Homer	0.001	356	1	449	93	176	dof42			Elk4(ETS)/Hela-Elk4-ChIP-Seq(GSE31477)/Homer	1e-39	81	1e-10	135	54	176	Elk4
	ATHB20(Homeobox)/colamp-ATHB20-DAP-Seq(GSE60143)/Homer	0.001	357	1	450	93	177	ATHB20			ELF5(ETS)/T47D-ELF5-ChIP-Seq(GSE30407)/Homer	1e-280	8	1e-33	61	53	177	ELF5
	EBF(EBF)/proBcell-EBF-ChIP-Seq(GSE21978)/Homer	0.001	358	1	451	93	178	EBF			GABPA(ETS)/Jurkat-GABPa-ChIP-Seq(GSE17954)/Homer	1e-164	19	1e-30	71	52	178	GABPA
	HOXA1(Homeobox)/mES-Hoxa1-ChIP-Seq(SRP084292)/Homer	1e-17	141	0.1	231	90	179	HOXA1			Sp5(Zf)/mES-Sp5.Flag-ChIP-Seq(GSE72989)/Homer	1e-36	85	1e-10	136	51	179	Sp5
	FOXK2(Forkhead)/U2OS-FOXK2-ChIP-Seq(E-MTAB-2204)/Homer	1e-149	43	1e-05	126	83	180	FOXK2			EWS:ERG-fusion(ETS)/CADO_ES1-EWS:ERG-ChIP-Seq(SRA014231)/Homer	1e-132	24	1e-29	73	49	180	EWS:ERG-fusion
	BMAL1(bHLH)/Liver-Bmal1-ChIP-Seq(GSE39860)/Homer	0.01	379	1	452	73	181	BMAL1			Ets1-distal(ETS)/CD4+-PolII-ChIP-Seq(Barski_et_al.)/Homer	1e-89	41	1e-21	90	49	181	Ets1-distal
	n-Myc(bHLH)/mES-nMyc-ChIP-Seq(GSE11431)/Homer	0.01	380	1	453	73	182	n-Myc			ETS:RUNX(ETS,Runt)/Jurkat-RUNX1-ChIP-Seq(GSE17954)/Homer	1e-12	186	0.001	235	49	182	ETS:RUNX
	KANADI1(Myb)/Seedling-KAN1-ChIP-Seq(GSE48081)/Homer	0.01	381	1	454	73	183	KANADI1			Rfx1(HTH)/NPC-H3K4me1-ChIP-Seq(GSE16256)/Homer	1e-12	187	0.001	236	49	183	Rfx1
	CUX1(Homeobox)/K562-CUX1-ChIP-Seq(GSE92882)/Homer	0.01	382	1	455	73	184	CUX1			Klf9(Zf)/GBM-Klf9-ChIP-Seq(GSE62211)/Homer	1e-24	115	1e-07	162	47	184	Klf9
	E2FA(E2FDP)/colamp-E2FA-DAP-Seq(GSE60143)/Homer	0.01	383	1	456	73	185	E2FA			KLF3(Zf)/MEF-Klf3-ChIP-Seq(GSE44748)/Homer	1e-66	56	1e-17	102	46	185	KLF3
	Tcf7(HMG)/GM12878-TCF7-ChIP-Seq(Encode)/Homer	0.01	384	1	457	73	186	Tcf7			Fli1(ETS)/CD8-FLI-ChIP-Seq(GSE20898)/Homer	1e-165	18	1e-33	62	44	186	Fli1
	CDF3(C2C2dof)/colamp-CDF3-DAP-Seq(GSE60143)/Homer	0.01	385	1	458	73	187	CDF3			DLX2(Homeobox)/BasalGanglia-Dlx2-ChIP-seq(GSE124936)/Homer	1e-07	236	0.01	280	44	187	DLX2
	At4g36780(BZR)/col-At4g36780-DAP-Seq(GSE60143)/Homer	0.01	386	1	459	73	188	At4g36780			AGL63(MADS)/col-AGL63-DAP-Seq(GSE60143)/Homer	0.001	324	0.1	361	37	188	AGL63
	TCX2(CPP)/colamp-TCX2-DAP-Seq(GSE60143)/Homer	0.01	387	1	460	73	189	TCX2			ERF15(AP2EREBP)/colamp-ERF15-DAP-Seq(GSE60143)/Homer	0.001	325	0.1	362	37	189	ERF15
	AT5G60130(ABI3VP1)/col-AT5G60130-DAP-Seq(GSE60143)/Homer	0.01	388	1	461	73	190	AT5G60130			bZIP53(bZIP)/colamp-bZIP53-DAP-Seq(GSE60143)/Homer	0.001	326	0.1	363	37	190	bZIP53
	MYB3R1(MYB)/col-MYB3R1-DAP-Seq(GSE60143)/Homer	0.01	389	1	462	73	191	MYB3R1			Znf263(Zf)/K562-Znf263-ChIP-Seq(GSE31477)/Homer	0.001	327	0.1	364	37	191	Znf263
	MYB105(MYB)/colamp-MYB105-DAP-Seq(GSE60143)/Homer	0.01	390	1	463	73	192	MYB105			Phox2b(Homeobox)/CLBGA-PHOX2B-ChIP-Seq(GSE90683)/Homer	0.001	328	0.1	365	37	192	Phox2b
	Tbox:Smad(T-box,MAD)/ESCd5-Smad2_3-ChIP-Seq(GSE29422)/Homer	0.01	391	1	464	73	193	Tbox:Smad			bZIP3(bZIP)/col-bZIP3-DAP-Seq(GSE60143)/Homer	0.001	329	0.1	366	37	193	bZIP3
	SeqBias: TA-repeat	0.01	392	1	465	73	194	SeqBias: TA-repeat			Smad4(MAD)/ESC-SMAD4-ChIP-Seq(GSE29422)/Homer	0.001	331	0.1	367	36	194	Smad4
	Pax7(Paired,Homeobox),long/Myoblast-Pax7-ChIP-Seq(GSE25064)/Homer	0.01	393	1	466	73	195	Pax7			ETV1(ETS)/GIST48-ETV1-ChIP-Seq(GSE22441)/Homer	1e-185	16	1e-37	50	34	195	ETV1
	GATA:SCL(Zf,bHLH)/Ter119-SCL-ChIP-Seq(GSE18720)/Homer	0.01	394	1	467	73	196	GATA:SCL			ELF3(ETS)/PDAC-ELF3-ChIP-Seq(GSE64557)/Homer	1e-304	7	1e-45	38	31	196	ELF3
	ATHB40(HB)/col-ATHB40-DAP-Seq(GSE60143)/Homer	0.01	395	1	468	73	197	ATHB40			OCT:OCT-short(POU,Homeobox)/NPC-OCT6-ChIP-Seq(GSE43916)/Homer	1e-21	124	1e-08	155	31	197	OCT:OCT-short
	CES-1(Homeobox)/cElegans-L1-CES1-ChIP-Seq(modEncode)/Homer	0.01	396	1	469	73	198	CES-1			WT1(Zf)/Kidney-WT1-ChIP-Seq(GSE90016)/Homer	1e-18	132	1e-07	163	31	198	WT1
	TCP1(TCP)/col-TCP1-DAP-Seq(GSE60143)/Homer	0.01	397	1	470	73	199	TCP1			ERG(ETS)/VCaP-ERG-ChIP-Seq(GSE14097)/Homer	1e-224	12	1e-42	42	30	199	ERG
	AGL63(MADS)/col-AGL63-DAP-Seq(GSE60143)/Homer	0.01	398	1	471	73	200	AGL63			Tlx?(NR)/NPC-H3K4me1-ChIP-Seq(GSE16256)/Homer	1e-68	55	1e-23	85	30	200	Tlx?
	ZNF382(Zf)/HEK293-ZNF382.GFP-ChIP-Seq(GSE58341)/Homer	0.01	399	1	472	73	201	ZNF382			Zic2(Zf)/ESC-Zic2-ChIP-Seq(SRP197560)/Homer	1e-09	208	0.001	237	29	201	Zic2
	MafF(bZIP)/HepG2-MafF-ChIP-Seq(GSE31477)/Homer	0.01	400	1	473	73	202	MafF			Smad3(MAD)/NPC-Smad3-ChIP-Seq(GSE36673)/Homer	1e-09	209	0.001	238	29	202	Smad3
	RORg(NR)/Liver-Rorc-ChIP-Seq(GSE101115)/Homer	0.01	401	1	474	73	203	RORg			EHF(ETS)/LoVo-EHF-ChIP-Seq(GSE49402)/Homer	1e-278	9	1e-50	31	22	203	EHF
	ZNF317(Zf)/HEK293-ZNF317.GFP-ChIP-Seq(GSE58341)/Homer	0.01	402	1	475	73	204	ZNF317			Hoxa13(Homeobox)/ChickenMSG-Hoxa13.Flag-ChIP-Seq(GSE86088)/Homer	1e-34	88	1e-16	110	22	204	Hoxa13
	Phox2a(Homeobox)/Neuron-Phox2a-ChIP-Seq(GSE31456)/Homer	0.01	403	1	476	73	205	Phox2a			Etv2(ETS)/ES-ER71-ChIP-Seq(GSE59402)/Homer	1e-196	15	1e-47	36	21	205	Etv2
	ATHB7(Homeobox)/col-ATHB7-DAP-Seq(GSE60143)/Homer	0.01	404	1	477	73	206	ATHB7			EKLF(Zf)/Erythrocyte-Klf1-ChIP-Seq(GSE20478)/Homer	1e-53	66	1e-23	86	20	206	EKLF
	REST-NRSF(Zf)/Jurkat-NRSF-ChIP-Seq/Homer	0.01	405	1	478	73	207	REST-NRSF			Hoxd10(Homeobox)/ChickenMSG-Hoxd10.Flag-ChIP-Seq(GSE86088)/Homer	1e-19	126	1e-09	143	17	207	Hoxd10
	Brn1(POU,Homeobox)/NPC-Brn1-ChIP-Seq(GSE35496)/Homer	0.01	406	1	479	73	208	Brn1			Tgif2(Homeobox)/mES-Tgif2-ChIP-Seq(GSE55404)/Homer	1e-34	89	1e-17	103	14	208	Tgif2
	Srebp2(bHLH)/HepG2-Srebp2-ChIP-Seq(GSE31477)/Homer	0.01	407	1	480	73	209	Srebp2			Hoxd13(Homeobox)/ChickenMSG-Hoxd13.Flag-ChIP-Seq(GSE86088)/Homer	1e-33	90	1e-17	104	14	209	Hoxd13
	AARE(HLH)/mES-cMyc-ChIP-Seq/Homer	0.01	408	1	481	73	210	AARE			ISRE(IRF)/ThioMac-LPS-Expression(GSE23622)/Homer	1e-05	267	0.01	281	14	210	ISRE
	E2F6(E2F)/Hela-E2F6-ChIP-Seq(GSE31477)/Homer	0.01	409	1	482	73	211	E2F6			Sp2(Zf)/HEK293-Sp2.eGFP-ChIP-Seq(Encode)/Homer	1e-58	61	1e-29	74	13	211	Sp2
	SeqBias: GCW-triplet	0.01	410	1	483	73	212	SeqBias: GCW-triplet			HIC1(Zf)/Treg-ZBTB29-ChIP-Seq(GSE99889)/Homer	1e-27	104	1e-15	116	12	212	HIC1
	GRF9(GRF)/colamp-GRF9-DAP-Seq(GSE60143)/Homer	0.01	411	1	484	73	213	GRF9			Lhx3(Homeobox)/Neuron-Lhx3-ChIP-Seq(GSE31456)/Homer	1e-11	195	0.0001	207	12	213	Lhx3
	Unknown3/Drosophila-Promoters/Homer	0.01	412	1	485	73	214	Unknown3/Drosophila-Promoters/Homer			NF1(CTF)/LNCAP-NF1-ChIP-Seq(Unpublished)/Homer	1e-203	14	1e-57	25	11	214	NF1
	ANAC047(NAC)/colamp-ANAC047-DAP-Seq(GSE60143)/Homer	0.01	413	1	486	73	215	ANAC047			HOXD13(Homeobox)/Chicken-Hoxd13-ChIP-Seq(GSE38910)/Homer	1e-25	113	1e-12	123	10	215	HOXD13
	TOD6?/SacCer-Promoters/Homer	0.01	416	1	487	71	216	TOD6?/SacCer-Promoters/Homer			Klf4(Zf)/mES-Klf4-ChIP-Seq(GSE11431)/Homer	1e-55	65	1e-30	72	7	216	Klf4
	RORgt(NR)/EL4-RORgt.Flag-ChIP-Seq(GSE56019)/Homer	0.01	418	1	488	70	217	RORgt			KLF14(Zf)/HEK293-KLF14.GFP-ChIP-Seq(GSE58341)/Homer	1e-37	84	1e-21	91	7	217	KLF14
	FOXM1(Forkhead)/MCF7-FOXM1-ChIP-Seq(GSE72977)/Homer	0	2	1e-13	70	68	218	FOXM1			caudal(Homeobox)/Drosophila-Embryos-ChIP-Chip(modEncode)/Homer	1e-27	105	1e-16	111	6	218	caudal
	Foxo1(Forkhead)/RAW-Foxo1-ChIP-Seq(Fan_et_al.)/Homer	1e-122	51	1e-06	118	67	219	Foxo1			KLF1(Zf)/HUDEP2-KLF1-CutnRun(GSE136251)/Homer	1e-75	50	1e-36	54	4	219	KLF1
	Cbf1(bHLH)/Yeast-Cbf1-ChIP-Seq(GSE29506)/Homer	1e-14	165	0.1	232	67	220	Cbf1			Hoxa11(Homeobox)/ChickenMSG-Hoxa11.Flag-ChIP-Seq(GSE86088)/Homer	1e-21	125	1e-11	129	4	220	Hoxa11
	Zic3(Zf)/mES-Zic3-ChIP-Seq(GSE37889)/Homer	1e-14	166	0.1	233	67	221	Zic3			HLF(bZIP)/HSC-HLF.Flag-ChIP-Seq(GSE69817)/Homer	1e-27	106	1e-17	105	-1	221	HLF
	Nkx6.1(Homeobox)/Islet-Nkx6.1-ChIP-Seq(GSE40975)/Homer	1e-14	167	0.1	234	67	222	Nkx6.1			Stat3(Stat)/mES-Stat3-ChIP-Seq(GSE11431)/Homer	1e-23	120	1e-15	117	-3	222	Stat3
	FOXA1(Forkhead)/MCF7-FOXA1-ChIP-Seq(GSE26831)/Homer	0	1	1e-14	66	65	223	FOXA1			Cdx2(Homeobox)/mES-Cdx2-ChIP-Seq(GSE14586)/Homer	1e-18	133	1e-11	130	-3	223	Cdx2
	PHA-4(Forkhead)/cElegans-Embryos-PHA4-ChIP-Seq(modEncode)/Homer	1e-153	40	1e-08	101	61	224	PHA-4			bHLH157(bHLH)/col-bHLH157-DAP-Seq(GSE60143)/Homer	0.01	371	0.1	368	-3	224	bHLH157
	SUT1?/SacCer-Promoters/Homer	1e-13	176	0.1	235	59	225	SUT1?/SacCer-Promoters/Homer			PIF7(bHLH)/col-PIF7-DAP-Seq(GSE60143)/Homer	0.01	372	0.1	369	-3	225	PIF7
	FOXA1(Forkhead)/LNCAP-FOXA1-ChIP-Seq(GSE27824)/Homer	0	3	1e-15	61	58	226	FOXA1			Smad2(MAD)/ES-SMAD2-ChIP-Seq(GSE29422)/Homer	0.01	373	0.1	370	-3	226	Smad2
	Foxa3(Forkhead)/Liver-Foxa3-ChIP-Seq(GSE77670)/Homer	0	4	1e-15	62	58	227	Foxa3			bZIP16(bZIP)/colamp-bZIP16-DAP-Seq(GSE60143)/Homer	0.01	374	0.1	371	-3	227	bZIP16
	Fox:Ebox(Forkhead,bHLH)/Panc1-Foxa2-ChIP-Seq(GSE47459)/Homer	0	5	1e-15	63	58	228	Fox:Ebox			ZNF467(Zf)/HEK293-ZNF467.GFP-ChIP-Seq(GSE58341)/Homer	0.01	375	0.1	372	-3	228	ZNF467
	Six4(Homeobox)/MCF7-SIX4-ChIP-Seq(Encode)/Homer	1e-58	71	1e-05	127	56	229	Six4			Zic(Zf)/Cerebellum-ZIC1.2-ChIP-Seq(GSE60731)/Homer	0.01	376	0.1	373	-3	229	Zic
	Bcl11a(Zf)/HSPC-BCL11A-ChIP-Seq(GSE104676)/Homer	1e-12	180	0.1	236	56	230	Bcl11a			HDG7(HB)/col-HDG7-DAP-Seq(GSE60143)/Homer	0.01	377	0.1	374	-3	230	HDG7
	WRKY15(WRKY)/col-WRKY15-DAP-Seq(GSE60143)/Homer	1e-12	181	0.1	237	56	231	WRKY15			bZIP68(bZIP)/col-bZIP68-DAP-Seq(GSE60143)/Homer	0.01	378	0.1	375	-3	231	bZIP68
	Nanog(Homeobox)/mES-Nanog-ChIP-Seq(GSE11724)/Homer	1e-12	182	0.1	238	56	232	Nanog			Tbx21(T-box)/GM12878-TBX21-ChIP-Seq(Encode)/Homer	0.01	379	0.1	376	-3	232	Tbx21
	TFE3(bHLH)/MEF-TFE3-ChIP-Seq(GSE75757)/Homer	1e-12	183	0.1	239	56	233	TFE3			MITF(bHLH)/MastCells-MITF-ChIP-Seq(GSE48085)/Homer	1e-16	148	1e-09	144	-4	233	MITF
	WRKY42(WRKY)/colamp-WRKY42-DAP-Seq(GSE60143)/Homer	1e-12	184	0.1	240	56	234	WRKY42			HOXB13(Homeobox)/ProstateTumor-HOXB13-ChIP-Seq(GSE56288)/Homer	1e-31	94	1e-22	89	-5	234	HOXB13
	NF1:FOXA1(CTF,Forkhead)/LNCAP-FOXA1-ChIP-Seq(GSE27824)/Homer	1e-35	86	0.0001	141	55	235	NF1:FOXA1			LHX9(Homeobox)/Hct116-LHX9.V5-ChIP-Seq(GSE116822)/Homer	1e-13	173	1e-07	164	-9	235	LHX9
	Six1(Homeobox)/Myoblast-Six1-ChIP-Chip(GSE20150)/Homer	1e-75	65	1e-06	119	54	236	Six1			Dlx3(Homeobox)/Kerainocytes-Dlx3-ChIP-Seq(GSE89884)/Homer	1e-06	249	0.001	239	-10	236	Dlx3
	Foxa2(Forkhead)/Liver-Foxa2-ChIP-Seq(GSE25694)/Homer	0	6	1e-16	56	50	237	Foxa2			Nkx6.1(Homeobox)/Islet-Nkx6.1-ChIP-Seq(GSE40975)/Homer	1e-06	250	0.001	240	-10	237	Nkx6.1
	Six2(Homeobox)/NephronProgenitor-Six2-ChIP-Seq(GSE39837)/Homer	1e-86	59	1e-07	109	50	238	Six2			Bcl6(Zf)/Liver-Bcl6-ChIP-Seq(GSE31578)/Homer	0.0001	293	0.01	282	-11	238	Bcl6
	Tgif1(Homeobox)/mES-Tgif1-ChIP-Seq(GSE55404)/Homer	1e-46	75	1e-06	120	45	239	Tgif1			Tbr1(T-box)/Cortex-Tbr1-ChIP-Seq(GSE71384)/Homer	0.0001	294	0.01	283	-11	239	Tbr1
	WT1(Zf)/Kidney-WT1-ChIP-Seq(GSE90016)/Homer	1e-24	114	0.001	154	40	240	WT1			WRKY27(WRKY)/colamp-WRKY27-DAP-Seq(GSE60143)/Homer	0.0001	295	0.01	284	-11	240	WRKY27
	EMB1789(C3H)/col-EMB1789-DAP-Seq(GSE60143)/Homer	1e-10	203	0.1	241	38	241	EMB1789			IRF4(IRF)/GM12878-IRF4-ChIP-Seq(GSE32465)/Homer	0.0001	296	0.01	285	-11	241	IRF4
	Lhx3(Homeobox)/Neuron-Lhx3-ChIP-Seq(GSE31456)/Homer	1e-10	204	0.1	242	38	242	Lhx3			Nanog(Homeobox)/mES-Nanog-ChIP-Seq(GSE11724)/Homer	0.0001	297	0.01	286	-11	242	Nanog
	WRKY71(WRKY)/col-WRKY71-DAP-Seq(GSE60143)/Homer	1e-10	205	0.1	243	38	243	WRKY71			KLF6(Zf)/PDAC-KLF6-ChIP-Seq(GSE64557)/Homer	1e-49	75	1e-33	63	-12	243	KLF6
	Lhx2(Homeobox)/HFSC-Lhx2-ChIP-Seq(GSE48068)/Homer	1e-10	206	0.1	244	38	244	Lhx2			Srebp1a(bHLH)/HepG2-Srebp1a-ChIP-Seq(GSE31477)/Homer	0.0001	299	0.01	287	-12	244	Srebp1a
	WRKY22(WRKY)/colamp-WRKY22-DAP-Seq(GSE60143)/Homer	1e-10	207	0.1	245	38	245	WRKY22			Oct4:Sox17(POU,Homeobox,HMG)/F9-Sox17-ChIP-Seq(GSE44553)/Homer	1e-08	221	0.0001	208	-13	245	Oct4:Sox17
	SeqBias: CG bias	1e-10	208	0.1	246	38	246	SeqBias: CG bias			KLF5(Zf)/LoVo-KLF5-ChIP-Seq(GSE49402)/Homer	1e-63	58	1e-44	39	-19	246	KLF5
	SeqBias: G/A bias	1e-10	209	0.1	247	38	247	SeqBias: G/A bias			CDX4(Homeobox)/ZebrafishEmbryos-Cdx4.Myc-ChIP-Seq(GSE48254)/Homer	1e-30	97	1e-26	78	-19	247	CDX4
	HIC1(Zf)/Treg-ZBTB29-ChIP-Seq(GSE99889)/Homer	1e-48	74	1e-07	110	36	248	HIC1			Hoxd11(Homeobox)/ChickenMSG-Hoxd11.Flag-ChIP-Seq(GSE86088)/Homer	1e-15	156	1e-10	137	-19	248	Hoxd11
	MITF(bHLH)/MastCells-MITF-ChIP-Seq(GSE48085)/Homer	1e-25	110	0.0001	142	32	249	MITF			Lhx2(Homeobox)/HFSC-Lhx2-ChIP-Seq(GSE48068)/Homer	1e-09	210	1e-05	188	-22	249	Lhx2
	Sp5(Zf)/mES-Sp5.Flag-ChIP-Seq(GSE72989)/Homer	1e-31	93	1e-06	121	28	250	Sp5			Fos(bZIP)/TSC-Fos-ChIP-Seq(GSE110950)/Homer	1e-128	25	0	1	-24	250	Fos
	TGA9(bZIP)/colamp-TGA9-DAP-Seq(GSE60143)/Homer	1e-24	115	0.0001	143	28	251	TGA9			FOXA1(Forkhead)/MCF7-FOXA1-ChIP-Seq(GSE26831)/Homer	1e-89	42	1e-138	16	-26	251	FOXA1
	DLX2(Homeobox)/BasalGanglia-Dlx2-ChIP-seq(GSE124936)/Homer	1e-09	221	0.1	248	27	252	DLX2			Foxo1(Forkhead)/RAW-Foxo1-ChIP-Seq(Fan_et_al.)/Homer	1e-47	77	1e-37	51	-26	252	Foxo1
	Tbx5(T-box)/HL1-Tbx5.biotin-ChIP-Seq(GSE21529)/Homer	1e-35	87	1e-07	111	24	253	Tbx5			Atf3(bZIP)/GBM-ATF3-ChIP-Seq(GSE33912)/Homer	1e-119	29	0	2	-27	253	Atf3
	Tgif2(Homeobox)/mES-Tgif2-ChIP-Seq(GSE55404)/Homer	1e-75	66	1e-09	85	19	254	Tgif2			SOC1(MADS)/Seedling-SOC1-ChIP-Seq(GSE45846)/Homer	1e-05	268	0.001	241	-27	254	SOC1
	ETS:E-box(ETS,bHLH)/HPC7-Scl-ChIP-Seq(GSE22178)/Homer	1e-18	136	0.001	155	19	255	ETS:E-box			AP-1(bZIP)/ThioMac-PU.1-ChIP-Seq(GSE21512)/Homer	1e-118	31	0	3	-28	255	AP-1
	Mef2d(MADS)/Retina-Mef2d-ChIP-Seq(GSE61391)/Homer	1e-15	162	0.01	180	18	256	Mef2d			Sox9(HMG)/Limb-SOX9-ChIP-Seq(GSE73225)/Homer	1e-07	237	0.0001	209	-28	256	Sox9
	Hoxd10(Homeobox)/ChickenMSG-Hoxd10.Flag-ChIP-Seq(GSE86088)/Homer	1e-20	129	0.0001	144	15	257	Hoxd10			Fra1(bZIP)/BT549-Fra1-ChIP-Seq(GSE46166)/Homer	1e-115	33	0	4	-29	257	Fra1
	SGR5(C2H2)/colamp-SGR5-DAP-Seq(GSE60143)/Homer	1e-17	142	0.001	156	14	258	SGR5			JunB(bZIP)/DendriticCells-Junb-ChIP-Seq(GSE36099)/Homer	1e-114	34	0	5	-29	258	JunB
	LIN-39(Homeobox)/cElegans.L3-LIN39-ChIP-Seq(modEncode)/Homer	1e-17	143	0.001	157	14	259	LIN-39			Unknown(Homeobox)/Limb-p300-ChIP-Seq/Homer	1e-13	174	1e-09	145	-29	259	Unknown
	En1(Homeobox)/SUM149-EN1-ChIP-Seq(GSE120957)/Homer	1e-17	144	0.001	158	14	260	En1			En1(Homeobox)/SUM149-EN1-ChIP-Seq(GSE120957)/Homer	1e-13	175	1e-09	146	-29	260	En1
	Unknown(Homeobox)/Limb-p300-ChIP-Seq/Homer	1e-17	145	0.001	159	14	261	Unknown			Maz(Zf)/HepG2-Maz-ChIP-Seq(GSE31477)/Homer	1e-13	176	1e-09	147	-29	261	Maz
	GBF3(bZIP)/Arabidopsis-GBF3-ChIP-Seq(GSE80564)/Homer	1e-08	239	0.1	249	10	262	GBF3			BATF(bZIP)/Th17-BATF-ChIP-Seq(GSE39756)/Homer	1e-103	36	0	6	-30	262	BATF
	TF3A(C2H2)/col-TF3A-DAP-Seq(GSE60143)/Homer	1e-08	240	0.1	250	10	263	TF3A			FOXA1(Forkhead)/LNCAP-FOXA1-ChIP-Seq(GSE27824)/Homer	1e-84	45	1e-139	15	-30	263	FOXA1
	WRKY55(WRKY)/col-WRKY55-DAP-Seq(GSE60143)/Homer	1e-08	241	0.1	251	10	264	WRKY55			CEBP:AP1(bZIP)/ThioMac-CEBPb-ChIP-Seq(GSE21512)/Homer	1e-16	149	1e-14	119	-30	264	CEBP:AP1
	Dlx3(Homeobox)/Kerainocytes-Dlx3-ChIP-Seq(GSE89884)/Homer	1e-08	242	0.1	252	10	265	Dlx3			Fosl2(bZIP)/3T3L1-Fosl2-ChIP-Seq(GSE56872)/Homer	1e-93	39	0	7	-32	265	Fosl2
	PABPC1(?)/MEL-PABC1-CLIP-Seq(GSE69755)/Homer	1e-08	243	0.1	253	10	266	PABPC1			Fra2(bZIP)/Striatum-Fra2-ChIP-Seq(GSE43429)/Homer	1e-92	40	0	8	-32	266	Fra2
	NF1(CTF)/LNCAP-NF1-ChIP-Seq(Unpublished)/Homer	1e-195	22	1e-34	21	-1	267	NF1			SUT1?/SacCer-Promoters/Homer	1e-14	164	1e-11	131	-33	267	SUT1?/SacCer-Promoters/Homer
	Atf1(bZIP)/K562-ATF1-ChIP-Seq(GSE31477)/Homer	1e-42	80	1e-11	76	-4	268	Atf1			SeqBias: G/A bias	1e-08	222	1e-05	189	-33	268	SeqBias: G/A bias
	Chop(bZIP)/MEF-Chop-ChIP-Seq(GSE35681)/Homer	1e-12	185	0.01	181	-4	269	Chop			EBF1(EBF)/Near-E2A-ChIP-Seq(GSE21512)/Homer	1e-08	223	1e-05	190	-33	269	EBF1
	GT2(Trihelix)/colamp-GT2-DAP-Seq(GSE60143)/Homer	1e-11	190	0.01	182	-8	270	GT2			Jun-AP1(bZIP)/K562-cJun-ChIP-Seq(GSE31477)/Homer	1e-86	43	0	9	-34	270	Jun-AP1
	Smad3(MAD)/NPC-Smad3-ChIP-Seq(GSE36673)/Homer	1e-11	191	0.01	183	-8	271	Smad3			FOXM1(Forkhead)/MCF7-FOXM1-ChIP-Seq(GSE72977)/Homer	1e-75	51	1e-116	17	-34	271	FOXM1
	Isl1(Homeobox)/Neuron-Isl1-ChIP-Seq(GSE31456)/Homer	1e-07	262	0.1	254	-8	272	Isl1			STAT4(Stat)/CD4-Stat4-ChIP-Seq(GSE22104)/Homer	1e-15	157	1e-14	120	-37	272	STAT4
	ZNF467(Zf)/HEK293-ZNF467.GFP-ChIP-Seq(GSE58341)/Homer	1e-07	263	0.1	255	-8	273	ZNF467			Mef2d(MADS)/Retina-Mef2d-ChIP-Seq(GSE61391)/Homer	1e-09	212	1e-06	174	-38	273	Mef2d
	WUS1(Homeobox)/colamp-WUS1-DAP-Seq(GSE60143)/Homer	1e-07	264	0.1	256	-8	274	WUS1			Foxa2(Forkhead)/Liver-Foxa2-ChIP-Seq(GSE25694)/Homer	1e-64	57	1e-113	18	-39	274	Foxa2
	Mef2c(MADS)/GM12878-Mef2c-ChIP-Seq(GSE32465)/Homer	1e-07	265	0.1	257	-8	275	Mef2c			TGA9(bZIP)/colamp-TGA9-DAP-Seq(GSE60143)/Homer	1e-13	177	1e-10	138	-39	275	TGA9
	Tlx?(NR)/NPC-H3K4me1-ChIP-Seq(GSE16256)/Homer	1e-82	61	1e-17	52	-9	276	Tlx?			Atf4(bZIP)/MEF-Atf4-ChIP-Seq(GSE35681)/Homer	1e-14	165	1e-12	124	-41	276	Atf4
	Fos(bZIP)/TSC-Fos-ChIP-Seq(GSE110950)/Homer	1e-234	12	0	1	-11	277	Fos			Mef2c(MADS)/GM12878-Mef2c-ChIP-Seq(GSE32465)/Homer	1e-06	251	0.0001	210	-41	277	Mef2c
	Pdx1(Homeobox)/Islet-Pdx1-ChIP-Seq(SRA008281)/Homer	1e-34	88	1e-11	77	-11	278	Pdx1			Foxa3(Forkhead)/Liver-Foxa3-ChIP-Seq(GSE77670)/Homer	1e-58	62	1e-110	20	-42	278	Foxa3
	JunB(bZIP)/DendriticCells-Junb-ChIP-Seq(GSE36099)/Homer	1e-224	14	0	2	-12	279	JunB			NF1-halfsite(CTF)/LNCaP-NF1-ChIP-Seq(Unpublished)/Homer	1e-56	64	1e-69	22	-42	279	NF1-halfsite
	Unknown-ESC-element(?)/mES-Nanog-ChIP-Seq(GSE11724)/Homer	1e-16	157	0.0001	145	-12	280	Unknown-ESC-element			MYB81(MYB)/col-MYB81-DAP-Seq(GSE60143)/Homer	0.001	330	0.01	288	-42	280	MYB81
	Fra1(bZIP)/BT549-Fra1-ChIP-Seq(GSE46166)/Homer	1e-218	16	0	3	-13	281	Fra1			AT5G47660(Trihelix)/colamp-AT5G47660-DAP-Seq(GSE60143)/Homer	0.001	332	0.01	289	-43	281	AT5G47660
	Fra2(bZIP)/Striatum-Fra2-ChIP-Seq(GSE43429)/Homer	1e-215	17	0	4	-13	282	Fra2			Prop1(Homeobox)/GHFT1-PROP1.biotin-ChIP-Seq(GSE77302)/Homer	0.001	333	0.01	290	-43	282	Prop1
	TGA4(bZIP)/colamp-TGA4-DAP-Seq(GSE60143)/Homer	1e-27	99	1e-09	86	-13	283	TGA4			Mef2b(MADS)/HEK293-Mef2b.V5-ChIP-Seq(GSE67450)/Homer	0.001	334	0.01	291	-43	283	Mef2b
	Atf3(bZIP)/GBM-ATF3-ChIP-Seq(GSE33912)/Homer	1e-202	19	0	5	-14	284	Atf3			PABPC1(?)/MEL-PABC1-CLIP-Seq(GSE69755)/Homer	0.001	335	0.01	292	-43	284	PABPC1
	BATF(bZIP)/Th17-BATF-ChIP-Seq(GSE39756)/Homer	1e-198	20	0	6	-14	285	BATF			Srebp2(bHLH)/HepG2-Srebp2-ChIP-Seq(GSE31477)/Homer	0.001	336	0.01	293	-43	285	Srebp2
	Fosl2(bZIP)/3T3L1-Fosl2-ChIP-Seq(GSE56872)/Homer	1e-195	23	0	7	-16	286	Fosl2			WRKY15(WRKY)/col-WRKY15-DAP-Seq(GSE60143)/Homer	0.001	338	0.01	294	-44	286	WRKY15
	AP-1(bZIP)/ThioMac-PU.1-ChIP-Seq(GSE21512)/Homer	1e-193	24	0	8	-16	287	AP-1			Chop(bZIP)/MEF-Chop-ChIP-Seq(GSE35681)/Homer	1e-09	211	1e-07	165	-46	287	Chop
	HLF(bZIP)/HSC-HLF.Flag-ChIP-Seq(GSE69817)/Homer	1e-17	146	1e-05	128	-18	288	HLF			Fox:Ebox(Forkhead,bHLH)/Panc1-Foxa2-ChIP-Seq(GSE47459)/Homer	1e-50	71	1e-100	21	-50	288	Fox:Ebox
	Atf7(bZIP)/3T3L1-Atf7-ChIP-Seq(GSE56872)/Homer	1e-45	76	1e-16	57	-19	289	Atf7			FOXK2(Forkhead)/U2OS-FOXK2-ChIP-Seq(E-MTAB-2204)/Homer	1e-31	95	1e-40	45	-50	289	FOXK2
	Jun-AP1(bZIP)/K562-cJun-ChIP-Seq(GSE31477)/Homer	1e-180	29	0	9	-20	290	Jun-AP1			JunD(bZIP)/K562-JunD-ChIP-Seq/Homer	1e-19	127	1e-28	77	-50	290	JunD
	ERF15(AP2EREBP)/colamp-ERF15-DAP-Seq(GSE60143)/Homer	1e-06	279	0.1	258	-21	291	ERF15			GRHL2(CP2)/HBE-GRHL2-ChIP-Seq(GSE46194)/Homer	1e-16	150	1e-19	99	-51	291	GRHL2
	Lhx1(Homeobox)/EmbryoCarcinoma-Lhx1-ChIP-Seq(GSE70957)/Homer	1e-06	280	0.1	259	-21	292	Lhx1			Sox2(HMG)/mES-Sox2-ChIP-Seq(GSE11431)/Homer	1e-18	134	1e-25	80	-54	292	Sox2
	Unknown1(NR/Ini-like)/Drosophila-Promoters/Homer	1e-06	281	0.1	260	-21	293	Unknown1			Atf2(bZIP)/3T3L1-Atf2-ChIP-Seq(GSE56872)/Homer	1e-29	98	1e-42	43	-55	293	Atf2
	ABF1/SacCer-Promoters/Homer	1e-06	282	0.1	261	-21	294	ABF1/SacCer-Promoters/Homer			PHA-4(Forkhead)/cElegans-Embryos-PHA4-ChIP-Seq(modEncode)/Homer	1e-31	96	1e-44	40	-56	294	PHA-4
	TGA1(bZIP)/colamp-TGA1-DAP-Seq(GSE60143)/Homer	1e-27	100	1e-11	78	-22	295	TGA1			Sp1(Zf)/Promoter/Homer	0.0001	298	0.001	242	-56	295	Sp1
	TGA5(bZIP)/col-TGA5-DAP-Seq(GSE60143)/Homer	1e-25	111	1e-09	87	-24	296	TGA5			CREB5(bZIP)/LNCaP-CREB5.V5-ChIP-Seq(GSE137775)/Homer	1e-35	87	1e-51	30	-57	296	CREB5
	NFIL3(bZIP)/HepG2-NFIL3-ChIP-Seq(Encode)/Homer	1e-34	89	1e-15	64	-25	297	NFIL3			Stat3+il21(Stat)/CD4-Stat3-ChIP-Seq(GSE19198)/Homer	1e-13	178	1e-14	121	-57	297	Stat3+il21
	PBX2(Homeobox)/K562-PBX2-ChIP-Seq(Encode)/Homer	1e-28	97	1e-13	71	-26	298	PBX2			GTL1(Trihelix)/colamp-GTL1-DAP-Seq(GSE60143)/Homer	0.0001	300	0.001	243	-57	298	GTL1
	Atf4(bZIP)/MEF-Atf4-ChIP-Seq(GSE35681)/Homer	1e-12	186	0.001	160	-26	299	Atf4			WRKY75(WRKY)/col-WRKY75-DAP-Seq(GSE60143)/Homer	1e-05	269	0.0001	211	-58	299	WRKY75
	Atf2(bZIP)/3T3L1-Atf2-ChIP-Seq(GSE56872)/Homer	1e-42	81	1e-17	53	-28	300	Atf2			Sox4(HMG)/proB-Sox4-ChIP-Seq(GSE50066)/Homer	1e-14	166	1e-17	106	-60	300	Sox4
	TGA10(bZIP)/colamp-TGA10-DAP-Seq(GSE60143)/Homer	1e-24	116	1e-09	88	-28	301	TGA10			TGA1(bZIP)/colamp-TGA1-DAP-Seq(GSE60143)/Homer	1e-25	114	1e-37	52	-62	301	TGA1
	CREB5(bZIP)/LNCaP-CREB5.V5-ChIP-Seq(GSE137775)/Homer	1e-53	72	1e-22	43	-29	302	CREB5			Atf1(bZIP)/K562-ATF1-ChIP-Seq(GSE31477)/Homer	1e-27	107	1e-43	41	-66	302	Atf1
	c-Jun-CRE(bZIP)/K562-cJun-ChIP-Seq(GSE31477)/Homer	1e-44	77	1e-20	47	-30	303	c-Jun-CRE			Sox10(HMG)/SciaticNerve-Sox3-ChIP-Seq(GSE35132)/Homer	1e-23	121	1e-36	55	-66	303	Sox10
	HOXA9(Homeobox)/HSC-Hoxa9-ChIP-Seq(GSE33509)/Homer	1e-26	105	1e-13	72	-33	304	HOXA9			c-Jun-CRE(bZIP)/K562-cJun-ChIP-Seq(GSE31477)/Homer	1e-29	99	1e-50	32	-67	304	c-Jun-CRE
	NF1-halfsite(CTF)/LNCaP-NF1-ChIP-Seq(Unpublished)/Homer	1e-68	69	1e-27	34	-35	305	NF1-halfsite			Hoxc9(Homeobox)/Ainv15-Hoxc9-ChIP-Seq(GSE21812)/Homer	1e-18	135	1e-31	68	-67	305	Hoxc9
	Hoxa11(Homeobox)/ChickenMSG-Hoxa11.Flag-ChIP-Seq(GSE86088)/Homer	1e-18	137	1e-08	102	-35	306	Hoxa11			TGA6(bZIP)/colamp-TGA6-DAP-Seq(GSE60143)/Homer	1e-17	142	1e-29	75	-67	306	TGA6
	HOXD13(Homeobox)/Chicken-Hoxd13-ChIP-Seq(GSE38910)/Homer	1e-17	147	1e-07	112	-35	307	HOXD13			NFkB-p65-Rel(RHD)/ThioMac-LPS-Expression(GSE23622)/Homer	1e-19	128	1e-35	56	-72	307	NFkB-p65-Rel
	Hoxc9(Homeobox)/Ainv15-Hoxc9-ChIP-Seq(GSE21812)/Homer	1e-23	120	1e-10	83	-37	308	Hoxc9			bZIP50(bZIP)/colamp-bZIP50-DAP-Seq(GSE60143)/Homer	1e-17	143	1e-31	69	-74	308	bZIP50
	bZIP50(bZIP)/colamp-bZIP50-DAP-Seq(GSE60143)/Homer	1e-25	112	1e-12	74	-38	309	bZIP50			Sox15(HMG)/CPA-Sox15-ChIP-Seq(GSE62909)/Homer	1e-15	158	1e-24	82	-76	309	Sox15
	Hoxd13(Homeobox)/ChickenMSG-Hoxd13.Flag-ChIP-Seq(GSE86088)/Homer	1e-25	113	1e-12	75	-38	310	Hoxd13			Hoxa9(Homeobox)/ChickenMSG-Hoxa9.Flag-ChIP-Seq(GSE86088)/Homer	1e-08	224	1e-09	148	-76	310	Hoxa9
	AT5G47660(Trihelix)/colamp-AT5G47660-DAP-Seq(GSE60143)/Homer	1e-09	222	0.01	184	-38	311	AT5G47660			Sox3(HMG)/NPC-Sox3-ChIP-Seq(GSE33059)/Homer	1e-18	136	1e-34	59	-77	311	Sox3
	Hoxd12(Homeobox)/ChickenMSG-Hoxd12.Flag-ChIP-Seq(GSE86088)/Homer	1e-09	223	0.01	185	-38	312	Hoxd12			AT1G76870(Trihelix)/col-AT1G76870-DAP-Seq(GSE60143)/Homer	1e-06	252	1e-06	175	-77	312	AT1G76870
	GTL1(Trihelix)/colamp-GTL1-DAP-Seq(GSE60143)/Homer	1e-09	224	0.01	186	-38	313	GTL1			NFIL3(bZIP)/HepG2-NFIL3-ChIP-Seq(Encode)/Homer	1e-24	116	1e-47	37	-79	313	NFIL3
	JunD(bZIP)/K562-JunD-ChIP-Seq/Homer	1e-21	128	1e-09	89	-39	314	JunD			PAX5(Paired,Homeobox),condensed/GM12878-PAX5-ChIP-Seq(GSE32465)/Homer	1e-05	270	1e-05	191	-79	314	PAX5
	TATA-box/Drosophila-Promoters/Homer	1e-05	303	0.1	262	-41	315	TATA-box/Drosophila-Promoters/Homer			WRKY6(WRKY)/colamp-WRKY6-DAP-Seq(GSE60143)/Homer	1e-05	271	1e-05	192	-79	315	WRKY6
	AGL16(MADS)/col-AGL16-DAP-Seq(GSE60143)/Homer	1e-05	304	0.1	263	-41	316	AGL16			FOXK1(Forkhead)/HEK293-FOXK1-ChIP-Seq(GSE51673)/Homer	1e-24	117	1e-48	34	-83	316	FOXK1
	AGL15(MADS)/col-AGL15-DAP-Seq(GSE60143)/Homer	1e-05	305	0.1	264	-41	317	AGL15			Atf7(bZIP)/3T3L1-Atf7-ChIP-Seq(GSE56872)/Homer	1e-24	118	1e-48	35	-83	317	Atf7
	Oct4(POU,Homeobox)/mES-Oct4-ChIP-Seq(GSE11431)/Homer	1e-05	306	0.1	265	-41	318	2021-10-04			FoxD3(forkhead)/ZebrafishEmbryo-Foxd3.biotin-ChIP-seq(GSE106676)/Homer	1e-19	129	1e-40	46	-83	318	FoxD3
	Zfp281(Zf)/ES-Zfp281-ChIP-Seq(GSE81042)/Homer	1e-05	307	0.1	266	-41	319	Zfp281			FoxL2(Forkhead)/Ovary-FoxL2-ChIP-Seq(GSE60858)/Homer	1e-27	108	1e-58	24	-84	319	FoxL2
	SCRT1(Zf)/HEK293-SCRT1.eGFP-ChIP-Seq(Encode)/Homer	1e-05	308	0.1	267	-41	320	SCRT1			Tgif1(Homeobox)/mES-Tgif1-ChIP-Seq(GSE55404)/Homer	1e-11	196	1e-16	112	-84	320	Tgif1
	caudal(Homeobox)/Drosophila-Embryos-ChIP-Chip(modEncode)/Homer	1e-23	121	1e-11	79	-42	321	caudal			GRF9(GRF)/colamp-GRF9-DAP-Seq(GSE60143)/Homer	0.01	380	0.01	295	-85	321	GRF9
	Hoxd11(Homeobox)/ChickenMSG-Hoxd11.Flag-ChIP-Seq(GSE86088)/Homer	1e-16	158	1e-07	113	-45	322	Hoxd11			O2(bZIP)/Corn-O2-ChIP-Seq(GSE63991)/Homer	0.01	381	0.01	296	-85	322	O2
	CDX4(Homeobox)/ZebrafishEmbryos-Cdx4.Myc-ChIP-Seq(GSE48254)/Homer	1e-26	106	1e-17	54	-52	323	CDX4			Foxo3(Forkhead)/U2OS-Foxo3-ChIP-Seq(E-MTAB-2701)/Homer	1e-27	109	1e-61	23	-86	323	Foxo3
	Egr1(Zf)/K562-Egr1-ChIP-Seq(GSE32465)/Homer	1e-08	244	0.01	187	-57	324	Egr1			SeqBias: GCW-triplet	0.01	383	0.01	297	-86	324	SeqBias: GCW-triplet
	AtHB32(ZFHD)/col200-AtHB32-DAP-Seq(GSE60143)/Homer	1e-08	245	0.01	188	-57	325	AtHB32			TGA10(bZIP)/colamp-TGA10-DAP-Seq(GSE60143)/Homer	1e-13	179	1e-21	92	-87	325	TGA10
	Ets1-distal(ETS)/CD4+-PolII-ChIP-Seq(Barski_et_al.)/Homer	1e-18	138	1e-11	80	-58	326	Ets1-distal			Tbet(T-box)/CD8-Tbet-ChIP-Seq(GSE33802)/Homer	1e-06	253	1e-07	166	-87	326	Tbet
	Hoxa13(Homeobox)/ChickenMSG-Hoxa13.Flag-ChIP-Seq(GSE86088)/Homer	1e-17	148	1e-09	90	-58	327	Hoxa13			SeqBias: CG bias	0.0001	301	0.0001	212	-89	327	SeqBias: CG bias
	Cdx2(Homeobox)/mES-Cdx2-ChIP-Seq(GSE14586)/Homer	1e-17	149	1e-09	91	-58	328	Cdx2			WRKY25(WRKY)/colamp-WRKY25-DAP-Seq(GSE60143)/Homer	0.0001	302	0.0001	213	-89	328	WRKY25
	AT3G42860(zfGRF)/col-AT3G42860-DAP-Seq(GSE60143)/Homer	0.0001	326	0.1	268	-58	329	AT3G42860			WRKY33(WRKY)/col-WRKY33-DAP-Seq(GSE60143)/Homer	0.0001	303	0.0001	214	-89	329	WRKY33
	SeqBias: C/A-bias	0.0001	327	0.1	269	-58	330	SeqBias: C/A-bias			WRKY28(WRKY)/col-WRKY28-DAP-Seq(GSE60143)/Homer	0.0001	304	0.0001	215	-89	330	WRKY28
	Bach2(bZIP)/OCILy7-Bach2-ChIP-Seq(GSE44420)/Homer	1e-66	70	1e-307	10	-60	331	Bach2			Bach2(bZIP)/OCILy7-Bach2-ChIP-Seq(GSE44420)/Homer	1e-29	100	0	10	-90	331	Bach2
	TGA6(bZIP)/colamp-TGA6-DAP-Seq(GSE60143)/Homer	1e-24	117	1e-17	55	-62	332	TGA6			AP-2gamma(AP2)/MCF7-TFAP2C-ChIP-Seq(GSE21234)/Homer	1e-12	188	1e-20	97	-91	332	AP-2gamma
	Hoxa9(Homeobox)/ChickenMSG-Hoxa9.Flag-ChIP-Seq(GSE86088)/Homer	1e-11	192	1e-05	129	-63	333	Hoxa9			STAT1(Stat)/HelaS3-STAT1-ChIP-Seq(GSE12782)/Homer	1e-08	225	1e-11	132	-93	333	STAT1
	GABPA(ETS)/Jurkat-GABPa-ChIP-Seq(GSE17954)/Homer	1e-27	101	1e-25	37	-64	334	GABPA			WRKY55(WRKY)/col-WRKY55-DAP-Seq(GSE60143)/Homer	0.001	337	0.001	244	-93	334	WRKY55
	FEA4(bZIP)/Corn-FEA4-ChIP-Seq(GSE61954)/Homer	1e-10	210	0.0001	146	-64	335	FEA4			Foxf1(Forkhead)/Lung-Foxf1-ChIP-Seq(GSE77951)/Homer	1e-23	122	1e-52	28	-94	335	Foxf1
	ETS1(ETS)/Jurkat-ETS1-ChIP-Seq(GSE17954)/Homer	1e-29	94	1e-30	28	-66	336	ETS1			WRKY29(WRKY)/colamp-WRKY29-DAP-Seq(GSE60143)/Homer	0.001	339	0.001	245	-94	336	WRKY29
	KLF14(Zf)/HEK293-KLF14.GFP-ChIP-Seq(GSE58341)/Homer	1e-24	118	1e-18	51	-67	337	KLF14			NF1:FOXA1(CTF,Forkhead)/LNCAP-FOXA1-ChIP-Seq(GSE27824)/Homer	1e-12	189	1e-21	93	-96	337	NF1:FOXA1
	ERG(ETS)/VCaP-ERG-ChIP-Seq(GSE14097)/Homer	1e-34	90	1e-34	22	-68	338	ERG			WRKY26(WRKY)/colamp-WRKY26-DAP-Seq(GSE60143)/Homer	0.1	394	0.01	298	-96	338	WRKY26
	Fli1(ETS)/CD8-FLI-ChIP-Seq(GSE20898)/Homer	1e-26	107	1e-25	38	-69	339	Fli1			Zfp281(Zf)/ES-Zfp281-ChIP-Seq(GSE81042)/Homer	0.1	395	0.01	299	-96	339	Zfp281
	TGA3(bZIP)/colamp-TGA3-DAP-Seq(GSE60143)/Homer	1e-17	150	1e-11	81	-69	340	TGA3			ZNF317(Zf)/HEK293-ZNF317.GFP-ChIP-Seq(GSE58341)/Homer	0.1	396	0.01	300	-96	340	ZNF317
	Etv2(ETS)/ES-ER71-ChIP-Seq(GSE59402)/Homer	1e-29	95	1e-33	24	-71	341	Etv2			Egr2(Zf)/Thymocytes-Egr2-ChIP-Seq(GSE34254)/Homer	0.1	397	0.01	301	-96	341	Egr2
	KLF3(Zf)/MEF-Klf3-ChIP-Seq(GSE44748)/Homer	1e-23	122	1e-20	48	-74	342	KLF3			PGR(NR)/EndoStromal-PGR-ChIP-Seq(GSE69539)/Homer	0.1	398	0.01	302	-96	342	PGR
	Sp2(Zf)/HEK293-Sp2.eGFP-ChIP-Seq(Encode)/Homer	1e-22	125	1e-19	50	-75	343	Sp2			AGL6(MADS)/col-AGL6-DAP-Seq(GSE60143)/Homer	0.1	399	0.01	303	-96	343	AGL6
	Hoxb4(Homeobox)/ES-Hoxb4-ChIP-Seq(GSE34014)/Homer	1e-14	168	1e-09	92	-76	344	Hoxb4			Zfp809(Zf)/ES-Zfp809-ChIP-Seq(GSE70799)/Homer	0.1	400	0.01	304	-96	344	Zfp809
	AT2G31460(REMB3)/col-AT2G31460-DAP-Seq(GSE60143)/Homer	1e-07	266	0.01	189	-77	345	AT2G31460			ANAC047(NAC)/colamp-ANAC047-DAP-Seq(GSE60143)/Homer	0.1	403	0.01	305	-98	345	ANAC047
	ELF3(ETS)/PDAC-ELF3-ChIP-Seq(GSE64557)/Homer	1e-27	102	1e-43	18	-84	346	ELF3			MYB118(MYB)/colamp-MYB118-DAP-Seq(GSE60143)/Homer	0.1	405	0.01	306	-99	346	MYB118
	Maz(Zf)/HepG2-Maz-ChIP-Seq(GSE31477)/Homer	1e-13	177	1e-09	93	-84	347	Maz			CArG(MADS)/PUER-Srf-ChIP-Seq(Sullivan_et_al.)/Homer	0.1	407	0.01	307	-100	347	CArG
	NF-E2(bZIP)/K562-NFE2-ChIP-Seq(GSE31477)/Homer	1e-29	96	1e-97	11	-85	348	NF-E2			Pax8(Paired,Homeobox)/Thyroid-Pax8-ChIP-Seq(GSE26938)/Homer	0.1	408	0.01	308	-100	348	Pax8
	CRE(bZIP)/Promoter/Homer	1e-08	246	0.001	161	-85	349	CRE			HuR(?)/HEK293-HuR-CLIP-Seq(GSE87887)/Homer	0.1	409	0.01	309	-100	349	HuR
	LHX9(Homeobox)/Hct116-LHX9.V5-ChIP-Seq(GSE116822)/Homer	1e-08	247	0.001	162	-85	350	LHX9			Sox17(HMG)/Endoderm-Sox17-ChIP-Seq(GSE61475)/Homer	1e-11	197	1e-21	94	-103	350	Sox17
	HY5(bZIP)/colamp-HY5-DAP-Seq(GSE60143)/Homer	1e-08	248	0.001	163	-85	351	HY5			TGA3(bZIP)/colamp-TGA3-DAP-Seq(GSE60143)/Homer	1e-11	198	1e-21	95	-103	351	TGA3
	At5g66730(C2H2)/colamp-At5g66730-DAP-Seq(GSE60143)/Homer	0.001	359	0.1	270	-89	352	At5g66730			Sox7(HMG)/ESC-Sox7-ChIP-Seq(GSE133899)/Homer	1e-06	254	1e-09	149	-105	352	Sox7
	MYB98(MYB)/col-MYB98-DAP-Seq(GSE60143)/Homer	0.001	360	0.1	271	-89	353	MYB98			TGA4(bZIP)/colamp-TGA4-DAP-Seq(GSE60143)/Homer	1e-12	190	1e-24	83	-107	353	TGA4
	ATHB13(Homeobox)/col-ATHB13-DAP-Seq(GSE60143)/Homer	0.001	361	0.1	272	-89	354	ATHB13			Sox6(HMG)/Myotubes-Sox6-ChIP-Seq(GSE32627)/Homer	1e-11	199	1e-23	87	-112	354	Sox6
	Oct2(POU,Homeobox)/Bcell-Oct2-ChIP-Seq(GSE21512)/Homer	0.001	362	0.1	273	-89	355	2021-10-02			Sox21(HMG)/ESC-SOX21-ChIP-Seq(GSE110505)/Homer	1e-08	226	1e-16	113	-113	355	Sox21
	PHV(HB)/col-PHV-DAP-Seq(GSE60143)/Homer	0.001	363	0.1	274	-89	356	PHV			HOXA9(Homeobox)/HSC-Hoxa9-ChIP-Seq(GSE33509)/Homer	1e-13	180	1e-33	64	-116	356	HOXA9
	Smad4(MAD)/ESC-SMAD4-ChIP-Seq(GSE29422)/Homer	0.001	364	0.1	275	-89	357	Smad4			REF6(Zf)/Arabidopsis-REF6-ChIP-Seq(GSE106942)/Homer	1e-05	272	1e-08	156	-116	357	REF6
	SeqBias: polyA-repeat	0.001	365	0.1	276	-89	358	SeqBias: polyA-repeat			STAT6(Stat)/CD4-Stat6-ChIP-Seq(GSE22104)/Homer	1	428	0.01	310	-118	358	STAT6
	HAT1(Homeobox)/col-HAT1-DAP-Seq(GSE60143)/Homer	0.001	366	0.1	277	-89	359	HAT1			WUS1(Homeobox)/colamp-WUS1-DAP-Seq(GSE60143)/Homer	1	429	0.01	311	-118	359	WUS1
	HAT2(Homeobox)/colamp-HAT2-DAP-Seq(GSE60143)/Homer	0.001	367	0.1	278	-89	360	HAT2			bZIP:IRF(bZIP,IRF)/Th17-BatF-ChIP-Seq(GSE39756)/Homer	1	430	0.01	312	-118	360	bZIP:IRF
	ATHB6(Homeobox)/col-ATHB6-DAP-Seq(GSE60143)/Homer	0.001	369	0.1	279	-90	361	ATHB6			WRKY18(WRKY)/col-WRKY18-DAP-Seq(GSE60143)/Homer	1	431	0.01	313	-118	361	WRKY18
	IRF8(IRF)/BMDM-IRF8-ChIP-Seq(GSE77884)/Homer	0.001	370	0.1	280	-90	362	IRF8			AGL15(MADS)/col-AGL15-DAP-Seq(GSE60143)/Homer	1	432	0.01	314	-118	362	AGL15
	Bach1(bZIP)/K562-Bach1-ChIP-Seq(GSE31477)/Homer	1e-27	103	1e-84	12	-91	363	Bach1			WRKY30(WRKY)/colamp-WRKY30-DAP-Seq(GSE60143)/Homer	1	433	0.01	315	-118	363	WRKY30
	GLIS3(Zf)/Thyroid-Glis3.GFP-ChIP-Seq(GSE103297)/Homer	0.001	372	0.1	281	-91	364	GLIS3			HSFC1(HSF)/col-HSFC1-DAP-Seq(GSE60143)/Homer	1	435	0.01	316	-119	364	HSFC1
	WRKY46(WRKY)/colamp-WRKY46-DAP-Seq(GSE60143)/Homer	0.001	373	0.1	282	-91	365	WRKY46			STZ(C2H2)/colamp-STZ-DAP-Seq(GSE60143)/Homer	1	436	0.01	317	-119	365	STZ
	SpiB(ETS)/OCILY3-SPIB-ChIP-Seq(GSE56857)/Homer	1e-06	283	0.01	190	-93	366	SpiB			bHLH18(bHLH)/col-bHLH18-DAP-Seq(GSE60143)/Homer	1	437	0.01	318	-119	366	bHLH18
	ETV4(ETS)/HepG2-ETV4-ChIP-Seq(ENCODE)/Homer	1e-18	139	1e-21	45	-94	367	ETV4			ANAC079(NAC)/colamp-ANAC079-DAP-Seq(GSE60143)/Homer	1	438	0.01	319	-119	367	ANAC079
	HOXB13(Homeobox)/ProstateTumor-HOXB13-ChIP-Seq(GSE56288)/Homer	1e-16	159	1e-15	65	-94	368	HOXB13			CRE(bZIP)/Promoter/Homer	1e-05	273	1e-09	150	-123	368	CRE
	ETV1(ETS)/GIST48-ETV1-ChIP-Seq(GSE22441)/Homer	1e-22	126	1e-29	30	-96	369	ETV1			FOXP1(Forkhead)/H9-FOXP1-ChIP-Seq(GSE31006)/Homer	1e-16	151	1e-54	27	-124	369	FOXP1
	Elf4(ETS)/BMDM-Elf4-ChIP-Seq(GSE88699)/Homer	1e-23	123	1e-34	23	-100	370	Elf4			TGA2(bZIP)/colamp-TGA2-DAP-Seq(GSE60143)/Homer	1e-07	238	1e-16	114	-124	370	TGA2
	KLF1(Zf)/HUDEP2-KLF1-CutnRun(GSE136251)/Homer	1e-19	131	1e-29	31	-100	371	KLF1			WRKY31(WRKY)/colamp-WRKY31-DAP-Seq(GSE60143)/Homer	0.001	340	0.0001	216	-124	371	WRKY31
	EHF(ETS)/LoVo-EHF-ChIP-Seq(GSE49402)/Homer	1e-23	124	1e-44	15	-109	372	EHF			HOXA2(Homeobox)/mES-Hoxa2-ChIP-Seq(Donaldson_et_al.)/Homer	0.001	341	0.0001	217	-124	372	HOXA2
	NFAT:AP1(RHD,bZIP)/Jurkat-NFATC1-ChIP-Seq(Jolma_et_al.)/Homer	1e-09	225	1e-07	114	-111	373	NFAT:AP1			GBF5(bZIP)/colamp-GBF5-DAP-Seq(GSE60143)/Homer	0.001	342	0.0001	218	-124	373	GBF5
	TGA2(bZIP)/colamp-TGA2-DAP-Seq(GSE60143)/Homer	1e-10	211	1e-09	94	-117	374	TGA2			GATA(Zf),IR3/iTreg-Gata3-ChIP-Seq(GSE20898)/Homer	0.001	344	0.0001	219	-125	374	GATA
	Foxh1(Forkhead)/hESC-FOXH1-ChIP-Seq(GSE29422)/Homer	1e-05	309	0.01	191	-118	375	Foxh1			MYB73(MYB)/col-MYB73-DAP-Seq(GSE60143)/Homer	1	446	0.01	320	-126	375	MYB73
	REF6(Zf)/Arabidopsis-REF6-ChIP-Seq(GSE106942)/Homer	1e-05	310	0.01	192	-118	376	REF6			ZNF519(Zf)/HEK293-ZNF519.GFP-ChIP-Seq(GSE58341)/Homer	1	450	0.01	321	-129	376	ZNF519
	Nur77(NR)/K562-NR4A1-ChIP-Seq(GSE31363)/Homer	1e-06	284	0.001	164	-120	377	Nur77			AT3G42860(zfGRF)/col-AT3G42860-DAP-Seq(GSE60143)/Homer	1	452	0.01	322	-130	377	AT3G42860
	EWS:ERG-fusion(ETS)/CADO_ES1-EWS:ERG-ChIP-Seq(SRA014231)/Homer	1e-14	169	1e-24	39	-130	378	EWS:ERG-fusion			FEA4(bZIP)/Corn-FEA4-ChIP-Seq(GSE61954)/Homer	1e-08	227	1e-21	96	-131	378	FEA4
	Phox2b(Homeobox)/CLBGA-PHOX2B-ChIP-Seq(GSE90683)/Homer	0.01	414	0.1	283	-131	379	Phox2b			TGA5(bZIP)/col-TGA5-DAP-Seq(GSE60143)/Homer	1e-09	213	1e-25	81	-132	379	TGA5
	AtGRF6(GRF)/col-AtGRF6-DAP-Seq(GSE60143)/Homer	0.01	415	0.1	284	-131	380	AtGRF6			Isl1(Homeobox)/Neuron-Isl1-ChIP-Seq(GSE31456)/Homer	0.01	382	0.001	246	-136	380	Isl1
	ERE(NR),IR3/MCF7-ERa-ChIP-Seq(Unpublished)/Homer	0.01	417	0.1	285	-132	381	ERE			AT3G58630(Trihelix)/col-AT3G58630-DAP-Seq(GSE60143)/Homer	1	459	0.01	323	-136	381	AT3G58630
	HDG7(HB)/col-HDG7-DAP-Seq(GSE60143)/Homer	0.01	419	0.1	286	-133	382	HDG7			WRKY45(WRKY)/col-WRKY45-DAP-Seq(GSE60143)/Homer	0.01	384	0.001	247	-137	382	WRKY45
	Srebp1a(bHLH)/HepG2-Srebp1a-ChIP-Seq(GSE31477)/Homer	0.01	420	0.1	287	-133	383	Srebp1a			AP-2alpha(AP2)/Hela-AP2alpha-ChIP-Seq(GSE31477)/Homer	1e-07	239	1e-18	101	-138	383	AP-2alpha
	LBD23(LOBAS2)/colamp-LBD23-DAP-Seq(GSE60143)/Homer	0.01	421	0.1	288	-133	384	LBD23			NAP(NAC)/col-NAP-DAP-Seq(GSE60143)/Homer	0.0001	305	1e-07	167	-138	384	NAP
	REB1/SacCer-Promoters/Homer	0.01	422	0.1	289	-133	385	REB1/SacCer-Promoters/Homer			HSFB4(HSF)/col-HSFB4-DAP-Seq(GSE60143)/Homer	1	462	0.01	324	-138	385	HSFB4
	LXRE(NR),DR4/RAW-LXRb.biotin-ChIP-Seq(GSE21512)/Homer	0.01	423	0.1	290	-133	386	LXRE			ZNF528(Zf)/HEK293-ZNF528.GFP-ChIP-Seq(GSE58341)/Homer	1	464	0.01	325	-139	386	ZNF528
	EBF1(EBF)/Near-E2A-ChIP-Seq(GSE21512)/Homer	0.01	424	0.1	291	-133	387	EBF1			NF-E2(bZIP)/K562-NFE2-ChIP-Seq(GSE31477)/Homer	1e-16	152	1e-237	11	-141	387	NF-E2
	Pknox1(Homeobox)/ES-Prep1-ChIP-Seq(GSE63282)/Homer	0.01	425	0.1	292	-133	388	Pknox1			MYB41(MYB)/col-MYB41-DAP-Seq(GSE60143)/Homer	1	467	0.01	326	-141	388	MYB41
	Tbet(T-box)/CD8-Tbet-ChIP-Seq(GSE33802)/Homer	0.0001	328	0.01	193	-135	389	Tbet			HY5(bZIP)/colamp-HY5-DAP-Seq(GSE60143)/Homer	0.001	343	1e-05	193	-150	389	HY5
	EBF2(EBF)/BrownAdipose-EBF2-ChIP-Seq(GSE97114)/Homer	0.0001	329	0.01	194	-135	390	EBF2			WRKY3(WRKY)/col-WRKY3-DAP-Seq(GSE60143)/Homer	0.001	345	1e-05	194	-151	390	WRKY3
	Tcfcp2l1(CP2)/mES-Tcfcp2l1-ChIP-Seq(GSE11431)/Homer	0.01	428	0.1	293	-135	391	Tcfcp2l1			At5g04390(C2H2)/col200-At5g04390-DAP-Seq(GSE60143)/Homer	0.001	346	1e-05	195	-151	391	At5g04390
	NFE2L2(bZIP)/HepG2-NFE2L2-ChIP-Seq(Encode)/Homer	1e-17	152	1e-44	16	-136	392	NFE2L2			NFkB-p65(RHD)/GM12787-p65-ChIP-Seq(GSE19485)/Homer	1e-08	228	1e-29	76	-152	392	NFkB-p65
	Nrf2(bZIP)/Lymphoblast-Nrf2-ChIP-Seq(GSE37589)/Homer	1e-17	151	1e-77	13	-138	393	Nrf2			MYB63(MYB)/col-MYB63-DAP-Seq(GSE60143)/Homer	1	479	0.01	327	-152	393	MYB63
	Zic2(Zf)/ESC-Zic2-ChIP-Seq(SRP197560)/Homer	1e-06	285	0.0001	147	-138	394	Zic2			Pbx3(Homeobox)/GM12878-PBX3-ChIP-Seq(GSE32465)/Homer	0.1	401	0.001	248	-153	394	Pbx3
	ELF1(ETS)/Jurkat-ELF1-ChIP-Seq(SRA014231)/Homer	1e-10	212	1e-14	67	-145	395	ELF1			WRKY22(WRKY)/colamp-WRKY22-DAP-Seq(GSE60143)/Homer	0.1	402	0.001	249	-153	395	WRKY22
	AP-2alpha(AP2)/Hela-AP2alpha-ChIP-Seq(GSE31477)/Homer	1e-07	267	1e-06	122	-145	396	AP-2alpha			Bach1(bZIP)/K562-Bach1-ChIP-Seq(GSE31477)/Homer	1e-14	167	1e-215	13	-154	396	Bach1
	ATHB23(ZFHD)/col-ATHB23-DAP-Seq(GSE60143)/Homer	1e-05	312	0.001	165	-147	397	ATHB23			WRKY40(WRKY)/colamp-WRKY40-DAP-Seq(GSE60143)/Homer	0.1	404	0.001	250	-154	397	WRKY40
	OCT:OCT-short(POU,Homeobox)/NPC-OCT6-ChIP-Seq(GSE43916)/Homer	1e-05	313	0.001	166	-147	398	OCT:OCT-short			Rbpj1(?)/Panc1-Rbpj1-ChIP-Seq(GSE47459)/Homer	0.0001	306	1e-09	151	-155	398	Rbpj1
	ELF5(ETS)/T47D-ELF5-ChIP-Seq(GSE30407)/Homer	1e-14	170	1e-37	19	-151	399	ELF5			ATHB6(Homeobox)/Arabidopsis-HB6-ChIP-Seq(GSE80564)/Homer	0.1	406	0.001	251	-155	399	ATHB6
	EWS:FLI1-fusion(ETS)/SK_N_MC-EWS:FLI1-ChIP-Seq(SRA014231)/Homer	1e-09	226	1e-14	68	-158	400	EWS:FLI1-fusion			MYB98(MYB)/col-MYB98-DAP-Seq(GSE60143)/Homer	0.1	410	0.001	252	-158	400	MYB98
	CRC(C2C2YABBY)/col-CRC-DAP-Seq(GSE60143)/Homer	1e-05	311	0.0001	148	-163	401	CRC			GRE(NR),IR3/RAW264.7-GRE-ChIP-Seq(Unpublished)/Homer	0.1	412	0.001	253	-159	401	GRE
	ATAF1(NAC)/col-ATAF1-DAP-Seq(GSE60143)/Homer	0.0001	330	0.001	167	-163	402	ATAF1			NAM(NAC)/col-NAM-DAP-Seq(GSE60143)/Homer	0.1	415	0.001	254	-161	402	NAM
	ATHB34(ZFHD)/colamp-ATHB34-DAP-Seq(GSE60143)/Homer	0.0001	331	0.001	168	-163	403	ATHB34			HAT2(Homeobox)/colamp-HAT2-DAP-Seq(GSE60143)/Homer	0.1	416	0.001	255	-161	403	HAT2
	ATHB33(ZFHD)/col-ATHB33-DAP-Seq(GSE60143)/Homer	1e-05	314	0.0001	149	-165	404	ATHB33			Pknox1(Homeobox)/ES-Prep1-ChIP-Seq(GSE63282)/Homer	0.01	385	0.0001	220	-165	404	Pknox1
	KLF6(Zf)/PDAC-KLF6-ChIP-Seq(GSE64557)/Homer	1e-11	193	1e-33	25	-168	405	KLF6			ATAF1(NAC)/col-ATAF1-DAP-Seq(GSE60143)/Homer	0.0001	307	1e-10	139	-168	405	ATAF1
	SPDEF(ETS)/VCaP-SPDEF-ChIP-Seq(SRA014231)/Homer	1e-09	227	1e-16	58	-169	406	SPDEF			Dorsal(RHD)/Embryo-dl-ChIP-Seq(GSE65441)/Homer	0.0001	308	1e-10	140	-168	406	Dorsal
	ETS(ETS)/Promoter/Homer	1e-07	268	1e-09	95	-173	407	ETS			HOXA1(Homeobox)/mES-Hoxa1-ChIP-Seq(SRP084292)/Homer	0.001	347	1e-06	176	-171	407	HOXA1
	PU.1-IRF(ETS:IRF)/Bcell-PU.1-ChIP-Seq(GSE21512)/Homer	0.001	368	0.01	195	-173	408	PU.1-IRF			ATHB5(HB)/colamp-ATHB5-DAP-Seq(GSE60143)/Homer	1	434	0.001	256	-178	408	ATHB5
	Klf4(Zf)/mES-Klf4-ChIP-Seq(GSE11431)/Homer	1e-11	194	1e-37	20	-174	409	Klf4			Replumless(BLH)/Arabidopsis-RPL.GFP-ChIP-Seq(GSE78727)/Homer	0.001	348	1e-07	168	-180	409	Replumless
	ATHB25(ZFHD)/colamp-ATHB25-DAP-Seq(GSE60143)/Homer	0.001	371	0.01	196	-175	410	ATHB25			STAT5(Stat)/mCD4+-Stat5-ChIP-Seq(GSE12346)/Homer	0.001	349	1e-07	169	-180	410	STAT5
	AT1G76880(Trihelix)/col-AT1G76880-DAP-Seq(GSE60143)/Homer	0.001	374	0.01	197	-177	411	AT1G76880			Foxh1(Forkhead)/hESC-FOXH1-ChIP-Seq(GSE29422)/Homer	0.001	350	1e-07	170	-180	411	Foxh1
	GATA(Zf),IR3/iTreg-Gata3-ChIP-Seq(GSE20898)/Homer	0.001	375	0.01	198	-177	412	GATA			Pdx1(Homeobox)/Islet-Pdx1-ChIP-Seq(SRA008281)/Homer	1e-09	214	1e-50	33	-181	412	Pdx1
	KLF5(Zf)/LoVo-KLF5-ChIP-Seq(GSE49402)/Homer	1e-11	195	1e-44	17	-178	413	KLF5			NFE2L2(bZIP)/HepG2-NFE2L2-ChIP-Seq(Encode)/Homer	1e-10	202	1e-111	19	-183	413	NFE2L2
	EKLF(Zf)/Erythrocyte-Klf1-ChIP-Seq(GSE20478)/Homer	1e-10	213	1e-27	35	-178	414	EKLF			SVP(MADS)/col-SVP-DAP-Seq(GSE60143)/Homer	1	440	0.001	257	-183	414	SVP
	AP-2gamma(AP2)/MCF7-TFAP2C-ChIP-Seq(GSE21234)/Homer	1e-06	286	1e-08	103	-183	415	AP-2gamma			FXR(NR),IR1/Liver-FXR-ChIP-Seq(Chong_et_al.)/Homer	1	443	0.001	258	-185	415	FXR
	MafB(bZIP)/BMM-Mafb-ChIP-Seq(GSE75722)/Homer	1e-08	249	1e-16	59	-190	416	MafB			WRKY46(WRKY)/colamp-WRKY46-DAP-Seq(GSE60143)/Homer	1	444	0.001	259	-185	416	WRKY46
	Elk4(ETS)/Hela-Elk4-ChIP-Seq(GSE31477)/Homer	0.0001	332	1e-05	130	-202	417	Elk4			WRKY8(WRKY)/colamp-WRKY8-DAP-Seq(GSE60143)/Homer	1	445	0.001	260	-185	417	WRKY8
	Klf9(Zf)/GBM-Klf9-ChIP-Seq(GSE62211)/Homer	1e-06	287	1e-11	82	-205	418	Klf9			ZNF669(Zf)/HEK293-ZNF669.GFP-ChIP-Seq(GSE58341)/Homer	1	447	0.001	261	-186	418	ZNF669
	PU.1(ETS)/ThioMac-PU.1-ChIP-Seq(GSE21512)/Homer	1e-07	269	1e-16	60	-209	419	PU.1			RUNX(Runt)/HPC7-Runx1-ChIP-Seq(GSE22178)/Homer	1e-07	240	1e-37	53	-187	419	RUNX
	MafA(bZIP)/Islet-MafA-ChIP-Seq(GSE30298)/Homer	1e-06	288	1e-13	73	-215	420	MafA			Unknown4/Drosophila-Promoters/Homer	1	451	0.001	262	-189	420	Unknown4/Drosophila-Promoters/Homer
	IRF1(IRF)/PBMC-IRF1-ChIP-Seq(GSE43036)/Homer	0.01	426	0.01	199	-227	421	IRF1			IRF:BATF(IRF:bZIP)/pDC-Irf8-ChIP-Seq(GSE66899)/Homer	0.1	411	0.0001	221	-190	421	IRF:BATF
	PGR(NR)/EndoStromal-PGR-ChIP-Seq(GSE69539)/Homer	0.01	427	0.01	200	-227	422	PGR			WRKY21(WRKY)/colamp-WRKY21-DAP-Seq(GSE60143)/Homer	1	453	0.001	263	-190	422	WRKY21
	Sp1(Zf)/Promoter/Homer	0.01	429	0.01	201	-228	423	Sp1			Nrf2(bZIP)/Lymphoblast-Nrf2-ChIP-Seq(GSE37589)/Homer	1e-10	203	1e-219	12	-191	423	Nrf2
	M1BP(Zf)/S2R+-M1BP-ChIP-Seq(GSE49842)/Homer	0.01	430	0.01	202	-228	424	M1BP			ATHB6(Homeobox)/col-ATHB6-DAP-Seq(GSE60143)/Homer	1	456	0.001	264	-192	424	ATHB6
	ZNF416(Zf)/HEK293-ZNF416.GFP-ChIP-Seq(GSE58341)/Homer	0.01	432	0.01	203	-229	425	ZNF416			NFkB-p50,p52(RHD)/Monocyte-p50-ChIP-Chip(Schreiber_et_al.)/Homer	0.1	418	0.0001	222	-196	425	NFkB-p50,p52
	ATHB15(HB)/col-ATHB15-DAP-Seq(GSE60143)/Homer	0.01	433	0.01	204	-229	426	ATHB15			PBX2(Homeobox)/K562-PBX2-ChIP-Seq(Encode)/Homer	1e-07	241	1e-41	44	-197	426	PBX2
	NAP(NAC)/col-NAP-DAP-Seq(GSE60143)/Homer	0.01	435	0.01	205	-230	427	NAP			AT3G25990(Trihelix)/colamp-AT3G25990-DAP-Seq(GSE60143)/Homer	0.1	420	0.0001	223	-197	427	AT3G25990
	Elk1(ETS)/Hela-Elk1-ChIP-Seq(GSE31477)/Homer	0.0001	333	1e-09	96	-237	428	Elk1			GATA(Zf),IR4/iTreg-Gata3-ChIP-Seq(GSE20898)/Homer	0.1	422	0.0001	224	-198	428	GATA
	Replumless(BLH)/Arabidopsis-RPL.GFP-ChIP-Seq(GSE78727)/Homer	0.1	446	0.01	206	-240	429	Replumless			BOS1(MYB)/col-BOS1-DAP-Seq(GSE60143)/Homer	1	463	0.001	265	-198	429	BOS1
	NFkB-p50,p52(RHD)/Monocyte-p50-ChIP-Chip(Schreiber_et_al.)/Homer	0.1	447	0.01	207	-240	430	NFkB-p50,p52			LIN-39(Homeobox)/cElegans.L3-LIN39-ChIP-Seq(modEncode)/Homer	0.0001	310	1e-17	107	-203	430	LIN-39
	Mef2b(MADS)/HEK293-Mef2b.V5-ChIP-Seq(GSE67450)/Homer	0.1	448	0.01	208	-240	431	Mef2b			AT5G25475(ABI3VP1)/col-AT5G25475-DAP-Seq(GSE60143)/Homer	1	469	0.001	266	-203	431	AT5G25475
	ATHB6(Homeobox)/Arabidopsis-HB6-ChIP-Seq(GSE80564)/Homer	0.1	449	0.01	209	-240	432	ATHB6			RUNX1(Runt)/Jurkat-RUNX1-ChIP-Seq(GSE29180)/Homer	1e-05	274	1e-33	65	-209	432	RUNX1
	AT5G25475(ABI3VP1)/col-AT5G25475-DAP-Seq(GSE60143)/Homer	0.1	450	0.01	210	-240	433	AT5G25475			GT2(Trihelix)/colamp-GT2-DAP-Seq(GSE60143)/Homer	0.01	386	1e-06	177	-209	433	GT2
	AT3G25990(Trihelix)/colamp-AT3G25990-DAP-Seq(GSE60143)/Homer	1	458	0.01	211	-247	434	AT3G25990			WRKY24(WRKY)/colamp-WRKY24-DAP-Seq(GSE60143)/Homer	0.01	388	1e-06	178	-210	434	WRKY24
	IRF2(IRF)/Erythroblas-IRF2-ChIP-Seq(GSE36985)/Homer	1	459	0.01	212	-247	435	IRF2			WRKY71(WRKY)/col-WRKY71-DAP-Seq(GSE60143)/Homer	0.01	389	1e-06	179	-210	435	WRKY71
	GRE(NR),IR3/A549-GR-ChIP-Seq(GSE32465)/Homer	1	460	0.01	213	-247	436	GRE			NFAT:AP1(RHD,bZIP)/Jurkat-NFATC1-ChIP-Seq(Jolma_et_al.)/Homer	0.0001	309	1e-20	98	-211	436	NFAT:AP1
	Arnt:Ahr(bHLH)/MCF7-Arnt-ChIP-Seq(Lo_et_al.)/Homer	1	461	0.01	214	-247	437	Arnt:Ahr			WRKY43(WRKY)/colamp-WRKY43-DAP-Seq(GSE60143)/Homer	1	439	0.0001	225	-214	437	WRKY43
	GRE(NR),IR3/RAW264.7-GRE-ChIP-Seq(Unpublished)/Homer	1	462	0.01	215	-247	438	GRE			Unknown3/Drosophila-Promoters/Homer	0.01	387	1e-07	171	-216	438	Unknown3/Drosophila-Promoters/Homer
	IRF3(IRF)/BMDM-Irf3-ChIP-Seq(GSE67343)/Homer	1	466	0.01	216	-250	439	IRF3			WRKY11(WRKY)/col-WRKY11-DAP-Seq(GSE60143)/Homer	0.1	413	1e-05	196	-217	439	WRKY11
	MafK(bZIP)/C2C12-MafK-ChIP-Seq(GSE36030)/Homer	1e-07	270	1e-69	14	-256	440	MafK			SGR5(C2H2)/colamp-SGR5-DAP-Seq(GSE60143)/Homer	0.1	414	1e-05	197	-217	440	SGR5
	PAX3:FKHR-fusion(Paired,Homeobox)/Rh4-PAX3:FKHR-ChIP-Seq(GSE19063)/Homer	1	473	0.01	217	-256	441	PAX3:FKHR-fusion			WRKY14(WRKY)/colamp-WRKY14-DAP-Seq(GSE60143)/Homer	0.1	417	1e-05	198	-219	441	WRKY14
	ATHB24(ZFHD)/colamp-ATHB24-DAP-Seq(GSE60143)/Homer	0.01	431	0.001	169	-262	442	ATHB24			GRE(NR),IR3/A549-GR-ChIP-Seq(GSE32465)/Homer	1	449	0.0001	226	-223	442	GRE
	ANAC053(NAC)/colamp-ANAC053-DAP-Seq(GSE60143)/Homer	1	480	0.01	218	-262	443	ANAC053			WRKY42(WRKY)/colamp-WRKY42-DAP-Seq(GSE60143)/Homer	0.1	424	1e-05	199	-225	443	WRKY42
	p63(p53)/Keratinocyte-p63-ChIP-Seq(GSE17611)/Homer	1	482	0.01	219	-263	444	p63			Nur77(NR)/K562-NR4A1-ChIP-Seq(GSE31363)/Homer	0.1	425	1e-05	200	-225	444	Nur77
	O2(bZIP)/Corn-O2-ChIP-Seq(GSE63991)/Homer	0.01	434	0.001	170	-264	445	O2			ANAC046(NAC)/colamp-ANAC046-DAP-Seq(GSE60143)/Homer	0.001	351	1e-15	118	-233	445	ANAC046
	Dorsal(RHD)/Embryo-dl-ChIP-Seq(GSE65441)/Homer	0.001	376	1e-08	104	-272	446	Dorsal			WRKY65(WRKY)/colamp-WRKY65-DAP-Seq(GSE60143)/Homer	0.1	419	1e-06	180	-239	446	WRKY65
	NFkB-p65-Rel(RHD)/ThioMac-LPS-Expression(GSE23622)/Homer	1e-05	315	1e-26	36	-279	447	NFkB-p65-Rel			Hnf1(Homeobox)/Liver-Foxa2-Chip-Seq(GSE25694)/Homer	0.1	421	1e-06	181	-240	447	Hnf1
	CEBP:AP1(bZIP)/ThioMac-CEBPb-ChIP-Seq(GSE21512)/Homer	0.001	377	1e-09	97	-280	448	CEBP:AP1			STAT6(Stat)/Macrophage-Stat6-ChIP-Seq(GSE38377)/Homer	1	441	1e-05	201	-240	448	STAT6
	Npas4(bHLH)/Neuron-Npas4-ChIP-Seq(GSE127793)/Homer	1	463	0.001	171	-292	449	Npas4			PAX5(Paired,Homeobox)/GM12878-PAX5-ChIP-Seq(GSE32465)/Homer	1	442	1e-05	202	-240	449	PAX5
	GATA(Zf),IR4/iTreg-Gata3-ChIP-Seq(GSE20898)/Homer	1	464	0.001	172	-292	450	GATA			ATHB25(ZFHD)/colamp-ATHB25-DAP-Seq(GSE60143)/Homer	0.1	423	1e-06	182	-241	450	ATHB25
	Zfp809(Zf)/ES-Zfp809-ChIP-Seq(GSE70799)/Homer	1	465	0.001	173	-292	451	Zfp809			WRKY47(WRKY)/colamp-WRKY47-DAP-Seq(GSE60143)/Homer	0.1	426	1e-06	183	-243	451	WRKY47
	STAT6(Stat)/Macrophage-Stat6-ChIP-Seq(GSE38377)/Homer	1	470	0.001	174	-296	452	STAT6			Npas4(bHLH)/Neuron-Npas4-ChIP-Seq(GSE127793)/Homer	1	448	1e-05	203	-245	452	Npas4
	p53(p53)/Saos-p53-ChIP-Seq(GSE15780)/Homer	1	477	0.001	175	-302	453	p53			p73(p53)/Trachea-p73-ChIP-Seq(PRJNA310161)/Homer	1	473	0.0001	227	-246	453	p73
	p53(p53)/Saos-p53-ChIP-Seq/Homer	1	478	0.001	176	-302	454	p53			MYB40(MYB)/col-MYB40-DAP-Seq(GSE60143)/Homer	1	476	0.0001	228	-248	454	MYB40
	MYB10(MYB)/col-MYB10-DAP-Seq(GSE60143)/Homer	1	483	0.001	177	-306	455	MYB10			Tcfcp2l1(CP2)/mES-Tcfcp2l1-ChIP-Seq(GSE11431)/Homer	1	460	1e-05	204	-256	455	Tcfcp2l1
	PAX5(Paired,Homeobox),condensed/GM12878-PAX5-ChIP-Seq(GSE32465)/Homer	0.01	438	1e-05	131	-307	456	PAX5			ATHB34(ZFHD)/colamp-ATHB34-DAP-Seq(GSE60143)/Homer	0.01	391	1e-11	133	-258	456	ATHB34
	ANAC038(NAC)/col-ANAC038-DAP-Seq(GSE60143)/Homer	0.01	439	1e-05	132	-307	457	ANAC038			ATHB23(ZFHD)/col-ATHB23-DAP-Seq(GSE60143)/Homer	0.01	390	1e-12	125	-265	457	ATHB23
	AT1G76870(Trihelix)/col-AT1G76870-DAP-Seq(GSE60143)/Homer	0.01	441	1e-06	123	-318	458	AT1G76870			AT2G38300(G2like)/col-AT2G38300-DAP-Seq(GSE60143)/Homer	1	472	1e-05	205	-267	458	AT2G38300
	PAX5(Paired,Homeobox)/GM12878-PAX5-ChIP-Seq(GSE32465)/Homer	1	469	0.0001	150	-319	459	PAX5			p63(p53)/Keratinocyte-p63-ChIP-Seq(GSE17611)/Homer	1	454	1e-06	184	-270	459	p63
	MYB40(MYB)/col-MYB40-DAP-Seq(GSE60143)/Homer	1	471	0.0001	151	-320	460	MYB40			Hoxb4(Homeobox)/ES-Hoxb4-ChIP-Seq(GSE34014)/Homer	0.001	353	1e-26	79	-274	460	Hoxb4
	ETS:RUNX(ETS,Runt)/Jurkat-RUNX1-ChIP-Seq(GSE17954)/Homer	1	472	0.0001	152	-320	461	ETS:RUNX			ABF1/SacCer-Promoters/Homer	1	461	1e-06	185	-276	461	ABF1/SacCer-Promoters/Homer
	KAN2(G2like)/colamp-KAN2-DAP-Seq(GSE60143)/Homer	0.1	454	1e-06	124	-330	462	KAN2			RUNX-AML(Runt)/CD4+-PolII-ChIP-Seq(Barski_et_al.)/Homer	0.0001	311	1e-56	26	-285	462	RUNX-AML
	ANAC046(NAC)/colamp-ANAC046-DAP-Seq(GSE60143)/Homer	0.01	436	1e-08	105	-331	463	ANAC046			p53(p53)/Saos-p53-ChIP-Seq(GSE15780)/Homer	1	474	1e-06	186	-288	463	p53
	IRF:BATF(IRF:bZIP)/pDC-Irf8-ChIP-Seq(GSE66899)/Homer	1	468	1e-05	133	-335	464	IRF:BATF			p53(p53)/Saos-p53-ChIP-Seq/Homer	1	475	1e-06	187	-288	464	p53
	STAT5(Stat)/mCD4+-Stat5-ChIP-Seq(GSE12346)/Homer	0.1	452	1e-07	115	-337	465	STAT5			CEBP(bZIP)/ThioMac-CEBPb-ChIP-Seq(GSE21512)/Homer	0.001	352	1e-34	60	-292	465	CEBP
	AT2G38300(G2like)/col-AT2G38300-DAP-Seq(GSE60143)/Homer	1	474	1e-05	134	-340	466	AT2G38300			ATHB24(ZFHD)/colamp-ATHB24-DAP-Seq(GSE60143)/Homer	0.1	427	1e-11	134	-293	466	ATHB24
	Stat3+il21(Stat)/CD4-Stat3-ChIP-Seq(GSE19198)/Homer	0.01	440	1e-09	98	-342	467	Stat3+il21			RUNX2(Runt)/PCa-RUNX2-ChIP-Seq(GSE33889)/Homer	0.001	354	1e-35	57	-297	467	RUNX2
	KLF10(Zf)/HEK293-KLF10.GFP-ChIP-Seq(GSE58341)/Homer	1	481	1e-05	135	-346	468	KLF10			HNF1b(Homeobox)/PDAC-HNF1B-ChIP-Seq(GSE64557)/Homer	1	471	1e-07	172	-299	468	HNF1b
	STAT1(Stat)/HelaS3-STAT1-ChIP-Seq(GSE12782)/Homer	0.1	455	1e-08	106	-349	469	STAT1			PAX3:FKHR-fusion(Paired,Homeobox)/Rh4-PAX3:FKHR-ChIP-Seq(GSE19063)/Homer	1	457	1e-08	157	-300	469	PAX3:FKHR-fusion
	ASHR1(ND)/col-ASHR1-DAP-Seq(GSE60143)/Homer	1	467	1e-07	116	-351	470	ASHR1			ASHR1(ND)/col-ASHR1-DAP-Seq(GSE60143)/Homer	1	458	1e-09	152	-306	470	ASHR1
	RUNX-AML(Runt)/CD4+-PolII-ChIP-Seq(Barski_et_al.)/Homer	0.001	378	1e-31	26	-352	471	RUNX-AML			CRC(C2C2YABBY)/col-CRC-DAP-Seq(GSE60143)/Homer	1	465	1e-08	158	-307	471	CRC
	Rbpj1(?)/Panc1-Rbpj1-ChIP-Seq(GSE47459)/Homer	0.1	451	1e-09	99	-352	472	Rbpj1			Reverb(NR),DR2/RAW-Reverba.biotin-ChIP-Seq(GSE45914)/Homer	1	470	1e-08	159	-311	472	Reverb
	STAT4(Stat)/CD4-Stat4-ChIP-Seq(GSE22104)/Homer	0.01	437	1e-10	84	-353	473	STAT4			AT2G40260(G2like)/colamp-AT2G40260-DAP-Seq(GSE60143)/Homer	1	480	1e-08	160	-320	473	AT2G40260
	Stat3(Stat)/mES-Stat3-ChIP-Seq(GSE11431)/Homer	0.1	453	1e-09	100	-353	474	Stat3			ATHB33(ZFHD)/col-ATHB33-DAP-Seq(GSE60143)/Homer	1	455	1e-13	122	-333	474	ATHB33
	AT2G40260(G2like)/colamp-AT2G40260-DAP-Seq(GSE60143)/Homer	1	479	1e-07	117	-362	475	AT2G40260			KAN2(G2like)/colamp-KAN2-DAP-Seq(GSE60143)/Homer	1	478	1e-10	141	-337	475	KAN2
	HNF1b(Homeobox)/PDAC-HNF1B-ChIP-Seq(GSE64557)/Homer	1	475	1e-08	107	-368	476	HNF1b			MafA(bZIP)/Islet-MafA-ChIP-Seq(GSE30298)/Homer	0.01	392	1e-38	49	-343	476	MafA
	Hnf1(Homeobox)/Liver-Foxa2-Chip-Seq(GSE25694)/Homer	1	476	1e-08	108	-368	477	Hnf1			ANAC038(NAC)/col-ANAC038-DAP-Seq(GSE60143)/Homer	1	466	1e-17	108	-358	477	ANAC038
	CEBP(bZIP)/ThioMac-CEBPb-ChIP-Seq(GSE21512)/Homer	0.01	443	1e-14	69	-374	478	CEBP			MafK(bZIP)/C2C12-MafK-ChIP-Seq(GSE36030)/Homer	0.01	393	1e-168	14	-379	478	MafK
	GRHL2(CP2)/HBE-GRHL2-ChIP-Seq(GSE46194)/Homer	0.01	442	1e-21	46	-396	479	GRHL2			TEAD2(TEA)/Py2T-Tead2-ChIP-Seq(GSE55709)/Homer	1	477	1e-23	88	-389	479	TEAD2
	NFkB-p65(RHD)/GM12787-p65-ChIP-Seq(GSE19485)/Homer	0.01	444	1e-22	44	-400	480	NFkB-p65			TEAD4(TEA)/Tropoblast-Tead4-ChIP-Seq(GSE37350)/Homer	1	484	1e-33	66	-418	480	TEAD4
	RUNX1(Runt)/Jurkat-RUNX1-ChIP-Seq(GSE29180)/Homer	0.1	457	1e-20	49	-408	481	RUNX1			TEAD3(TEA)/HepG2-TEAD3-ChIP-Seq(Encode)/Homer	1	481	1e-35	58	-423	481	TEAD3
	RUNX(Runt)/HPC7-Runx1-ChIP-Seq(GSE22178)/Homer	0.01	445	1e-29	32	-413	482	RUNX			TEAD(TEA)/Fibroblast-PU.1-ChIP-Seq(Unpublished)/Homer	1	482	1e-39	48	-434	482	TEAD
	RUNX2(Runt)/PCa-RUNX2-ChIP-Seq(GSE33889)/Homer	0.1	456	1e-23	40	-416	483	RUNX2			TEAD1(TEAD)/HepG2-TEAD1-ChIP-Seq(Encode)/Homer	1	483	1e-40	47	-436	483	TEAD1
	TEAD2(TEA)/Py2T-Tead2-ChIP-Seq(GSE55709)/Homer	1	484	1e-23	41	-443	484	TEAD2			MafB(bZIP)/BMM-Mafb-ChIP-Seq(GSE75722)/Homer	1	468	1e-52	29	-439	484	MafB
	TEAD1(TEAD)/HepG2-TEAD1-ChIP-Seq(Encode)/Homer	1	488	1e-23	42	-446	485	TEAD1
	TEAD3(TEA)/HepG2-TEAD3-ChIP-Seq(Encode)/Homer	1	487	1e-29	33	-454	486	TEAD3
	TEAD(TEA)/Fibroblast-PU.1-ChIP-Seq(Unpublished)/Homer	1	486	1e-30	29	-457	487	TEAD
	TEAD4(TEA)/Tropoblast-Tead4-ChIP-Seq(GSE37350)/Homer	1	485	1e-31	27	-458	488	TEAD4

## Sheet: Figure 6
Figure 6B	Motif.Name	P.value.PRN	rank.PRN	P.value.PR	rank.PR	rankDiff	motif.Number	Motif.Short.Name
	Ascl2(bHLH)/ESC-Ascl2-ChIP-Seq(GSE97712)/Homer	0	1	1	497	496	1	Ascl2
	Snail1(Zf)/LS174T-SNAIL1.HA-ChIP-Seq(GSE127183)/Homer	0	2	1	498	496	2	Snail1
	E2A(bHLH)/proBcell-E2A-ChIP-Seq(GSE21978)/Homer	0	3	1	499	496	3	E2A
	Slug(Zf)/Mesoderm-Snai2-ChIP-Seq(GSE61475)/Homer	0	4	1	500	496	4	Slug
	E2A(bHLH),near_PU.1/Bcell-PU.1-ChIP-Seq(GSE21512)/Homer	0	5	1	501	496	5	E2A
	RFX(HTH)/K562-RFX3-ChIP-Seq(SRA012198)/Homer	0	6	1	502	496	6	RFX
	Rfx2(HTH)/LoVo-RFX2-ChIP-Seq(GSE49402)/Homer	0	7	1	503	496	7	Rfx2
	Ascl1(bHLH)/NeuralTubes-Ascl1-ChIP-Seq(GSE55840)/Homer	0	8	1	504	496	8	Ascl1
	MyoD(bHLH)/Myotube-MyoD-ChIP-Seq(GSE21614)/Homer	0	9	1	505	496	9	MyoD
	Myf5(bHLH)/GM-Myf5-ChIP-Seq(GSE24852)/Homer	0	10	1	506	496	10	Myf5
	Tcf12(bHLH)/GM12878-Tcf12-ChIP-Seq(GSE32465)/Homer	0	11	1	507	496	11	Tcf12
	MyoG(bHLH)/C2C12-MyoG-ChIP-Seq(GSE36024)/Homer	0	12	1	508	496	12	MyoG
	HLH-1(bHLH)/cElegans-Embryo-HLH1-ChIP-Seq(modEncode)/Homer	0	13	0.1	458	445	13	HLH-1
	Tgif2(Homeobox)/mES-Tgif2-ChIP-Seq(GSE55404)/Homer	0	14	0.1	459	445	14	Tgif2
	X-box(HTH)/NPC-H3K4me1-ChIP-Seq(GSE16256)/Homer	9.99999999963881e-315	68	1	509	441	15	X-box
	Rfx1(HTH)/NPC-H3K4me1-ChIP-Seq(GSE16256)/Homer	1e-282	77	1	510	433	16	Rfx1
	ZEB1(Zf)/PDAC-ZEB1-ChIP-Seq(GSE64557)/Homer	1e-254	84	1	511	427	17	ZEB1
	NGA4(ABI3VP1)/col-NGA4-DAP-Seq(GSE60143)/Homer	1e-236	89	1	512	423	18	NGA4
	ZEB2(Zf)/SNU398-ZEB2-ChIP-Seq(GSE103048)/Homer	1e-215	99	1	513	414	19	ZEB2
	LIN-39(Homeobox)/cElegans.L3-LIN39-ChIP-Seq(modEncode)/Homer	1e-204	104	1	514	410	20	LIN-39
	Tgif1(Homeobox)/mES-Tgif1-ChIP-Seq(GSE55404)/Homer	1e-186	115	1	515	400	21	Tgif1
	Sox21(HMG)/ESC-SOX21-ChIP-Seq(GSE110505)/Homer	1e-182	116	1	516	400	22	Sox21
	Zic3(Zf)/mES-Zic3-ChIP-Seq(GSE37889)/Homer	1e-170	118	1	517	399	23	Zic3
	Tbx5(T-box)/HL1-Tbx5.biotin-ChIP-Seq(GSE21529)/Homer	1e-163	122	1	518	396	24	Tbx5
	CTCF(Zf)/CD4+-CTCF-ChIP-Seq(Barski_et_al.)/Homer	1e-159	124	1	519	395	25	CTCF
	Six1(Homeobox)/Myoblast-Six1-ChIP-Chip(GSE20150)/Homer	9.88131291682493e-324	66	0.1	460	394	26	Six1
	Rfx5(HTH)/GM12878-Rfx5-ChIP-Seq(GSE31477)/Homer	1e-143	126	1	520	394	27	Rfx5
	Unknown-ESC-element(?)/mES-Nanog-ChIP-Seq(GSE11724)/Homer	1e-143	127	1	521	394	28	Unknown-ESC-element
	Oct11(POU,Homeobox)/NCIH1048-POU2F3-ChIP-seq(GSE115123)/Homer	1e-133	130	1	522	392	29	Oct11
	HOXA1(Homeobox)/mES-Hoxa1-ChIP-Seq(SRP084292)/Homer	1e-128	131	1	523	392	30	HOXA1
	Meis1(Homeobox)/MastCells-Meis1-ChIP-Seq(GSE48085)/Homer	1e-125	133	1	524	391	31	Meis1
	Oct4(POU,Homeobox)/mES-Oct4-ChIP-Seq(GSE11431)/Homer	1e-118	137	1	525	388	32	Oct4
	BORIS(Zf)/K562-CTCFL-ChIP-Seq(GSE32465)/Homer	1e-111	139	1	526	387	33	BORIS
	Brn1(POU,Homeobox)/NPC-Brn1-ChIP-Seq(GSE35496)/Homer	1e-107	143	1	527	384	34	Brn1
	Rfx6(HTH)/Min6b1-Rfx6.HA-ChIP-Seq(GSE62844)/Homer	1e-100	151	1	528	377	35	Rfx6
	HOXA2(Homeobox)/mES-Hoxa2-ChIP-Seq(Donaldson_et_al.)/Homer	1e-96	158	1	529	371	36	HOXA2
	Twist2(bHLH)/Myoblast-Twist2.Ty1-ChIP-Seq(GSE127998)/Homer	0	15	0.01	382	367	37	Twist2
	Oct2(POU,Homeobox)/Bcell-Oct2-ChIP-Seq(GSE21512)/Homer	1e-95	164	1	530	366	38	Oct2
	Zic2(Zf)/ESC-Zic2-ChIP-Seq(SRP197560)/Homer	1e-92	165	1	531	366	39	Zic2
	HNF6(Homeobox)/Liver-Hnf6-ChIP-Seq(ERP000394)/Homer	1e-81	170	1	532	362	40	HNF6
	Oct6(POU,Homeobox)/NPC-Pou3f1-ChIP-Seq(GSE35496)/Homer	1e-76	174	1	533	359	41	Oct6
	VIP1(bZIP)/col-VIP1-DAP-Seq(GSE60143)/Homer	1e-196	107	0.1	461	354	42	VIP1
	AT1G20910(ARID)/col-AT1G20910-DAP-Seq(GSE60143)/Homer	1e-61	187	1	534	347	43	AT1G20910
	Cux2(Homeobox)/Liver-Cux2-ChIP-Seq(GSE35985)/Homer	1e-55	191	1	535	344	44	Cux2
	bZIP69(bZIP)/col-bZIP69-DAP-Seq(GSE60143)/Homer	1e-169	119	0.1	462	343	45	bZIP69
	Tbet(T-box)/CD8-Tbet-ChIP-Seq(GSE33802)/Homer	1e-46	203	1	536	333	46	Tbet
	Hnf6b(Homeobox)/LNCaP-Hnf6b-ChIP-Seq(GSE106305)/Homer	1e-42	211	1	537	326	47	Hnf6b
	Tbx6(T-box)/ESC-Tbx6-ChIP-Seq(GSE93524)/Homer	1e-41	213	1	538	325	48	Tbx6
	Nanog(Homeobox)/mES-Nanog-ChIP-Seq(GSE11724)/Homer	1e-40	217	1	539	322	49	Nanog
	HEB(bHLH)/mES-Heb-ChIP-Seq(GSE53233)/Homer	0	16	0.001	335	319	50	HEB
	AtGRF6(GRF)/col-AtGRF6-DAP-Seq(GSE60143)/Homer	1e-36	226	1	540	314	51	AtGRF6
	Unknown3/Drosophila-Promoters/Homer	1e-35	227	1	541	314	52	Unknown3/Drosophila-Promoters/Homer
	DEL1(E2FDP)/colamp-DEL1-DAP-Seq(GSE60143)/Homer	1e-34	229	1	542	313	53	DEL1
	AMYB(HTH)/Testes-AMYB-ChIP-Seq(GSE44588)/Homer	1e-34	230	1	543	313	54	AMYB
	Sox7(HMG)/ESC-Sox7-ChIP-Seq(GSE133899)/Homer	1e-99	152	0.1	463	311	55	Sox7
	RBPJ:Ebox(?,bHLH)/Panc1-Rbpj1-ChIP-Seq(GSE47459)/Homer	1e-98	153	0.1	464	311	56	RBPJ:Ebox
	MYB101(MYB)/colamp-MYB101-DAP-Seq(GSE60143)/Homer	1e-33	233	1	544	311	57	MYB101
	MYB70(MYB)/col-MYB70-DAP-Seq(GSE60143)/Homer	1e-31	236	1	545	309	58	MYB70
	bZIP50(bZIP)/colamp-bZIP50-DAP-Seq(GSE60143)/Homer	1e-30	242	1	546	304	59	bZIP50
	JunD(bZIP)/K562-JunD-ChIP-Seq/Homer	1e-30	243	1	547	304	60	JunD
	GRF9(GRF)/colamp-GRF9-DAP-Seq(GSE60143)/Homer	1e-29	246	1	548	302	61	GRF9
	Tbx20(T-box)/Heart-Tbx20-ChIP-Seq(GSE29636)/Homer	1e-29	247	1	549	302	62	Tbx20
	AtHB32(ZFHD)/col200-AtHB32-DAP-Seq(GSE60143)/Homer	1e-28	251	1	550	299	63	AtHB32
	Tbx21(T-box)/GM12878-TBX21-ChIP-Seq(Encode)/Homer	1e-28	252	1	551	299	64	Tbx21
	TGA5(bZIP)/col-TGA5-DAP-Seq(GSE60143)/Homer	1e-28	253	1	552	299	65	TGA5
	CRE(bZIP)/Promoter/Homer	1e-26	255	1	553	298	66	CRE
	TGA1(bZIP)/colamp-TGA1-DAP-Seq(GSE60143)/Homer	1e-26	256	1	554	298	67	TGA1
	FEA4(bZIP)/Corn-FEA4-ChIP-Seq(GSE61954)/Homer	1e-25	260	1	555	295	68	FEA4
	TGA4(bZIP)/colamp-TGA4-DAP-Seq(GSE60143)/Homer	1e-25	261	1	556	295	69	TGA4
	Ptf1a(bHLH)/Panc1-Ptf1a-ChIP-Seq(GSE47459)/Homer	0	17	0.0001	309	292	70	Ptf1a
	Six2(Homeobox)/NephronProgenitor-Six2-ChIP-Seq(GSE39837)/Homer	0	18	0.0001	310	292	71	Six2
	OCT:OCT-short(POU,Homeobox)/NPC-OCT6-ChIP-Seq(GSE43916)/Homer	1e-24	266	1	557	291	72	OCT:OCT-short
	TGA10(bZIP)/colamp-TGA10-DAP-Seq(GSE60143)/Homer	1e-23	271	1	558	287	73	TGA10
	Pit1+1bp(Homeobox)/GCrat-Pit1-ChIP-Seq(GSE58009)/Homer	1e-23	272	1	559	287	74	Pit1+1bp
	Eomes(T-box)/H9-Eomes-ChIP-Seq(GSE26097)/Homer	1e-23	273	1	560	287	75	Eomes
	SCRT1(Zf)/HEK293-SCRT1.eGFP-ChIP-Seq(Encode)/Homer	1e-23	274	1	561	287	76	SCRT1
	Six4(Homeobox)/MCF7-SIX4-ChIP-Seq(Encode)/Homer	1e-215	100	0.01	383	283	77	Six4
	TGA6(bZIP)/colamp-TGA6-DAP-Seq(GSE60143)/Homer	1e-21	282	1	562	280	78	TGA6
	WUS1(Homeobox)/colamp-WUS1-DAP-Seq(GSE60143)/Homer	1e-20	284	1	563	279	79	WUS1
	E2FA(E2FDP)/colamp-E2FA-DAP-Seq(GSE60143)/Homer	1e-20	285	1	564	279	80	E2FA
	MYB81(MYB)/col-MYB81-DAP-Seq(GSE60143)/Homer	1e-20	286	1	565	279	81	MYB81
	OCT4-SOX2-TCF-NANOG(POU,Homeobox,HMG)/mES-Oct4-ChIP-Seq(GSE11431)/Homer	1e-18	291	1	566	275	82	OCT4-SOX2-TCF-NANOG
	TGA3(bZIP)/colamp-TGA3-DAP-Seq(GSE60143)/Homer	1e-18	292	1	567	275	83	TGA3
	MYB(HTH)/ERMYB-Myb-ChIPSeq(GSE22095)/Homer	1e-18	293	1	568	275	84	MYB
	GLIS3(Zf)/Thyroid-Glis3.GFP-ChIP-Seq(GSE103297)/Homer	1e-18	294	1	569	275	85	GLIS3
	E2F3(E2F)/MEF-E2F3-ChIP-Seq(GSE71376)/Homer	1e-16	302	1	570	268	86	E2F3
	TGA9(bZIP)/colamp-TGA9-DAP-Seq(GSE60143)/Homer	1e-15	305	1	571	266	87	TGA9
	ATHB13(Homeobox)/col-ATHB13-DAP-Seq(GSE60143)/Homer	1e-15	306	1	572	266	88	ATHB13
	ETS:E-box(ETS,bHLH)/HPC7-Scl-ChIP-Seq(GSE22178)/Homer	1e-47	201	0.1	465	264	89	ETS:E-box
	OCT:OCT(POU,Homeobox,IR1)/NPC-Brn2-ChIP-Seq(GSE35496)/Homer	1e-14	311	1	573	262	90	OCT:OCT
	HuR(?)/HEK293-HuR-CLIP-Seq(GSE87887)/Homer	1e-14	312	1	574	262	91	HuR
	SCL(bHLH)/HPC7-Scl-ChIP-Seq(GSE13511)/Homer	0	20	1e-05	281	261	92	SCL
	CUX1(Homeobox)/K562-CUX1-ChIP-Seq(GSE92882)/Homer	1e-13	314	1	575	261	93	CUX1
	NRF(NRF)/Promoter/Homer	1e-13	315	1	576	261	94	NRF
	LMI1(HB)/colamp-LMI1-DAP-Seq(GSE60143)/Homer	1e-13	316	1	577	261	95	LMI1
	PBX1(Homeobox)/MCF7-PBX1-ChIP-Seq(GSE28007)/Homer	1e-12	322	1	578	256	96	PBX1
	WRKY45(WRKY)/col-WRKY45-DAP-Seq(GSE60143)/Homer	1e-12	323	1	579	256	97	WRKY45
	NAP(NAC)/col-NAP-DAP-Seq(GSE60143)/Homer	1e-12	324	1	580	256	98	NAP
	Tbr1(T-box)/Cortex-Tbr1-ChIP-Seq(GSE71384)/Homer	1e-12	325	1	581	256	99	Tbr1
	AT5G60130(ABI3VP1)/col-AT5G60130-DAP-Seq(GSE60143)/Homer	1e-11	329	1	582	253	100	AT5G60130
	MYB98(MYB)/col-MYB98-DAP-Seq(GSE60143)/Homer	1e-11	330	1	583	253	101	MYB98
	SGR5(C2H2)/colamp-SGR5-DAP-Seq(GSE60143)/Homer	1e-11	331	1	584	253	102	SGR5
	Sox17(HMG)/Endoderm-Sox17-ChIP-Seq(GSE61475)/Homer	1e-121	135	0.01	384	249	103	Sox17
	Atf1(bZIP)/K562-ATF1-ChIP-Seq(GSE31477)/Homer	1e-40	218	0.1	466	248	104	Atf1
	bZIP52(bZIP)/colamp-bZIP52-DAP-Seq(GSE60143)/Homer	1e-235	90	0.001	336	246	105	bZIP52
	PRDM9(Zf)/Testis-DMC1-ChIP-Seq(GSE35498)/Homer	1e-10	340	1	585	245	106	PRDM9
	E2F7(E2F)/Hela-E2F7-ChIP-Seq(GSE32673)/Homer	1e-10	341	1	586	245	107	E2F7
	Tbox:Smad(T-box,MAD)/ESCd5-Smad2_3-ChIP-Seq(GSE29422)/Homer	1e-10	342	1	587	245	108	Tbox:Smad
	Trl(Zf)/S2-GAGAfactor-ChIP-Seq(GSE40646)/Homer	1e-10	343	1	588	245	109	Trl
	MYB65(MYB)/colamp-MYB65-DAP-Seq(GSE60143)/Homer	1e-10	344	1	589	245	110	MYB65
	Ap4(bHLH)/AML-Tfap4-ChIP-Seq(GSE45738)/Homer	0	19	1e-06	256	237	111	Ap4
	ZNF317(Zf)/HEK293-ZNF317.GFP-ChIP-Seq(GSE58341)/Homer	1e-09	355	1	590	235	112	ZNF317
	DEL2(E2FDP)/col-DEL2-DAP-Seq(GSE60143)/Homer	1e-09	356	1	591	235	113	DEL2
	Klf9(Zf)/GBM-Klf9-ChIP-Seq(GSE62211)/Homer	1e-32	234	0.1	467	233	114	Klf9
	HIF-1a(bHLH)/MCF7-HIF1a-ChIP-Seq(GSE28352)/Homer	1e-31	237	0.1	468	231	115	HIF-1a
	TGA2(bZIP)/colamp-TGA2-DAP-Seq(GSE60143)/Homer	1e-08	363	1	592	229	116	TGA2
	SeqBias: GA-repeat	1e-08	364	1	593	229	117	SeqBias: GA-repeat
	OCT:OCT(POU,Homeobox)/NPC-Brn1-ChIP-Seq(GSE35496)/Homer	1e-08	365	1	594	229	118	OCT:OCT
	ATHB5(HB)/colamp-ATHB5-DAP-Seq(GSE60143)/Homer	1e-08	366	1	595	229	119	ATHB5
	AT2G15740(C2H2)/col-AT2G15740-DAP-Seq(GSE60143)/Homer	1e-08	367	1	596	229	120	AT2G15740
	E2F4(E2F)/K562-E2F4-ChIP-Seq(GSE31477)/Homer	1e-08	368	1	597	229	121	E2F4
	E-box/Drosophila-Promoters/Homer	1e-193	111	0.001	337	226	122	E-box/Drosophila-Promoters/Homer
	MYB73(MYB)/col-MYB73-DAP-Seq(GSE60143)/Homer	1e-29	248	0.1	469	221	123	MYB73
	Pbx3(Homeobox)/GM12878-PBX3-ChIP-Seq(GSE32465)/Homer	1e-07	377	1	598	221	124	Pbx3
	MYB77(MYB)/col-MYB77-DAP-Seq(GSE60143)/Homer	1e-07	378	1	599	221	125	MYB77
	Brn2(POU,Homeobox)/NPC-Brn2-ChIP-Seq(GSE35496)/Homer	1e-07	379	1	600	221	126	Brn2
	Pax7(Paired,Homeobox)/Myoblast-Pax7-ChIP-Seq(GSE25064)/Homer	1e-07	380	1	601	221	127	Pax7
	CTCF-SatelliteElement(Zf?)/CD4+-CTCF-ChIP-Seq(Barski_et_al.)/Homer	1e-07	381	1	602	221	128	CTCF-SatelliteElement
	FRS9(ND)/col-FRS9-DAP-Seq(GSE60143)/Homer	1e-06	391	1	603	212	129	FRS9
	Gfi1b(Zf)/HPC7-Gfi1b-ChIP-Seq(GSE22178)/Homer	1e-06	392	1	604	212	130	Gfi1b
	Zic(Zf)/Cerebellum-ZIC1.2-ChIP-Seq(GSE60731)/Homer	1e-72	178	0.01	385	207	131	Zic
	Sox9(HMG)/Limb-SOX9-ChIP-Seq(GSE73225)/Homer	1e-71	179	0.01	386	207	132	Sox9
	KANADI1(Myb)/Seedling-KAN1-ChIP-Seq(GSE48081)/Homer	1e-05	403	1	605	202	133	KANADI1
	Pknox1(Homeobox)/ES-Prep1-ChIP-Seq(GSE63282)/Homer	1e-05	404	1	606	202	134	Pknox1
	ANAC047(NAC)/colamp-ANAC047-DAP-Seq(GSE60143)/Homer	1e-05	405	1	607	202	135	ANAC047
	Brachyury(T-box)/Mesoendoderm-Brachyury-ChIP-exo(GSE54963)/Homer	1e-05	406	1	608	202	136	Brachyury
	ATHB20(Homeobox)/colamp-ATHB20-DAP-Seq(GSE60143)/Homer	1e-05	407	1	609	202	137	ATHB20
	MYB56(MYB)/colamp-MYB56-DAP-Seq(GSE60143)/Homer	1e-05	408	1	610	202	138	MYB56
	EBF(EBF)/proBcell-EBF-ChIP-Seq(GSE21978)/Homer	1e-05	409	1	611	202	139	EBF
	At5g66730(C2H2)/colamp-At5g66730-DAP-Seq(GSE60143)/Homer	1e-05	410	1	612	202	140	At5g66730
	Sox3(HMG)/NPC-Sox3-ChIP-Seq(GSE33059)/Homer	1e-260	83	1e-05	282	199	141	Sox3
	Sox2(HMG)/mES-Sox2-ChIP-Seq(GSE11431)/Homer	1e-242	86	1e-05	283	197	142	Sox2
	E2F6(E2F)/Hela-E2F6-ChIP-Seq(GSE31477)/Homer	1e-22	275	0.1	470	195	143	E2F6
	GAGA-repeat/SacCer-Promoters/Homer	0.0001	426	1	613	187	144	GAGA-repeat/SacCer-Promoters/Homer
	E2F1(E2F)/Hela-E2F1-ChIP-Seq(GSE22478)/Homer	0.0001	427	1	614	187	145	E2F1
	AT2G20110(CPP)/colamp-AT2G20110-DAP-Seq(GSE60143)/Homer	0.0001	428	1	615	187	146	AT2G20110
	ATHB6(Homeobox)/col-ATHB6-DAP-Seq(GSE60143)/Homer	0.0001	429	1	616	187	147	ATHB6
	ATHB40(HB)/col-ATHB40-DAP-Seq(GSE60143)/Homer	0.0001	430	1	617	187	148	ATHB40
	ATHB6(Homeobox)/Arabidopsis-HB6-ChIP-Seq(GSE80564)/Homer	0.0001	431	1	618	187	149	ATHB6
	AT3G10113(MYBrelated)/col-AT3G10113-DAP-Seq(GSE60143)/Homer	0.0001	432	1	619	187	150	AT3G10113
	AT3G16280(AP2EREBP)/colamp-AT3G16280-DAP-Seq(GSE60143)/Homer	0.0001	433	1	620	187	151	AT3G16280
	EPR1(MYBrelated)/colamp-EPR1-DAP-Seq(GSE60143)/Homer	0.0001	434	1	621	187	152	EPR1
	LHY1(MYBrelated)/col-LHY1-DAP-Seq(GSE60143)/Homer	0.0001	435	1	622	187	153	LHY1
	AtIDD11(C2H2)/colamp-AtIDD11-DAP-Seq(GSE60143)/Homer	0.0001	436	1	623	187	154	AtIDD11
	AT5G05550(Trihelix)/col-AT5G05550-DAP-Seq(GSE60143)/Homer	0.0001	437	1	624	187	155	AT5G05550
	Sox10(HMG)/SciaticNerve-Sox3-ChIP-Seq(GSE35132)/Homer	1e-217	98	1e-05	284	186	156	Sox10
	MYB33(MYB)/col-MYB33-DAP-Seq(GSE60143)/Homer	1e-20	287	0.1	471	184	157	MYB33
	bZIP18(bZIP)/colamp-bZIP18-DAP-Seq(GSE60143)/Homer	1e-135	129	0.0001	311	182	158	bZIP18
	BPC6(BBRBPC)/col-BPC6-DAP-Seq(GSE60143)/Homer	0.001	446	1	625	179	159	BPC6
	NAM(NAC)/col-NAM-DAP-Seq(GSE60143)/Homer	0.001	447	1	626	179	160	NAM
	At2g41835(C2H2)/col-At2g41835-DAP-Seq(GSE60143)/Homer	0.001	448	1	627	179	161	At2g41835
	TCX2(CPP)/colamp-TCX2-DAP-Seq(GSE60143)/Homer	0.001	449	1	628	179	162	TCX2
	ATHB53(HB)/col-ATHB53-DAP-Seq(GSE60143)/Homer	0.001	450	1	629	179	163	ATHB53
	IDD7(C2H2)/col-IDD7-DAP-Seq(GSE60143)/Homer	0.001	451	1	630	179	164	IDD7
	Sp1(Zf)/Promoter/Homer	0.001	452	1	631	179	165	Sp1
	CEJ1(AP2EREBP)/col-CEJ1-DAP-Seq(GSE60143)/Homer	0.001	453	1	632	179	166	CEJ1
	Phox2b(Homeobox)/CLBGA-PHOX2B-ChIP-Seq(GSE90683)/Homer	0.001	454	1	633	179	167	Phox2b
	At5g22890(C2H2)/col-At5g22890-DAP-Seq(GSE60143)/Homer	0.001	455	1	634	179	168	At5g22890
	DMRT6(DM)/Testis-DMRT6-ChIP-Seq(GSE60440)/Homer	0.001	456	1	635	179	169	DMRT6
	CAMTA1(CAMTA)/col-CAMTA1-DAP-Seq(GSE60143)/Homer	0.001	457	1	636	179	170	CAMTA1
	NeuroD1(bHLH)/Islet-NeuroD1-ChIP-Seq(GSE30298)/Homer	0	21	1e-10	198	177	171	NeuroD1
	BHLHA15(bHLH)/NIH3T3-BHLHB8.HA-ChIP-Seq(GSE119782)/Homer	0	23	1e-10	199	176	172	BHLHA15
	Sox15(HMG)/CPA-Sox15-ChIP-Seq(GSE62909)/Homer	1e-191	112	1e-05	285	173	173	Sox15
	BMYB(HTH)/Hela-BMYB-ChIP-Seq(GSE27030)/Homer	1e-41	214	0.01	387	173	174	BMYB
	Atoh1(bHLH)/Cerebellum-Atoh1-ChIP-Seq(GSE22111)/Homer	0	22	1e-11	192	170	175	Atoh1
	Zfp281(Zf)/ES-Zfp281-ChIP-Seq(GSE81042)/Homer	1e-178	117	1e-05	286	169	176	Zfp281
	SeqBias: A/T bias	1e-16	303	0.1	472	169	177	SeqBias: A/T bias
	SeqBias: TA-repeat	1e-16	304	0.1	473	169	178	SeqBias: TA-repeat
	ERF15(AP2EREBP)/colamp-ERF15-DAP-Seq(GSE60143)/Homer	1e-38	220	0.01	388	168	179	ERF15
	DLX1(Homeobox)/BasalGanglia-Dlx1-ChIP-seq(GSE124936)/Homer	1e-81	171	0.001	338	167	180	DLX1
	Sox4(HMG)/proB-Sox4-ChIP-Seq(GSE50066)/Homer	1e-159	125	1e-05	287	162	181	Sox4
	E2F(E2F)/Hela-CellCycle-Expression/Homer	0.01	476	1	637	161	182	E2F
	EFL-1(E2F)/cElegans-L1-EFL1-ChIP-Seq(modEncode)/Homer	0.01	477	1	638	161	183	EFL-1
	MYB118(MYB)/colamp-MYB118-DAP-Seq(GSE60143)/Homer	0.01	478	1	639	161	184	MYB118
	AT1G28160(AP2EREBP)/colamp-AT1G28160-DAP-Seq(GSE60143)/Homer	0.01	479	1	640	161	185	AT1G28160
	At4g01280(MYBrelated)/colamp-At4g01280-DAP-Seq(GSE60143)/Homer	0.01	480	1	641	161	186	At4g01280
	CHR(?)/Hela-CellCycle-Expression/Homer	0.01	481	1	642	161	187	CHR
	NFkB-p50,p52(RHD)/Monocyte-p50-ChIP-Chip(Schreiber_et_al.)/Homer	0.01	482	1	643	161	188	NFkB-p50,p52
	Unknown1(NR/Ini-like)/Drosophila-Promoters/Homer	0.01	483	1	644	161	189	Unknown1
	PRDM1(Zf)/Hela-PRDM1-ChIP-Seq(GSE31477)/Homer	0.01	484	1	645	161	190	PRDM1
	At5g52660(MYBrelated)/colamp-At5g52660-DAP-Seq(GSE60143)/Homer	0.01	485	1	646	161	191	At5g52660
	EMB1789(C3H)/col-EMB1789-DAP-Seq(GSE60143)/Homer	1e-13	317	0.1	474	157	192	EMB1789
	Tcf21(bHLH)/ArterySmoothMuscle-Tcf21-ChIP-Seq(GSE61369)/Homer	0	24	1e-13	180	156	193	Tcf21
	Sox6(HMG)/Myotubes-Sox6-ChIP-Seq(GSE32627)/Homer	1e-194	110	1e-06	257	147	194	Sox6
	WRKY46(WRKY)/colamp-WRKY46-DAP-Seq(GSE60143)/Homer	1e-11	332	0.1	475	143	195	WRKY46
	WRKY21(WRKY)/colamp-WRKY21-DAP-Seq(GSE60143)/Homer	1e-11	333	0.1	476	143	196	WRKY21
	ABF1/SacCer-Promoters/Homer	1e-11	334	0.1	477	143	197	ABF1/SacCer-Promoters/Homer
	Olig2(bHLH)/Neuron-Olig2-ChIP-Seq(GSE30882)/Homer	0	27	1e-16	168	141	198	Olig2
	ATAF1(NAC)/col-ATAF1-DAP-Seq(GSE60143)/Homer	1e-80	172	0.0001	312	140	199	ATAF1
	BIM1(bHLH)/colamp-BIM1-DAP-Seq(GSE60143)/Homer	1e-164	121	1e-06	258	137	200	BIM1
	Atf7(bZIP)/3T3L1-Atf7-ChIP-Seq(GSE56872)/Homer	1e-44	204	0.001	339	135	201	Atf7
	E-box(bHLH)/Promoter/Homer	1e-98	154	1e-05	288	134	202	E-box
	TCF4(bHLH)/SHSY5Y-TCF4-ChIP-Seq(GSE96915)/Homer	0	26	1e-20	159	133	203	TCF4
	AT2G31460(REMB3)/col-AT2G31460-DAP-Seq(GSE60143)/Homer	1e-10	345	0.1	478	133	204	AT2G31460
	NeuroG2(bHLH)/Fibroblast-NeuroG2-ChIP-Seq(GSE75910)/Homer	0	25	1e-21	157	132	205	NeuroG2
	Pdx1(Homeobox)/Islet-Pdx1-ChIP-Seq(SRA008281)/Homer	1e-235	91	1e-08	222	131	206	Pdx1
	ATHB33(ZFHD)/col-ATHB33-DAP-Seq(GSE60143)/Homer	1e-66	182	0.0001	313	131	207	ATHB33
	Twist(bHLH)/HMLE-TWIST1-ChIP-Seq(Chang_et_al)/Homer	1e-231	94	1e-08	223	129	208	Twist
	BIM3(bHLH)/col-BIM3-DAP-Seq(GSE60143)/Homer	1e-190	114	1e-07	237	123	209	BIM3
	CES-1(Homeobox)/cElegans-L1-CES1-ChIP-Seq(modEncode)/Homer	1e-09	357	0.1	479	122	210	CES-1
	AT5G23930(mTERF)/col-AT5G23930-DAP-Seq(GSE60143)/Homer	1e-09	358	0.1	480	122	211	AT5G23930
	bHLHE41(bHLH)/proB-Bhlhe41-ChIP-Seq(GSE93764)/Homer	0	28	1e-25	146	118	212	bHLHE41
	Hoxb4(Homeobox)/ES-Hoxb4-ChIP-Seq(GSE34014)/Homer	1e-162	123	1e-07	238	115	213	Hoxb4
	Oct4:Sox17(POU,Homeobox,HMG)/F9-Sox17-ChIP-Seq(GSE44553)/Homer	1e-22	276	0.01	389	113	214	Oct4:Sox17
	WRKY8(WRKY)/colamp-WRKY8-DAP-Seq(GSE60143)/Homer	1e-22	277	0.01	390	113	215	WRKY8
	PBX2(Homeobox)/K562-PBX2-ChIP-Seq(Encode)/Homer	1e-296	73	1e-12	185	112	216	PBX2
	Chop(bZIP)/MEF-Chop-ChIP-Seq(GSE35681)/Homer	1e-08	369	0.1	481	112	217	Chop
	CREB5(bZIP)/LNCaP-CREB5.V5-ChIP-Seq(GSE137775)/Homer	1e-69	180	1e-05	289	109	218	CREB5
	Atf2(bZIP)/3T3L1-Atf2-ChIP-Seq(GSE56872)/Homer	1e-34	231	0.001	340	109	219	Atf2
	Cbf1(bHLH)/Yeast-Cbf1-ChIP-Seq(GSE29506)/Homer	0	29	1e-29	135	106	220	Cbf1
	Hoxc9(Homeobox)/Ainv15-Hoxc9-ChIP-Seq(GSE21812)/Homer	0	30	1e-29	136	106	221	Hoxc9
	HIC1(Zf)/Treg-ZBTB29-ChIP-Seq(GSE99889)/Homer	1e-286	76	1e-13	181	105	222	HIC1
	IRF4(IRF)/GM12878-IRF4-ChIP-Seq(GSE32465)/Homer	1e-31	238	0.001	341	103	223	IRF4
	bHLH157(bHLH)/col-bHLH157-DAP-Seq(GSE60143)/Homer	1e-07	382	0.1	482	100	224	bHLH157
	En1(Homeobox)/SUM149-EN1-ChIP-Seq(GSE120957)/Homer	1e-106	145	1e-07	239	94	225	En1
	NFAT(RHD)/Jurkat-NFATC1-ChIP-Seq(Jolma_et_al.)/Homer	1e-52	196	1e-05	290	94	226	NFAT
	bHLHE40(bHLH)/HepG2-BHLHE40-ChIP-Seq(GSE31477)/Homer	0	31	1e-39	122	91	227	bHLHE40
	LHX9(Homeobox)/Hct116-LHX9.V5-ChIP-Seq(GSE116822)/Homer	1e-86	168	1e-06	259	91	228	LHX9
	Tal1	1e-278	79	1e-16	169	90	229	Tal1
	At1g75490(AP2EREBP)/colamp-At1g75490-DAP-Seq(GSE60143)/Homer	1e-06	393	0.1	483	90	230	At1g75490
	Dorsal(RHD)/Embryo-dl-ChIP-Seq(GSE65441)/Homer	1e-06	394	0.1	484	90	231	Dorsal
	AT5G47660(Trihelix)/colamp-AT5G47660-DAP-Seq(GSE60143)/Homer	1e-47	202	1e-05	291	89	232	AT5G47660
	At4g18890(BZR)/col-At4g18890-DAP-Seq(GSE60143)/Homer	1e-219	97	1e-13	182	85	233	At4g18890
	Nkx6.1(Homeobox)/Islet-Nkx6.1-ChIP-Seq(GSE40975)/Homer	1e-98	155	1e-07	240	85	234	Nkx6.1
	PAX5(Paired,Homeobox),condensed/GM12878-PAX5-ChIP-Seq(GSE32465)/Homer	1e-15	307	0.01	391	84	235	PAX5
	Lhx2(Homeobox)/HFSC-Lhx2-ChIP-Seq(GSE48068)/Homer	1e-96	159	1e-07	241	82	236	Lhx2
	TFE3(bHLH)/MEF-TFE3-ChIP-Seq(GSE75757)/Homer	1e-138	128	1e-09	209	81	237	TFE3
	HIF-1b(HLH)/T47D-HIF1b-ChIP-Seq(GSE59937)/Homer	1e-107	144	1e-08	224	80	238	HIF-1b
	Hoxa10(Homeobox)/ChickenMSG-Hoxa10.Flag-ChIP-Seq(GSE86088)/Homer	1e-14	313	0.01	392	79	239	Hoxa10
	BZR1(BZR)/col-BZR1-DAP-Seq(GSE60143)/Homer	1e-127	132	1e-09	210	78	240	BZR1
	DLX2(Homeobox)/BasalGanglia-Dlx2-ChIP-seq(GSE124936)/Homer	1e-90	167	1e-07	242	75	241	DLX2
	Bcl11a(Zf)/HSPC-BCL11A-ChIP-Seq(GSE104676)/Homer	1e-31	239	0.0001	314	75	242	Bcl11a
	SeqBias: CG bias	1e-64	186	1e-06	260	74	243	SeqBias: CG bias
	TINY(AP2EREBP)/col-TINY-DAP-Seq(GSE60143)/Homer	1e-05	411	0.1	485	74	244	TINY
	At4g36780(BZR)/col-At4g36780-DAP-Seq(GSE60143)/Homer	0	32	1e-51	100	68	245	At4g36780
	GT3a(Trihelix)/col-GT3a-DAP-Seq(GSE60143)/Homer	1e-269	81	1e-24	148	67	246	GT3a
	AT1G76880(Trihelix)/col-AT1G76880-DAP-Seq(GSE60143)/Homer	1e-12	326	0.01	393	67	247	AT1G76880
	Tlx?(NR)/NPC-H3K4me1-ChIP-Seq(GSE16256)/Homer	0	35	1e-50	101	66	248	Tlx?
	ATHB24(ZFHD)/colamp-ATHB24-DAP-Seq(GSE60143)/Homer	1e-73	177	1e-07	243	66	249	ATHB24
	GT2(Trihelix)/colamp-GT2-DAP-Seq(GSE60143)/Homer	1e-49	198	1e-06	261	63	250	GT2
	At1g78700(BZR)/col-At1g78700-DAP-Seq(GSE60143)/Homer	0	33	1e-54	94	61	251	At1g78700
	DLX5(Homeobox)/BasalGanglia-Dlx5-ChIP-seq(GSE124936)/Homer	1e-102	150	1e-09	211	61	252	DLX5
	Lhx3(Homeobox)/Neuron-Lhx3-ChIP-Seq(GSE31456)/Homer	1e-110	140	1e-10	200	60	253	Lhx3
	Maz(Zf)/HepG2-Maz-ChIP-Seq(GSE31477)/Homer	1e-110	141	1e-10	201	60	254	Maz
	BAM8(BES1)/col-BAM8-DAP-Seq(GSE60143)/Homer	1e-166	120	1e-14	176	56	255	BAM8
	Dlx3(Homeobox)/Kerainocytes-Dlx3-ChIP-Seq(GSE89884)/Homer	1e-106	146	1e-10	202	56	256	Dlx3
	Pho2(bHLH)/Yeast-Pho2-ChIP-Seq(GSE29506)/Homer	1e-240	87	1e-27	142	55	257	Pho2
	ZBTB18(Zf)/HEK293-ZBTB18.GFP-ChIP-Seq(GSE58341)/Homer	1e-195	109	1e-18	163	54	258	ZBTB18
	SUT1?/SacCer-Promoters/Homer	1e-56	190	1e-07	244	54	259	SUT1?/SacCer-Promoters/Homer
	TF3A(C2H2)/col-TF3A-DAP-Seq(GSE60143)/Homer	1e-10	346	0.01	394	48	260	TF3A
	WRKY11(WRKY)/col-WRKY11-DAP-Seq(GSE60143)/Homer	1e-10	347	0.01	395	48	261	WRKY11
	ZNF341(Zf)/EBV-ZNF341-ChIP-Seq(GSE113194)/Homer	1e-10	348	0.01	396	48	262	ZNF341
	WRKY42(WRKY)/colamp-WRKY42-DAP-Seq(GSE60143)/Homer	1e-10	349	0.01	397	48	263	WRKY42
	WRKY29(WRKY)/colamp-WRKY29-DAP-Seq(GSE60143)/Homer	1e-10	350	0.01	398	48	264	WRKY29
	WRKY24(WRKY)/colamp-WRKY24-DAP-Seq(GSE60143)/Homer	0.0001	438	0.1	486	48	265	WRKY24
	MYB88(MYB)/col-MYB88-DAP-Seq(GSE60143)/Homer	1e-18	295	0.001	342	47	266	MYB88
	Sp5(Zf)/mES-Sp5.Flag-ChIP-Seq(GSE72989)/Homer	1e-97	157	1e-10	203	46	267	Sp5
	bHLH74(bHLH)/col-bHLH74-DAP-Seq(GSE60143)/Homer	0	43	1e-58	87	44	268	bHLH74
	c-Jun-CRE(bZIP)/K562-cJun-ChIP-Seq(GSE31477)/Homer	1e-38	221	1e-06	262	41	269	c-Jun-CRE
	ATHB25(ZFHD)/colamp-ATHB25-DAP-Seq(GSE60143)/Homer	1e-65	185	1e-08	225	40	270	ATHB25
	HIF2a(bHLH)/785_O-HIF2a-ChIP-Seq(GSE34871)/Homer	1e-09	359	0.01	399	40	271	HIF2a
	HDG7(HB)/col-HDG7-DAP-Seq(GSE60143)/Homer	1e-09	360	0.01	400	40	272	HDG7
	bHLH34(bHLH)/colamp-bHLH34-DAP-Seq(GSE60143)/Homer	0	38	1e-71	76	38	273	bHLH34
	HY5(bZIP)/colamp-HY5-DAP-Seq(GSE60143)/Homer	1e-191	113	1e-25	147	34	274	HY5
	At1g76110(ARID)/colamp-At1g76110-DAP-Seq(GSE60143)/Homer	1e-54	192	1e-08	226	34	275	At1g76110
	Foxa3(Forkhead)/Liver-Foxa3-ChIP-Seq(GSE77670)/Homer	0	34	1e-82	67	33	276	Foxa3
	IBL1(bHLH)/Seedling-IBL1-ChIP-Seq(GSE51120)/Homer	0	36	1e-76	69	33	277	IBL1
	E-box/Arabidopsis-Promoters/Homer	0	40	1e-73	73	33	278	E-box/Arabidopsis-Promoters/Homer
	Lhx1(Homeobox)/EmbryoCarcinoma-Lhx1-ChIP-Seq(GSE70957)/Homer	1e-96	160	1e-11	193	33	279	Lhx1
	FoxD3(forkhead)/ZebrafishEmbryo-Foxd3.biotin-ChIP-seq(GSE106676)/Homer	1e-296	74	1e-47	105	31	280	FoxD3
	WRKY65(WRKY)/colamp-WRKY65-DAP-Seq(GSE60143)/Homer	1e-08	370	0.01	401	31	281	WRKY65
	Prop1(Homeobox)/GHFT1-PROP1.biotin-ChIP-Seq(GSE77302)/Homer	1e-08	371	0.01	402	31	282	Prop1
	WRKY28(WRKY)/col-WRKY28-DAP-Seq(GSE60143)/Homer	1e-08	372	0.01	403	31	283	WRKY28
	CELF2(RRM)/JSL1-CELF2-CLIP-Seq(GSE71264)/Homer	0.001	458	0.1	487	29	284	CELF2
	WRKY14(WRKY)/colamp-WRKY14-DAP-Seq(GSE60143)/Homer	0.001	459	0.1	488	29	285	WRKY14
	WRKY31(WRKY)/colamp-WRKY31-DAP-Seq(GSE60143)/Homer	0.001	460	0.1	489	29	286	WRKY31
	At4g16750(AP2EREBP)/col-At4g16750-DAP-Seq(GSE60143)/Homer	0.001	461	0.1	490	29	287	At4g16750
	GBF6(bZIP)/colamp-GBF6-DAP-Seq(GSE60143)/Homer	1e-198	106	1e-30	134	28	288	GBF6
	AREB3(bZIP)/col-AREB3-DAP-Seq(GSE60143)/Homer	1e-274	80	1e-47	106	26	289	AREB3
	ABF2(bZIP)/col-ABF2-DAP-Seq(GSE60143)/Homer	1e-228	95	1e-40	120	25	290	ABF2
	ATHB23(ZFHD)/col-ATHB23-DAP-Seq(GSE60143)/Homer	1e-84	169	1e-11	194	25	291	ATHB23
	ATHB34(ZFHD)/colamp-ATHB34-DAP-Seq(GSE60143)/Homer	1e-58	189	1e-09	212	23	292	ATHB34
	KLF14(Zf)/HEK293-KLF14.GFP-ChIP-Seq(GSE58341)/Homer	1e-80	173	1e-11	195	22	293	KLF14
	WRKY43(WRKY)/colamp-WRKY43-DAP-Seq(GSE60143)/Homer	1e-07	383	0.01	404	21	294	WRKY43
	WRKY47(WRKY)/colamp-WRKY47-DAP-Seq(GSE60143)/Homer	1e-07	384	0.01	405	21	295	WRKY47
	Phox2a(Homeobox)/Neuron-Phox2a-ChIP-Seq(GSE31456)/Homer	1e-07	385	0.01	406	21	296	Phox2a
	Fox:Ebox(Forkhead,bHLH)/Panc1-Foxa2-ChIP-Seq(GSE47459)/Homer	0	39	1e-91	58	19	297	Fox:Ebox
	bZIP3(bZIP)/col-bZIP3-DAP-Seq(GSE60143)/Homer	1e-306	69	1e-58	88	19	298	bZIP3
	bZIP53(bZIP)/colamp-bZIP53-DAP-Seq(GSE60143)/Homer	1e-235	92	1e-45	111	19	299	bZIP53
	KLF3(Zf)/MEF-Klf3-ChIP-Seq(GSE44748)/Homer	1e-43	208	1e-08	227	19	300	KLF3
	GBF3(bZIP)/Arabidopsis-GBF3-ChIP-Seq(GSE80564)/Homer	1e-203	105	1e-38	123	18	301	GBF3
	Isl1(Homeobox)/Neuron-Isl1-ChIP-Seq(GSE31456)/Homer	1e-35	228	1e-07	245	17	302	Isl1
	Usf2(bHLH)/C2C12-Usf2-ChIP-Seq(GSE36030)/Homer	0	48	1e-84	64	16	303	Usf2
	bZIP28(bZIP)/col-bZIP28-DAP-Seq(GSE60143)/Homer	1e-233	93	1e-46	109	16	304	bZIP28
	At5g08750(C3H)/col-At5g08750-DAP-Seq(GSE60143)/Homer	1e-17	299	0.0001	315	16	305	At5g08750
	c-Myc(bHLH)/LNCAP-cMyc-ChIP-Seq(Unpublished)/Homer	0	47	1e-88	60	13	306	c-Myc
	ABI5(bZIP)/col-ABI5-DAP-Seq(GSE60143)/Homer	1e-306	70	1e-62	83	13	307	ABI5
	bZIP68(bZIP)/col-bZIP68-DAP-Seq(GSE60143)/Homer	1e-248	85	1e-52	98	13	308	bZIP68
	EBF1(EBF)/Near-E2A-ChIP-Seq(GSE21512)/Homer	1e-06	395	0.01	407	12	309	EBF1
	WRKY75(WRKY)/col-WRKY75-DAP-Seq(GSE60143)/Homer	1e-06	396	0.01	408	12	310	WRKY75
	GBF5(bZIP)/colamp-GBF5-DAP-Seq(GSE60143)/Homer	1e-223	96	1e-47	107	11	311	GBF5
	bZIP16(bZIP)/colamp-bZIP16-DAP-Seq(GSE60143)/Homer	1e-196	108	1e-41	119	11	312	bZIP16
	NF1(CTF)/LNCAP-NF1-ChIP-Seq(Unpublished)/Homer	0	37	1e-108	47	10	313	NF1
	Pho4(bHLH)/Yeast-Pho4-ChIP-Seq(GSE29506)/Homer	0	51	1e-87	61	10	314	Pho4
	FOXM1(Forkhead)/MCF7-FOXM1-ChIP-Seq(GSE72977)/Homer	0	46	1e-96	55	9	315	FOXM1
	bHLH18(bHLH)/col-bHLH18-DAP-Seq(GSE60143)/Homer	1e-21	283	1e-05	292	9	316	bHLH18
	bZIP48(bZIP)/colamp-bZIP48-DAP-Seq(GSE60143)/Homer	1e-212	102	1e-46	110	8	317	bZIP48
	ZNF467(Zf)/HEK293-ZNF467.GFP-ChIP-Seq(GSE58341)/Homer	1e-44	205	1e-09	213	8	318	ZNF467
	CLOCK(bHLH)/Liver-Clock-ChIP-Seq(GSE39860)/Homer	0	45	1e-104	50	5	319	CLOCK
	ERF105(AP2EREBP)/colamp-ERF105-DAP-Seq(GSE60143)/Homer	0.01	486	0.1	491	5	320	ERF105
	DMRT1(DM)/Testis-DMRT1-ChIP-Seq(GSE64892)/Homer	0.01	487	0.1	492	5	321	DMRT1
	M1BP(Zf)/S2R+-M1BP-ChIP-Seq(GSE49842)/Homer	0.01	488	0.1	493	5	322	M1BP
	SeqBias: polyA-repeat	0.01	489	0.1	494	5	323	SeqBias: polyA-repeat
	WRKY3(WRKY)/col-WRKY3-DAP-Seq(GSE60143)/Homer	0.01	490	0.1	495	5	324	WRKY3
	WRKY33(WRKY)/col-WRKY33-DAP-Seq(GSE60143)/Homer	0.01	491	0.1	496	5	325	WRKY33
	FOXA1(Forkhead)/MCF7-FOXA1-ChIP-Seq(GSE26831)/Homer	0	42	1e-112	45	3	326	FOXA1
	SPCH(bHLH)/Seedling-SPCH-ChIP-Seq(GSE57497)/Homer	0	50	1e-99	53	3	327	SPCH
	PIF7(bHLH)/col-PIF7-DAP-Seq(GSE60143)/Homer	0	54	1e-92	57	3	328	PIF7
	Foxa2(Forkhead)/Liver-Foxa2-ChIP-Seq(GSE25694)/Homer	0	41	1e-121	43	2	329	Foxa2
	WRKY15(WRKY)/col-WRKY15-DAP-Seq(GSE60143)/Homer	1e-05	412	0.01	409	-3	330	WRKY15
	AT3G60490(AP2EREBP)/colamp-AT3G60490-DAP-Seq(GSE60143)/Homer	1e-05	413	0.01	410	-3	331	AT3G60490
	Barx1(Homeobox)/Stomach-Barx1.3xFlag-ChIP-Seq(GSE69483)/Homer	1e-05	414	0.01	411	-3	332	Barx1
	FOXA1(Forkhead)/LNCAP-FOXA1-ChIP-Seq(GSE27824)/Homer	0	44	1e-122	39	-5	333	FOXA1
	USF1(bHLH)/GM12878-Usf1-ChIP-Seq(GSE32465)/Homer	0	52	1e-112	46	-6	334	USF1
	MITF(bHLH)/MastCells-MITF-ChIP-Seq(GSE48085)/Homer	1e-282	78	1e-75	71	-7	335	MITF
	HNF1b(Homeobox)/PDAC-HNF1B-ChIP-Seq(GSE64557)/Homer	1e-10	351	0.001	343	-8	336	HNF1b
	Znf263(Zf)/K562-Znf263-ChIP-Seq(GSE31477)/Homer	1e-10	352	0.001	344	-8	337	Znf263
	FoxL2(Forkhead)/Ovary-FoxL2-ChIP-Seq(GSE60858)/Homer	0	60	1e-101	51	-9	338	FoxL2
	HOXA9(Homeobox)/HSC-Hoxa9-ChIP-Seq(GSE33509)/Homer	1e-213	101	1e-55	92	-9	339	HOXA9
	KLF1(Zf)/HUDEP2-KLF1-CutnRun(GSE136251)/Homer	1e-37	223	1e-09	214	-9	340	KLF1
	GTL1(Trihelix)/colamp-GTL1-DAP-Seq(GSE60143)/Homer	1e-37	224	1e-09	215	-9	341	GTL1
	FOXK2(Forkhead)/U2OS-FOXK2-ChIP-Seq(E-MTAB-2204)/Homer	1e-289	75	1e-87	62	-13	342	FOXK2
	NFIL3(bZIP)/HepG2-NFIL3-ChIP-Seq(Encode)/Homer	1e-98	156	1e-27	143	-13	343	NFIL3
	Foxo1(Forkhead)/RAW-Foxo1-ChIP-Seq(Fan_et_al.)/Homer	1e-240	88	1e-73	74	-14	344	Foxo1
	ABF1(bZIP)/Arabidopsis-ABF1-ChIP-Seq(GSE80564)/Homer	0	49	1e-136	33	-16	345	ABF1
	NPAS2(bHLH)/Liver-NPAS2-ChIP-Seq(GSE39860)/Homer	0	53	1e-135	34	-19	346	NPAS2
	Sp2(Zf)/HEK293-Sp2.eGFP-ChIP-Seq(Encode)/Homer	1e-53	193	1e-15	172	-21	347	Sp2
	BIM2(bHLH)/col-BIM2-DAP-Seq(GSE60143)/Homer	0	55	1e-146	31	-24	348	BIM2
	Foxf1(Forkhead)/Lung-Foxf1-ChIP-Seq(GSE77951)/Homer	1e-305	72	1e-108	48	-24	349	Foxf1
	PHA-4(Forkhead)/cElegans-Embryos-PHA4-ChIP-Seq(modEncode)/Homer	1e-209	103	1e-69	79	-24	350	PHA-4
	NF1-halfsite(CTF)/LNCaP-NF1-ChIP-Seq(Unpublished)/Homer	0	64	1e-123	37	-27	351	NF1-halfsite
	DREB19(AP2EREBP)/colamp-DREB19-DAP-Seq(GSE60143)/Homer	0.0001	439	0.01	412	-27	352	DREB19
	WRKY25(WRKY)/colamp-WRKY25-DAP-Seq(GSE60143)/Homer	0.0001	440	0.01	413	-27	353	WRKY25
	WRKY26(WRKY)/colamp-WRKY26-DAP-Seq(GSE60143)/Homer	0.0001	441	0.01	414	-27	354	WRKY26
	FOXP1(Forkhead)/H9-FOXP1-ChIP-Seq(GSE31006)/Homer	1e-264	82	1e-99	54	-28	355	FOXP1
	FOXK1(Forkhead)/HEK293-FOXK1-ChIP-Seq(GSE51673)/Homer	9.88131291682493e-324	67	1e-123	38	-29	356	FOXK1
	ANL2(HB)/col-ANL2-DAP-Seq(GSE60143)/Homer	1e-18	296	1e-06	263	-33	357	ANL2
	PIF5ox(bHLH)/Arabidopsis-PIF5ox-ChIP-Seq(GSE35062)/Homer	0	57	1e-201	22	-35	358	PIF5ox
	c-Myc(bHLH)/mES-cMyc-ChIP-Seq(GSE11431)/Homer	0	62	1e-174	27	-35	359	c-Myc
	n-Myc(bHLH)/mES-nMyc-ChIP-Seq(GSE11431)/Homer	0	56	1e-210	20	-36	360	n-Myc
	Foxo3(Forkhead)/U2OS-Foxo3-ChIP-Seq(E-MTAB-2701)/Homer	1e-306	71	1e-140	32	-39	361	Foxo3
	WT1(Zf)/Kidney-WT1-ChIP-Seq(GSE90016)/Homer	1e-60	188	1e-24	149	-39	362	WT1
	MNT(bHLH)/HepG2-MNT-ChIP-Seq(Encode)/Homer	0	63	1e-201	23	-40	363	MNT
	WRKY22(WRKY)/colamp-WRKY22-DAP-Seq(GSE60143)/Homer	1e-07	386	0.001	345	-41	364	WRKY22
	PIF4(bHLH)/Seedling-PIF4-ChIP-Seq(GSE35315)/Homer	0	59	1e-216	17	-42	365	PIF4
	CAMTA5(CAMTA)/col-CAMTA5-DAP-Seq(GSE60143)/Homer	1e-11	335	1e-05	293	-42	366	CAMTA5
	Max(bHLH)/K562-Max-ChIP-Seq(GSE31477)/Homer	0	58	1e-226	15	-43	367	Max
	BMAL1(bHLH)/Liver-Bmal1-ChIP-Seq(GSE39860)/Homer	0	61	1e-215	18	-43	368	BMAL1
	EBF2(EBF)/BrownAdipose-EBF2-ChIP-Seq(GSE97114)/Homer	0.001	462	0.01	415	-47	369	EBF2
	ZNF7(Zf)/HepG2-ZNF7.Flag-ChIP-Seq(Encode)/Homer	0.001	463	0.01	416	-47	370	ZNF7
	HLF(bZIP)/HSC-HLF.Flag-ChIP-Seq(GSE69817)/Homer	1e-68	181	1e-31	130	-51	371	HLF
	WRKY27(WRKY)/colamp-WRKY27-DAP-Seq(GSE60143)/Homer	1e-06	397	0.001	346	-51	372	WRKY27
	IRF3(IRF)/BMDM-Irf3-ChIP-Seq(GSE67343)/Homer	1e-06	398	0.001	347	-51	373	IRF3
	Stat3+il21(Stat)/CD4-Stat3-ChIP-Seq(GSE19198)/Homer	1e-38	222	1e-16	170	-52	374	Stat3+il21
	NPAS(bHLH)/Liver-NPAS-ChIP-Seq(GSE39860)/Homer	0	65	1e-236	12	-53	375	NPAS
	NF1:FOXA1(CTF,Forkhead)/LNCAP-FOXA1-ChIP-Seq(GSE27824)/Homer	1e-96	161	1e-47	108	-53	376	NF1:FOXA1
	Atf4(bZIP)/MEF-Atf4-ChIP-Seq(GSE35681)/Homer	1e-13	318	1e-06	264	-54	377	Atf4
	AP-2alpha(AP2)/Hela-AP2alpha-ChIP-Seq(GSE31477)/Homer	1e-25	262	1e-10	204	-58	378	AP-2alpha
	O2(bZIP)/Corn-O2-ChIP-Seq(GSE63991)/Homer	1e-20	288	1e-08	228	-60	379	O2
	Unknown3/Arabidopsis-Promoters/Homer	1e-09	361	1e-05	294	-67	380	Unknown3/Arabidopsis-Promoters/Homer
	bHLH10(bHLH)/colamp-bHLH10-DAP-Seq(GSE60143)/Homer	1e-05	415	0.001	348	-67	381	bHLH10
	Hnf1(Homeobox)/Liver-Foxa2-Chip-Seq(GSE25694)/Homer	1e-05	416	0.001	349	-67	382	Hnf1
	KAN2(G2like)/colamp-KAN2-DAP-Seq(GSE60143)/Homer	1e-05	417	0.001	350	-67	383	KAN2
	HDG1(Homeobox)/col100-HDG1-DAP-Seq(GSE60143)/Homer	1e-11	336	1e-06	265	-71	384	HDG1
	ARF16(ARF)/col-ARF16-DAP-Seq(GSE60143)/Homer	1e-11	337	1e-06	266	-71	385	ARF16
	CEBP:AP1(bZIP)/ThioMac-CEBPb-ChIP-Seq(GSE21512)/Homer	1e-22	278	1e-10	205	-73	386	CEBP:AP1
	AT1G12630(AP2EREBP)/colamp-AT1G12630-DAP-Seq(GSE60143)/Homer	0.01	492	0.01	417	-75	387	AT1G12630
	PU.1:IRF8(ETS:IRF)/pDC-Irf8-ChIP-Seq(GSE66899)/Homer	0.01	493	0.01	418	-75	388	PU.1:IRF8
	DDF1(AP2EREBP)/col-DDF1-DAP-Seq(GSE60143)/Homer	0.01	494	0.01	419	-75	389	DDF1
	GATA:SCL(Zf,bHLH)/Ter119-SCL-ChIP-Seq(GSE18720)/Homer	0.01	495	0.01	420	-75	390	GATA:SCL
	Hoxd12(Homeobox)/ChickenMSG-Hoxd12.Flag-ChIP-Seq(GSE86088)/Homer	1e-29	249	1e-15	173	-76	391	Hoxd12
	SeqBias: GCW-triplet	1e-08	373	1e-05	295	-78	392	SeqBias: GCW-triplet
	Rbpj1(?)/Panc1-Rbpj1-ChIP-Seq(GSE47459)/Homer	1e-31	240	1e-19	160	-80	393	Rbpj1
	Stat3(Stat)/mES-Stat3-ChIP-Seq(GSE11431)/Homer	1e-30	244	1e-18	164	-80	394	Stat3
	RBFox2(?)/Heart-RBFox2-CLIP-Seq(GSE57926)/Homer	1e-37	225	1e-26	144	-81	395	RBFox2
	Klf4(Zf)/mES-Klf4-ChIP-Seq(GSE11431)/Homer	1e-18	297	1e-09	216	-81	396	Klf4
	Mef2d(MADS)/Retina-Mef2d-ChIP-Seq(GSE61391)/Homer	1e-26	257	1e-15	174	-83	397	Mef2d
	AP-2gamma(AP2)/MCF7-TFAP2C-ChIP-Seq(GSE21234)/Homer	1e-22	279	1e-11	196	-83	398	AP-2gamma
	IRF8(IRF)/BMDM-IRF8-ChIP-Seq(GSE77884)/Homer	1e-06	399	0.0001	316	-83	399	IRF8
	WRKY6(WRKY)/colamp-WRKY6-DAP-Seq(GSE60143)/Homer	0.1	509	0.01	421	-88	400	WRKY6
	PU.1-IRF(ETS:IRF)/Bcell-PU.1-ChIP-Seq(GSE21512)/Homer	0.1	510	0.01	422	-88	401	PU.1-IRF
	WRKY55(WRKY)/col-WRKY55-DAP-Seq(GSE60143)/Homer	0.1	511	0.01	423	-88	402	WRKY55
	BOS1(MYB)/col-BOS1-DAP-Seq(GSE60143)/Homer	0.1	512	0.01	424	-88	403	BOS1
	WRKY17(WRKY)/colamp-WRKY17-DAP-Seq(GSE60143)/Homer	0.1	513	0.01	425	-88	404	WRKY17
	STAT6(Stat)/CD4-Stat6-ChIP-Seq(GSE22104)/Homer	0.1	514	0.01	426	-88	405	STAT6
	WRKY30(WRKY)/colamp-WRKY30-DAP-Seq(GSE60143)/Homer	0.1	515	0.01	427	-88	406	WRKY30
	ZNF416(Zf)/HEK293-ZNF416.GFP-ChIP-Seq(GSE58341)/Homer	1e-07	387	1e-05	296	-91	407	ZNF416
	IRF1(IRF)/PBMC-IRF1-ChIP-Seq(GSE43036)/Homer	0.0001	442	0.001	351	-91	408	IRF1
	At2g44940(AP2EREBP)/colamp-At2g44940-DAP-Seq(GSE60143)/Homer	0.0001	443	0.001	352	-91	409	At2g44940
	At3g60580(C2H2)/col-At3g60580-DAP-Seq(GSE60143)/Homer	1	519	0.01	428	-91	410	At3g60580
	RAR:RXR(NR),DR5/ES-RAR-ChIP-Seq(GSE56893)/Homer	1	520	0.01	429	-91	411	RAR:RXR
	bHLH80(bHLH)/col-bHLH80-DAP-Seq(GSE60143)/Homer	1	521	0.01	430	-91	412	bHLH80
	CBF3(AP2EREBP)/colamp-CBF3-DAP-Seq(GSE60143)/Homer	1	522	0.01	431	-91	413	CBF3
	bHLH122(bHLH)/col100-bHLH122-DAP-Seq(GSE60143)/Homer	1	523	0.01	432	-91	414	bHLH122
	SOC1(MADS)/Seedling-SOC1-ChIP-Seq(GSE45846)/Homer	1	524	0.01	433	-91	415	SOC1
	THRb(NR)/HepG2-THRb.Flag-ChIP-Seq(Encode)/Homer	1	525	0.01	434	-91	416	THRb
	HRE(HSF)/HepG2-HSF1-ChIP-Seq(GSE31477)/Homer	1	526	0.01	435	-91	417	HRE
	Unknown4/Drosophila-Promoters/Homer	1	527	0.01	436	-91	418	Unknown4/Drosophila-Promoters/Homer
	DUX(Homeobox)/C2C12-Dux-ChIP-Seq(GSE87279)/Homer	1	529	0.01	437	-92	419	DUX
	Srebp2(bHLH)/HepG2-Srebp2-ChIP-Seq(GSE31477)/Homer	1	530	0.01	438	-92	420	Srebp2
	MafF(bZIP)/HepG2-MafF-ChIP-Seq(GSE31477)/Homer	1	531	0.01	439	-92	421	MafF
	LXRE(NR),DR4/RAW-LXRb.biotin-ChIP-Seq(GSE21512)/Homer	1	532	0.01	440	-92	422	LXRE
	KLF6(Zf)/PDAC-KLF6-ChIP-Seq(GSE64557)/Homer	1e-26	258	1e-18	165	-93	423	KLF6
	THRa(NR)/C17.2-THRa-ChIP-Seq(GSE38347)/Homer	1	534	0.01	441	-93	424	THRa
	Pitx1:Ebox(Homeobox,bHLH)/Hindlimb-Pitx1-ChIP-Seq(GSE41591)/Homer	1e-91	166	1e-74	72	-94	425	Pitx1:Ebox
	Npas4(bHLH)/Neuron-Npas4-ChIP-Seq(GSE127793)/Homer	1e-30	245	1e-23	151	-94	426	Npas4
	SPL1(SBP)/colamp-SPL1-DAP-Seq(GSE60143)/Homer	1	538	0.01	442	-96	427	SPL1
	EGL-5(Homeobox)/cElegans-L3-EGL5-ChIP-Seq(modEncode)/Homer	1e-43	209	1e-45	112	-97	428	EGL-5
	AT1G19040(NAC)/col-AT1G19040-DAP-Seq(GSE60143)/Homer	1	543	0.01	443	-100	429	AT1G19040
	AT1G23810(Orphan)/col-AT1G23810-DAP-Seq(GSE60143)/Homer	1	544	0.01	444	-100	430	AT1G23810
	HSFB4(HSF)/col-HSFB4-DAP-Seq(GSE60143)/Homer	1	545	0.01	445	-100	431	HSFB4
	AT3G09735(S1Falike)/col-AT3G09735-DAP-Seq(GSE60143)/Homer	1	548	0.01	446	-102	432	AT3G09735
	Mef2c(MADS)/GM12878-Mef2c-ChIP-Seq(GSE32465)/Homer	1e-22	280	1e-14	177	-103	433	Mef2c
	CUC1(NAC)/col-CUC1-DAP-Seq(GSE60143)/Homer	1	555	0.01	447	-108	434	CUC1
	Reverb(NR),DR2/RAW-Reverba.biotin-ChIP-Seq(GSE45914)/Homer	1	556	0.01	448	-108	435	Reverb
	GRHL2(CP2)/HBE-GRHL2-ChIP-Seq(GSE46194)/Homer	1e-123	134	1e-182	25	-109	436	GRHL2
	Smad3(MAD)/NPC-Smad3-ChIP-Seq(GSE36673)/Homer	1e-24	267	1e-21	158	-109	437	Smad3
	FOXA1:AR(Forkhead,NR)/LNCAP-AR-ChIP-Seq(GSE27824)/Homer	1	558	0.01	449	-109	438	FOXA1:AR
	Hoxa9(Homeobox)/ChickenMSG-Hoxa9.Flag-ChIP-Seq(GSE86088)/Homer	1e-51	197	1e-59	86	-111	439	Hoxa9
	Nur77(NR)/K562-NR4A1-ChIP-Seq(GSE31363)/Homer	0.001	464	0.001	353	-111	440	Nur77
	ANAC079(NAC)/colamp-ANAC079-DAP-Seq(GSE60143)/Homer	0.001	465	0.001	354	-111	441	ANAC079
	AT3G42860(zfGRF)/col-AT3G42860-DAP-Seq(GSE60143)/Homer	0.001	466	0.001	355	-111	442	AT3G42860
	WRKY71(WRKY)/col-WRKY71-DAP-Seq(GSE60143)/Homer	0.001	467	0.001	356	-111	443	WRKY71
	ISRE(IRF)/ThioMac-LPS-Expression(GSE23622)/Homer	0.001	468	0.001	357	-111	444	ISRE
	IRF2(IRF)/Erythroblas-IRF2-ChIP-Seq(GSE36985)/Homer	0.001	469	0.001	358	-111	445	IRF2
	RXR(NR),DR1/3T3L1-RXR-ChIP-Seq(GSE13511)/Homer	1	563	0.01	450	-113	446	RXR
	SPL11(SBP)/col100-SPL11-DAP-Seq(GSE60143)/Homer	1	566	0.01	451	-115	447	SPL11
	ANAC011(NAC)/col-ANAC011-DAP-Seq(GSE60143)/Homer	1	567	0.01	452	-115	448	ANAC011
	STAT4(Stat)/CD4-Stat4-ChIP-Seq(GSE22104)/Homer	1e-29	250	1e-31	131	-119	449	STAT4
	ANAC005(NAC)/col-ANAC005-DAP-Seq(GSE60143)/Homer	1	573	0.01	453	-120	450	ANAC005
	RORgt(NR)/EL4-RORgt.Flag-ChIP-Seq(GSE56019)/Homer	1e-05	418	1e-05	297	-121	451	RORgt
	Mef2b(MADS)/HEK293-Mef2b.V5-ChIP-Seq(GSE67450)/Homer	1e-10	353	1e-08	229	-124	452	Mef2b
	HSF7(HSF)/colamp-HSF7-DAP-Seq(GSE60143)/Homer	1	578	0.01	454	-124	453	HSF7
	ANAC004(NAC)/colamp-ANAC004-DAP-Seq(GSE60143)/Homer	1	579	0.01	455	-124	454	ANAC004
	CEBP(bZIP)/ThioMac-CEBPb-ChIP-Seq(GSE21512)/Homer	1e-41	215	1e-58	89	-126	455	CEBP
	GATA14(C2C2gata)/col-GATA14-DAP-Seq(GSE60143)/Homer	1	582	0.01	456	-126	456	GATA14
	KLF5(Zf)/LoVo-KLF5-ChIP-Seq(GSE49402)/Homer	1e-20	289	1e-19	161	-128	457	KLF5
	Mef2a(MADS)/HL1-Mef2a.biotin-ChIP-Seq(GSE21529)/Homer	1e-11	338	1e-10	206	-132	458	Mef2a
	CDX4(Homeobox)/ZebrafishEmbryos-Cdx4.Myc-ChIP-Seq(GSE48254)/Homer	1e-96	162	1e-170	28	-134	459	CDX4
	Fra1(bZIP)/BT549-Fra1-ChIP-Seq(GSE46166)/Homer	1e-120	136	0	1	-135	460	Fra1
	ERG(ETS)/VCaP-ERG-ChIP-Seq(GSE14097)/Homer	1e-53	194	1e-91	59	-135	461	ERG
	Fos(bZIP)/TSC-Fos-ChIP-Seq(GSE110950)/Homer	1e-115	138	0	2	-136	462	Fos
	RORa(NR)/Liver-Rora-ChIP-Seq(GSE101115)/Homer	0.01	496	0.001	359	-137	463	RORa
	STAT6(Stat)/Macrophage-Stat6-ChIP-Seq(GSE38377)/Homer	0.01	497	0.001	360	-137	464	STAT6
	Atf3(bZIP)/GBM-ATF3-ChIP-Seq(GSE33912)/Homer	1e-108	142	0	3	-139	465	Atf3
	PABPC1(?)/MEL-PABC1-CLIP-Seq(GSE69755)/Homer	1e-25	263	1e-38	124	-139	466	PABPC1
	EAR2(NR)/K562-NR2F6-ChIP-Seq(Encode)/Homer	1	597	0.01	457	-140	467	EAR2
	Hoxd10(Homeobox)/ChickenMSG-Hoxd10.Flag-ChIP-Seq(GSE86088)/Homer	1e-39	219	1e-70	77	-142	468	Hoxd10
	JunB(bZIP)/DendriticCells-Junb-ChIP-Seq(GSE36099)/Homer	1e-106	147	0	4	-143	469	JunB
	AP-1(bZIP)/ThioMac-PU.1-ChIP-Seq(GSE21512)/Homer	1e-105	148	0	5	-143	470	AP-1
	Fra2(bZIP)/Striatum-Fra2-ChIP-Seq(GSE43429)/Homer	1e-105	149	0	6	-143	471	Fra2
	Arnt:Ahr(bHLH)/MCF7-Arnt-ChIP-Seq(Lo_et_al.)/Homer	1e-13	319	1e-15	175	-144	472	Arnt:Ahr
	NFAT:AP1(RHD,bZIP)/Jurkat-NFATC1-ChIP-Seq(Jolma_et_al.)/Homer	1e-12	327	1e-13	183	-144	473	NFAT:AP1
	RAP211(AP2EREBP)/colamp-RAP211-DAP-Seq(GSE60143)/Homer	1e-08	374	1e-08	230	-144	474	RAP211
	caudal(Homeobox)/Drosophila-Embryos-ChIP-Chip(modEncode)/Homer	1e-76	175	1e-151	29	-146	475	caudal
	NFkB-p65-Rel(RHD)/ThioMac-LPS-Expression(GSE23622)/Homer	1e-05	419	1e-06	267	-152	476	NFkB-p65-Rel
	STAT1(Stat)/HelaS3-STAT1-ChIP-Seq(GSE12782)/Homer	1e-11	339	1e-12	186	-153	477	STAT1
	ZNF322(Zf)/HEK293-ZNF322.GFP-ChIP-Seq(GSE58341)/Homer	0.001	470	0.0001	317	-153	478	ZNF322
	NLP7(RWPRK)/col-NLP7-DAP-Seq(GSE60143)/Homer	0.001	471	0.0001	318	-153	479	NLP7
	Foxh1(Forkhead)/hESC-FOXH1-ChIP-Seq(GSE29422)/Homer	1e-06	400	1e-07	246	-154	480	Foxh1
	BATF(bZIP)/Th17-BATF-ChIP-Seq(GSE39756)/Homer	1e-96	163	0	7	-156	481	BATF
	ELF3(ETS)/PDAC-ELF3-ChIP-Seq(GSE64557)/Homer	1e-44	206	1e-106	49	-157	482	ELF3
	STAT5(Stat)/mCD4+-Stat5-ChIP-Seq(GSE12346)/Homer	1e-07	388	1e-08	231	-157	483	STAT5
	Hoxd11(Homeobox)/ChickenMSG-Hoxd11.Flag-ChIP-Seq(GSE86088)/Homer	1e-53	195	1e-135	35	-160	484	Hoxd11
	Etv2(ETS)/ES-ER71-ChIP-Seq(GSE59402)/Homer	1e-32	235	1e-73	75	-160	485	Etv2
	RUNX(Runt)/HPC7-Runx1-ChIP-Seq(GSE22178)/Homer	1e-25	264	1e-48	102	-162	486	RUNX
	Unknown(Homeobox)/Limb-p300-ChIP-Seq/Homer	1e-48	199	1e-129	36	-163	487	Unknown
	Hoxd13(Homeobox)/ChickenMSG-Hoxd13.Flag-ChIP-Seq(GSE86088)/Homer	1e-66	183	1e-213	19	-164	488	Hoxd13
	Tcfcp2l1(CP2)/mES-Tcfcp2l1-ChIP-Seq(GSE11431)/Homer	1e-18	298	1e-31	132	-166	489	Tcfcp2l1
	EHF(ETS)/LoVo-EHF-ChIP-Seq(GSE49402)/Homer	1e-44	207	1e-122	40	-167	490	EHF
	Fosl2(bZIP)/3T3L1-Fosl2-ChIP-Seq(GSE56872)/Homer	1e-75	176	0	8	-168	491	Fosl2
	Hoxa11(Homeobox)/ChickenMSG-Hoxa11.Flag-ChIP-Seq(GSE86088)/Homer	1e-48	200	1e-149	30	-170	492	Hoxa11
	Pax8(Paired,Homeobox)/Thyroid-Pax8-ChIP-Seq(GSE26938)/Homer	1e-07	389	1e-09	217	-172	493	Pax8
	RUNX-AML(Runt)/CD4+-PolII-ChIP-Seq(Barski_et_al.)/Homer	1e-17	300	1e-36	127	-173	494	RUNX-AML
	Egr1(Zf)/K562-Egr1-ChIP-Seq(GSE32465)/Homer	1e-05	420	1e-07	247	-173	495	Egr1
	PAX5(Paired,Homeobox)/GM12878-PAX5-ChIP-Seq(GSE32465)/Homer	1e-05	421	1e-07	248	-173	496	PAX5
	Fli1(ETS)/CD8-FLI-ChIP-Seq(GSE20898)/Homer	1e-28	254	1e-65	80	-174	497	Fli1
	Jun-AP1(bZIP)/K562-cJun-ChIP-Seq(GSE31477)/Homer	1e-66	184	0	9	-175	498	Jun-AP1
	Cdx2(Homeobox)/mES-Cdx2-ChIP-Seq(GSE14586)/Homer	1e-41	216	1e-122	41	-175	499	Cdx2
	SPDEF(ETS)/VCaP-SPDEF-ChIP-Seq(SRA014231)/Homer	1e-24	268	1e-55	93	-175	500	SPDEF
	Tcf3(HMG)/mES-Tcf3-ChIP-Seq(GSE11724)/Homer	1	536	0.001	361	-175	501	Tcf3
	ELF5(ETS)/T47D-ELF5-ChIP-Seq(GSE30407)/Homer	1e-34	232	1e-94	56	-176	502	ELF5
	AT1G10720(BSD)/col-AT1G10720-DAP-Seq(GSE60143)/Homer	1	539	0.001	362	-177	503	AT1G10720
	Replumless(BLH)/Arabidopsis-RPL.GFP-ChIP-Seq(GSE78727)/Homer	1	540	0.001	363	-177	504	Replumless
	AT4G00250(GeBP)/col-AT4G00250-DAP-Seq(GSE60143)/Homer	1	541	0.001	364	-177	505	AT4G00250
	MafA(bZIP)/Islet-MafA-ChIP-Seq(GSE30298)/Homer	1e-12	328	1e-24	150	-178	506	MafA
	Hoxa13(Homeobox)/ChickenMSG-Hoxa13.Flag-ChIP-Seq(GSE86088)/Homer	1e-43	210	1e-180	26	-184	507	Hoxa13
	Egr2(Zf)/Thymocytes-Egr2-ChIP-Seq(GSE34254)/Homer	1	550	0.001	365	-185	508	Egr2
	ANAC017(NAC)/colamp-ANAC017-DAP-Seq(GSE60143)/Homer	1	554	0.001	366	-188	509	ANAC017
	ERE(NR),IR3/MCF7-ERa-ChIP-Seq(Unpublished)/Homer	1	557	0.001	367	-190	510	ERE
	GABPA(ETS)/Jurkat-GABPa-ChIP-Seq(GSE17954)/Homer	1e-24	269	1e-70	78	-191	511	GABPA
	At1g74840(MYBrelated)/col100-At1g74840-DAP-Seq(GSE60143)/Homer	1	559	0.001	368	-191	512	At1g74840
	WRKY18(WRKY)/col-WRKY18-DAP-Seq(GSE60143)/Homer	1	560	0.001	369	-191	513	WRKY18
	SND3(NAC)/col-SND3-DAP-Seq(GSE60143)/Homer	1	561	0.001	370	-191	514	SND3
	HSFA6A(HSF)/col-HSFA6A-DAP-Seq(GSE60143)/Homer	1	562	0.001	371	-191	515	HSFA6A
	ETV1(ETS)/GIST48-ETV1-ChIP-Seq(GSE22441)/Homer	1e-26	259	1e-84	65	-194	516	ETV1
	Bach2(bZIP)/OCILy7-Bach2-ChIP-Seq(GSE44420)/Homer	1e-42	212	1e-224	16	-196	517	Bach2
	AT1G76870(Trihelix)/col-AT1G76870-DAP-Seq(GSE60143)/Homer	1e-08	375	1e-14	178	-197	518	AT1G76870
	HSFA6B(HSF)/colamp-HSFA6B-DAP-Seq(GSE60143)/Homer	1	570	0.001	372	-198	519	HSFA6B
	Bach1(bZIP)/K562-Bach1-ChIP-Seq(GSE31477)/Homer	1e-22	281	1e-65	81	-200	520	Bach1
	MYB116(MYB)/colamp-MYB116-DAP-Seq(GSE60143)/Homer	0.01	498	1e-05	298	-200	521	MYB116
	Srebp1a(bHLH)/HepG2-Srebp1a-ChIP-Seq(GSE31477)/Homer	0.01	499	1e-05	299	-200	522	Srebp1a
	NST1(NAC)/colamp-NST1-DAP-Seq(GSE60143)/Homer	1	575	0.001	373	-202	523	NST1
	ANAC096(NAC)/colamp-ANAC096-DAP-Seq(GSE60143)/Homer	1	576	0.001	374	-202	524	ANAC096
	HSFA1E(HSF)/col-HSFA1E-DAP-Seq(GSE60143)/Homer	1	577	0.001	375	-202	525	HSFA1E
	LEF1(HMG)/H1-LEF1-ChIP-Seq(GSE64758)/Homer	1e-07	390	1e-12	187	-203	526	LEF1
	Elf4(ETS)/BMDM-Elf4-ChIP-Seq(GSE88699)/Homer	1e-24	270	1e-84	66	-204	527	Elf4
	EWS:FLI1-fusion(ETS)/SK_N_MC-EWS:FLI1-ChIP-Seq(SRA014231)/Homer	1e-13	320	1e-42	116	-204	528	EWS:FLI1-fusion
	Ets1-distal(ETS)/CD4+-PolII-ChIP-Seq(Barski_et_al.)/Homer	1e-13	321	1e-42	117	-204	529	Ets1-distal
	REF6(Zf)/Arabidopsis-REF6-ChIP-Seq(GSE106942)/Homer	1e-05	422	1e-09	218	-204	530	REF6
	AT5G25475(ABI3VP1)/col-AT5G25475-DAP-Seq(GSE60143)/Homer	0.001	473	1e-06	268	-205	531	AT5G25475
	ETV4(ETS)/HepG2-ETV4-ChIP-Seq(ENCODE)/Homer	1e-15	308	1e-52	99	-209	532	ETV4
	ZNF189(Zf)/HEK293-ZNF189.GFP-ChIP-Seq(GSE58341)/Homer	1	528	0.0001	319	-209	533	ZNF189
	Smad4(MAD)/ESC-SMAD4-ChIP-Seq(GSE29422)/Homer	0.0001	444	1e-08	232	-212	534	Smad4
	GATA19(C2C2gata)/colamp-GATA19-DAP-Seq(GSE60143)/Homer	1	533	0.0001	320	-213	535	GATA19
	bZIP:IRF(bZIP,IRF)/Th17-BatF-ChIP-Seq(GSE39756)/Homer	1	535	0.0001	321	-214	536	bZIP:IRF
	TATA-box/Drosophila-Promoters/Homer	1	537	0.0001	322	-215	537	TATA-box/Drosophila-Promoters/Homer
	HSF3(HSF)/colamp-HSF3-DAP-Seq(GSE60143)/Homer	1	592	0.001	376	-216	538	HSF3
	HOXD13(Homeobox)/Chicken-Hoxd13-ChIP-Seq(GSE38910)/Homer	1e-31	241	1e-200	24	-217	539	HOXD13
	NF-E2(bZIP)/K562-NFE2-ChIP-Seq(GSE31477)/Homer	1e-19	290	1e-76	70	-220	540	NF-E2
	RUNX2(Runt)/PCa-RUNX2-ChIP-Seq(GSE33889)/Homer	1e-09	362	1e-28	139	-223	541	RUNX2
	SpiB(ETS)/OCILY3-SPIB-ChIP-Seq(GSE56857)/Homer	0.001	472	1e-07	249	-223	542	SpiB
	ETS1(ETS)/Jurkat-ETS1-ChIP-Seq(GSE17954)/Homer	1e-15	309	1e-62	84	-225	543	ETS1
	EWS:ERG-fusion(ETS)/CADO_ES1-EWS:ERG-ChIP-Seq(SRA014231)/Homer	1e-15	310	1e-61	85	-225	544	EWS:ERG-fusion
	RUNX1(Runt)/Jurkat-RUNX1-ChIP-Seq(GSE29180)/Homer	1e-10	354	1e-32	129	-225	545	RUNX1
	GATA15(C2C2gata)/col-GATA15-DAP-Seq(GSE60143)/Homer	1	604	0.001	377	-227	546	GATA15
	CUC3(NAC)/col-CUC3-DAP-Seq(GSE60143)/Homer	1	552	0.0001	323	-229	547	CUC3
	RORg(NR)/Liver-Rorc-ChIP-Seq(GSE101115)/Homer	0.01	500	1e-06	269	-231	548	RORg
	SeqBias: G/A bias	0.01	501	1e-06	270	-231	549	SeqBias: G/A bias
	GATA12(C2C2gata)/col-GATA12-DAP-Seq(GSE60143)/Homer	1	609	0.001	378	-231	550	GATA12
	Nrf2(bZIP)/Lymphoblast-Nrf2-ChIP-Seq(GSE37589)/Homer	1e-17	301	1e-80	68	-233	551	Nrf2
	GATA20(C2C2gata)/colamp-GATA20-DAP-Seq(GSE60143)/Homer	1	613	0.001	379	-234	552	GATA20
	Hand2(bHLH)/Mesoderm-Hand2-ChIP-Seq(GSE61475)/Homer	1e-05	423	1e-12	188	-235	553	Hand2
	EKLF(Zf)/Erythrocyte-Klf1-ChIP-Seq(GSE20478)/Homer	1e-05	424	1e-12	189	-235	554	EKLF
	GATA11(C2C2gata)/col-GATA11-DAP-Seq(GSE60143)/Homer	1	615	0.001	380	-235	555	GATA11
	GATA1(C2C2gata)/colamp-GATA1-DAP-Seq(GSE60143)/Homer	1	616	0.001	381	-235	556	GATA1
	ANAC092(NAC)/colamp-ANAC092-DAP-Seq(GSE60143)/Homer	1	564	0.0001	324	-240	557	ANAC092
	ANAC070(NAC)/colamp-ANAC070-DAP-Seq(GSE60143)/Homer	1	565	0.0001	325	-240	558	ANAC070
	GATA6(C2C2gata)/col200-GATA6-DAP-Seq(GSE60143)/Homer	1	569	0.0001	326	-243	559	GATA6
	ANAC046(NAC)/colamp-ANAC046-DAP-Seq(GSE60143)/Homer	1e-06	401	1e-22	156	-245	560	ANAC046
	CUC2(NAC)/colamp-CUC2-DAP-Seq(GSE60143)/Homer	1	549	1e-05	300	-249	561	CUC2
	ETS:RUNX(ETS,Runt)/Jurkat-RUNX1-ChIP-Seq(GSE17954)/Homer	0.01	502	1e-07	250	-252	562	ETS:RUNX
	ANAC087(NAC)/col-ANAC087-DAP-Seq(GSE60143)/Homer	1	553	1e-05	301	-252	563	ANAC087
	HOXB13(Homeobox)/ProstateTumor-HOXB13-ChIP-Seq(GSE56288)/Homer	1e-25	265	1e-256	11	-254	564	HOXB13
	ANAC058(NAC)/col-ANAC058-DAP-Seq(GSE60143)/Homer	1	581	0.0001	327	-254	565	ANAC058
	MafB(bZIP)/BMM-Mafb-ChIP-Seq(GSE75722)/Homer	0.0001	445	1e-12	190	-255	566	MafB
	Smad2(MAD)/ES-SMAD2-ChIP-Seq(GSE29422)/Homer	0.001	474	1e-09	219	-255	567	Smad2
	VND3(NAC)/colamp-VND3-DAP-Seq(GSE60143)/Homer	1	586	0.0001	328	-258	568	VND3
	VND4(NAC)/colamp-VND4-DAP-Seq(GSE60143)/Homer	1	588	0.0001	329	-259	569	VND4
	Unknown5/Drosophila-Promoters/Homer	1	590	0.0001	330	-260	570	Unknown5/Drosophila-Promoters/Homer
	AT5G61620(MYBrelated)/colamp-AT5G61620-DAP-Seq(GSE60143)/Homer	1	591	0.0001	331	-260	571	AT5G61620
	ELF1(ETS)/Jurkat-ELF1-ChIP-Seq(SRA014231)/Homer	1e-08	376	1e-45	113	-263	572	ELF1
	HRE(HSF)/Striatum-HSF1-ChIP-Seq(GSE38000)/Homer	1	596	0.0001	332	-264	573	HRE
	GATA4(C2C2gata)/col-GATA4-DAP-Seq(GSE60143)/Homer	1	601	0.0001	333	-268	574	GATA4
	NTM2(NAC)/col-NTM2-DAP-Seq(GSE60143)/Homer	1	603	0.0001	334	-269	575	NTM2
	SMB(NAC)/colamp-SMB-DAP-Seq(GSE60143)/Homer	1	574	1e-05	302	-272	576	SMB
	At1g19000(MYBrelated)/colamp-At1g19000-DAP-Seq(GSE60143)/Homer	1	547	1e-06	271	-276	577	At1g19000
	AR-halfsite(NR)/LNCaP-AR-ChIP-Seq(GSE27824)/Homer	1e-06	402	1e-37	125	-277	578	AR-halfsite
	ANAC083(NAC)/col-ANAC083-DAP-Seq(GSE60143)/Homer	1	580	1e-05	303	-277	579	ANAC083
	TCFL2(HMG)/K562-TCF7L2-ChIP-Seq(GSE29196)/Homer	1	551	1e-06	272	-279	580	TCFL2
	ANAC103(NAC)/col-ANAC103-DAP-Seq(GSE60143)/Homer	1	584	1e-05	304	-280	581	ANAC103
	ANAC057(NAC)/colamp-ANAC057-DAP-Seq(GSE60143)/Homer	1	587	1e-05	305	-282	582	ANAC057
	Zfp809(Zf)/ES-Zfp809-ChIP-Seq(GSE70799)/Homer	0.01	503	1e-09	220	-283	583	Zfp809
	ANAC071(NAC)/col-ANAC071-DAP-Seq(GSE60143)/Homer	1	589	1e-05	306	-283	584	ANAC071
	VND1(NAC)/col-VND1-DAP-Seq(GSE60143)/Homer	1	595	1e-05	307	-288	585	VND1
	IRF:BATF(IRF:bZIP)/pDC-Irf8-ChIP-Seq(GSE66899)/Homer	1	542	1e-07	251	-291	586	IRF:BATF
	AGL95(ND)/col-AGL95-DAP-Seq(GSE60143)/Homer	1	599	1e-05	308	-291	587	AGL95
	Tcf4(HMG)/Hct116-Tcf4-ChIP-Seq(SRA012054)/Homer	1	546	1e-07	252	-294	588	Tcf4
	MafK(bZIP)/C2C12-MafK-ChIP-Seq(GSE36030)/Homer	1e-05	425	1e-40	121	-304	589	MafK
	VND2(NAC)/col-VND2-DAP-Seq(GSE60143)/Homer	1	593	1e-06	273	-320	590	VND2
	Elk4(ETS)/Hela-Elk4-ChIP-Seq(GSE31477)/Homer	0.001	475	1e-23	152	-323	591	Elk4
	ANAC020(NAC)/col-ANAC020-DAP-Seq(GSE60143)/Homer	1	598	1e-06	274	-324	592	ANAC020
	Tcf7(HMG)/GM12878-TCF7-ChIP-Seq(Encode)/Homer	0.1	516	1e-12	191	-325	593	Tcf7
	At5g47390(MYBrelated)/col-At5g47390-DAP-Seq(GSE60143)/Homer	1	605	1e-06	275	-330	594	At5g47390
	ANAC028(NAC)/col-ANAC028-DAP-Seq(GSE60143)/Homer	1	611	1e-06	276	-335	595	ANAC028
	VND6(NAC)/col-VND6-DAP-Seq(GSE60143)/Homer	1	571	1e-08	233	-338	596	VND6
	HSF6(HSF)/col-HSF6-DAP-Seq(GSE60143)/Homer	1	617	1e-06	277	-340	597	HSF6
	ANAC045(NAC)/col-ANAC045-DAP-Seq(GSE60143)/Homer	1	618	1e-06	278	-340	598	ANAC045
	ANAC050(NAC)/colamp-ANAC050-DAP-Seq(GSE60143)/Homer	1	619	1e-06	279	-340	599	ANAC050
	NAC2(NAC)/colamp-NAC2-DAP-Seq(GSE60143)/Homer	1	620	1e-06	280	-340	600	NAC2
	ANAC016(NAC)/col-ANAC016-DAP-Seq(GSE60143)/Homer	1	594	1e-07	253	-341	601	ANAC016
	PU.1(ETS)/ThioMac-PU.1-ChIP-Seq(GSE21512)/Homer	0.01	505	1e-19	162	-343	602	PU.1
	AT2G38300(G2like)/col-AT2G38300-DAP-Seq(GSE60143)/Homer	1	583	1e-08	234	-349	603	AT2G38300
	ZFX(Zf)/mES-Zfx-ChIP-Seq(GSE11431)/Homer	1	608	1e-07	254	-354	604	ZFX
	Elk1(ETS)/Hela-Elk1-ChIP-Seq(GSE31477)/Homer	0.01	504	1e-28	140	-364	605	Elk1
	ANAC038(NAC)/col-ANAC038-DAP-Seq(GSE60143)/Homer	0.1	517	1e-23	153	-364	606	ANAC038
	TATA-Box(TBP)/Promoter/Homer	1	600	1e-08	235	-365	607	TATA-Box
	ANAC053(NAC)/colamp-ANAC053-DAP-Seq(GSE60143)/Homer	1	622	1e-07	255	-367	608	ANAC053
	ANAC013(NAC)/col-ANAC013-DAP-Seq(GSE60143)/Homer	1	614	1e-08	236	-378	609	ANAC013
	ETS(ETS)/Promoter/Homer	0.1	518	1e-29	137	-381	610	ETS
	AT2G40260(G2like)/colamp-AT2G40260-DAP-Seq(GSE60143)/Homer	1	568	1e-13	184	-384	611	AT2G40260
	AT5G56840(MYBrelated)/colamp-AT5G56840-DAP-Seq(GSE60143)/Homer	1	602	1e-10	207	-395	612	AT5G56840
	GATA3(Zf),DR8/iTreg-Gata3-ChIP-Seq(GSE20898)/Homer	1	621	1e-09	221	-400	613	GATA3
	ZNF711(Zf)/SHSY5Y-ZNF711-ChIP-Seq(GSE20673)/Homer	1	624	1e-10	208	-416	614	ZNF711
	p53(p53)/mES-cMyc-ChIP-Seq(GSE11431)/Homer	1	585	1e-17	166	-419	615	p53
	NFE2L2(bZIP)/HepG2-NFE2L2-ChIP-Seq(Encode)/Homer	1	572	1e-26	145	-427	616	NFE2L2
	ELT-3(Gata)/cElegans-L1-ELT3-ChIP-Seq(modEncode)/Homer	1	636	1e-11	197	-439	617	ELT-3
	PQM-1(?)/cElegans-L3-ChIP-Seq(modEncode)/Homer	1	631	1e-14	179	-452	618	PQM-1
	PGR(NR)/EndoStromal-PGR-ChIP-Seq(GSE69539)/Homer	0.01	507	1e-101	52	-455	619	PGR
	GATA3(Zf),DR4/iTreg-Gata3-ChIP-Seq(GSE20898)/Homer	1	629	1e-17	167	-462	620	GATA3
	GRE(NR),IR3/RAW264.7-GRE-ChIP-Seq(Unpublished)/Homer	0.01	506	1e-122	42	-464	621	GRE
	At5g08520(MYBrelated)/colamp-At5g08520-DAP-Seq(GSE60143)/Homer	1	637	1e-16	171	-466	622	At5g08520
	TEAD2(TEA)/Py2T-Tead2-ChIP-Seq(GSE55709)/Homer	1	627	1e-23	154	-473	623	TEAD2
	At1g49010(MYBrelated)/col-At1g49010-DAP-Seq(GSE60143)/Homer	1	630	1e-23	155	-475	624	At1g49010
	At5g58900(MYBrelated)/colamp-At5g58900-DAP-Seq(GSE60143)/Homer	1	626	1e-29	138	-488	625	At5g58900
	TEAD(TEA)/Fibroblast-PU.1-ChIP-Seq(Unpublished)/Homer	1	634	1e-28	141	-493	626	TEAD
	p63(p53)/Keratinocyte-p63-ChIP-Seq(GSE17611)/Homer	0.01	508	1e-300	10	-498	627	p63
	At3g11280(MYBrelated)/col-At3g11280-DAP-Seq(GSE60143)/Homer	1	640	1e-31	133	-507	628	At3g11280
	TEAD3(TEA)/HepG2-TEAD3-ChIP-Seq(Encode)/Homer	1	635	1e-37	126	-509	629	TEAD3
	TEAD4(TEA)/Tropoblast-Tead4-ChIP-Seq(GSE37350)/Homer	1	625	1e-45	114	-511	630	TEAD4
	At5g05790(MYBrelated)/col-At5g05790-DAP-Seq(GSE60143)/Homer	1	642	1e-34	128	-514	631	At5g05790
	TEAD1(TEAD)/HepG2-TEAD1-ChIP-Seq(Encode)/Homer	1	633	1e-42	118	-515	632	TEAD1
	PR(NR)/T47D-PR-ChIP-Seq(GSE31130)/Homer	1	632	1e-44	115	-517	633	PR
	GATA(Zf),IR4/iTreg-Gata3-ChIP-Seq(GSE20898)/Homer	1	612	1e-58	90	-522	634	GATA
	GATA(Zf),IR3/iTreg-Gata3-ChIP-Seq(GSE20898)/Homer	1	623	1e-53	95	-528	635	GATA
	TRPS1(Zf)/MCF7-TRPS1-ChIP-Seq(GSE107013)/Homer	1	639	1e-48	103	-536	636	TRPS1
	Gata1(Zf)/K562-GATA1-ChIP-Seq(GSE18829)/Homer	1	641	1e-48	104	-537	637	Gata1
	Gata2(Zf)/K562-GATA2-ChIP-Seq(GSE18829)/Homer	1	643	1e-53	96	-547	638	Gata2
	GATA3(Zf)/iTreg-Gata3-ChIP-Seq(GSE20898)/Homer	1	644	1e-53	97	-547	639	GATA3
	Gata6(Zf)/HUG1N-GATA6-ChIP-Seq(GSE51936)/Homer	1	645	1e-56	91	-554	640	Gata6
	Gata4(Zf)/Heart-Gata4-ChIP-Seq(GSE35151)/Homer	1	646	1e-63	82	-564	641	Gata4
	GRE(NR),IR3/A549-GR-ChIP-Seq(GSE32465)/Homer	1	610	1e-121	44	-566	642	GRE
	ARE(NR)/LNCAP-AR-ChIP-Seq(GSE27824)/Homer	1	638	1e-87	63	-575	643	ARE
	p53(p53)/Saos-p53-ChIP-Seq(GSE15780)/Homer	1	606	1e-231	13	-593	644	p53
	p53(p53)/Saos-p53-ChIP-Seq/Homer	1	607	1e-231	14	-593	645	p53
	p73(p53)/Trachea-p73-ChIP-Seq(PRJNA310161)/Homer	1	628	1e-209	21	-607	646	p73

## Sheet: Figure 7
Figure 7A	Gene ID	log2FoldChange	pvalue	adj pvalue		Figure 7D		Methylation Frequency					Figure 7I
	Mbd4	0.816107	0.0106563	0.0437077			Genes	Adeno.1845	Adeno.2266	Poor.1715	Poor.2266			Hypermethylated gene sets							Hypomethylated gene sets
	Mbd3	0.507406	0.00530729	0.0266584			Adam12	86.67	93.16	54.84	65.22			LNCAP NMYC ShRB1 vs NMYC Scr (n=57)							LNCAP NMYC ShRB1 vs NMYC Scr (n=185)
	Mbd2	-0.688688	0.00110607	0.00890618			Adamts16	79.59	82.35	0	50			Gene Set Name	# Genes in Gene Set (K)	# Genes in Overlap (k)	k/K	p-value	FDR q-value		Gene Set Name	# Genes in Gene Set (K)	# Genes in Overlap (k)	k/K	p-value	FDR q-value
	Zbtb4	-1.07036	0.00267912	0.0164338			Add2	85.71	100	28.57	35			GO_REGULATION_OF_CELL_DEATH	1723	18	0.0104	3.37e-11	5.3e-07		MIKKELSEN_MEF_HCP_WITH_H3K27ME3	582	36	0.0619	5.27e-29	8.29e-25
	Tet1	1.99738	0.000235178	0.00310383			Agbl4	97.5	96.75	64.965	70			GO_NEGATIVE_REGULATION_OF_TRANSCRIPTION_BY_RNA_POLYMERASE_II	820	13	0.0159	2.01e-10	1.58e-06		BENPORATH_ES_WITH_H3K27ME3	1113	40	0.0359	2.41e-23	1.9e-19
	Tet2	-0.551082	0.0159584	0.0581743			Ager	93.33	85.19	65.38	50			GO_APOPTOTIC_PROCESS	1980	18	0.0091	3.21e-10	1.68e-06		GO_SYNAPSE	1171	40	0.0342	1.53e-22	8.02e-19
	Dnmt3b	1.47154	6.76648e-05	0.00134528			Agtpbp1	80	86.96	41.07	35.71			SCHAEFFER_PROSTATE_DEVELOPMENT_48HR_UP	433	10	0.0231	8.79e-10	3.46e-06		GO_NEURON_DIFFERENTIATION	1348	42	0.0312	3.63e-22	1.43e-18
	Dnmt1	1.25167	0.00193189	0.01306			Aif1l	52.3	58.545	16.285	19.23			GO_CELLULAR_RESPONSE_TO_ENDOGENOUS_STIMULUS	1384	15	0.0108	1.25e-09	3.94e-06		GO_NEURON_PART	1715	45	0.0262	8.29e-21	2.61e-17
							Ajap1	91.295	95.625	61.67	57.815			GO_RESPONSE_TO_ENDOGENOUS_STIMULUS	1648	16	0.0097	1.53e-09	4.02e-06		GO_NEUROGENESIS	1599	43	0.0269	2.86e-20	7.49e-17
							Ak7	63.16	68	21.43	11.54			GO_NEGATIVE_REGULATION_OF_RNA_BIOSYNTHETIC_PROCESS	1246	14	0.0112	3.13e-09	7.03e-06		MIKKELSEN_MCV6_HCP_WITH_H3K27ME3	427	25	0.0585	9.62e-20	2.16e-16
							Akap6	58.01	55.145	25.07	35.715			GO_POSITIVE_REGULATION_OF_MOLECULAR_FUNCTION	1756	16	0.0091	3.79e-09	7.46e-06		BENPORATH_SUZ12_TARGETS	1033	33	0.0319	8.81e-18	1.73e-14
							Amn	67.2767	79.28	32.4067	38.0567			GOZGIT_ESR1_TARGETS_DN	767	11	0.0143	1.65e-08	2.78e-05		GO_SYNAPTIC_SIGNALING	713	28	0.0393	1.87e-17	3.26e-14
							Amz1	81.1233	88.82	32.78	41.1433			GO_GLAND_DEVELOPMENT	437	9	0.0206	1.77e-08	2.78e-05		GO_CELL_CELL_SIGNALING	1644	39	0.0237	1.47e-16	2.31e-13
							Ank2	88.37	89.29	41.25	72			BLALOCK_ALZHEIMERS_DISEASE_UP	1668	14	0.0084	1.2e-07	0.000115		GO_SYNAPSE_PART	934	30	0.0321	2.77e-16	3.97e-13
							Ankrd13b	67.645	72.62	37.68	38.095			CHARAFE_BREAST_CANCER_LUMINAL_VS_MESENCHYMAL_UP	451	7	0.0155	4.97e-06	0.00163		GO_CELL_PROJECTION_ORGANIZATION	1512	36	0.0238	2.33e-15	2.62e-12
							Ano8	93.75	87.3	32.43	55			ONDER_CDH1_TARGETS_2_DN	473	7	0.0148	6.78e-06	0.00195
							Apc2	26.83	32.61	0	0
							Armc4	100	100	68.13	100
							Arpp21	69.09	71.01	14.63	0
							Astn2	95.56	100	76.92	50			Mice Poorly differentiated Vs Adenocarcinoma (n=102)							Mice Poorly differentiated Vs Adenocarcinoma (n=258)
							Atp1a3	22.725	34.29	3.225	0			Gene Set Name	#K	#k	k/K	p-value	FDR q-value		Gene Set Name	#K	#k	k/K	p-value	FDR q-value
							Atp2b2	68.8289	78.0878	23.0656	26.4089			GO_APOPTOTIC_PROCESS	1980	29	0.0146	1.64e-14	2.57e-10		MIKKELSEN_MEF_HCP_WITH_H3K27ME3	582	42	0.0722	9.18e-31	1.44e-26
							Cacna1e	69.305	75.4	17.925	30.575			BLALOCK_ALZHEIMERS_DISEASE_UP	1668	25	0.015	9.43e-13	7.42e-09		GO_NEURON_PART	1715	63	0.0367	2.66e-29	2.09e-25
							Camk2a	56.36	53.85	30	16.67			GO_REGULATION_OF_CELL_DEATH	1723	25	0.0145	1.92e-12	1e-08		BENPORATH_ES_WITH_H3K27ME3	1113	51	0.0458	5.89e-28	2.83e-24
							Camk2b	91.91	86.23	58.81	62.95			SCHAEFFER_PROSTATE_DEVELOPMENT_48HR_UP	433	14	0.0323	8.99e-12	3.54e-08		GO_SYNAPSE	1171	52	0.0444	7.19e-28	2.83e-24
							Capn11	88.555	97.6	34.145	46.115			GOZGIT_ESR1_TARGETS_DN	767	17	0.0222	1.76e-11	5.53e-08		GO_NEURON_DIFFERENTIATION	1348	52	0.0386	4.92e-25	1.55e-21
							Card11	79.59	87.68	51.36	55.36			CHARAFE_BREAST_CANCER_LUMINAL_VS_MESENCHYMAL_UP	451	13	0.0288	2.14e-10	5.61e-07		MIKKELSEN_MCV6_HCP_WITH_H3K27ME3	427	32	0.0749	4.48e-24	1.18e-20
							Casc4	15.38	40	0	0			GO_POSITIVE_REGULATION_OF_MOLECULAR_FUNCTION	1756	22	0.0125	8.22e-10	1.85e-06		GO_NEUROGENESIS	1599	54	0.0338	2.71e-23	6.09e-20
							Ccdc151	34.15	32.73	0	0			GO_GLAND_DEVELOPMENT	437	12	0.0275	1.91e-09	3.76e-06		GO_SYNAPSE_PART	934	42	0.045	1e-22	1.97e-19
							Ccdc39	68.575	79.49	37.175	49.15			GO_NEGATIVE_REGULATION_OF_TRANSCRIPTION_BY_RNA_POLYMERASE_II	820	15	0.0183	4.09e-09	7.16e-06		BENPORATH_SUZ12_TARGETS	1033	42	0.0407	4.38e-21	7.65e-18
							Cd37	36.51	43.76	3.51	4.76333			ONDER_CDH1_TARGETS_2_DN	473	12	0.0254	4.63e-09	7.28e-06		GO_CELL_PROJECTION_ORGANIZATION	1512	49	0.0324	2.24e-20	3.53e-17
							Cdh2	90	100	64.86	63.64
							Cdh23	58.33	69.57	28.57	28.57
							Cdh4	66.2625	67.15	28.1975	30.8925
							Cdh6	71.43	79.35	25.97	61.76
							Cdkal1	83.45	82.145	41.23	50
							Cdkn1c	24.8233	51.28	1.19	0
							Celf2	85.735	88.71	48.1	66.27
							Celf3	77.78	77.27	15.79	0
							Celf4	82.61	100	35.71	23.08
							Celf5	71.064	72.684	27.172	34.252
							Chchd6	69.12	63.59	53.72	46.15
							Chd5	75.325	84.245	32	14.285
							Chd7	76.698	86.392	30.172	34.318
							Chrna3	88.64	100	50.82	62.5
							Chrna4	95.92	89.66	68.18	43.59
							Clip2	81.005	89.22	41.16	63.74
							Cntnap4	90.93	98.51	44.78	62.5
							Col5a1	69.19	73.6367	28.4567	58.3333
							Col5a3	68.89	90.98	37.11	63.16
							Col9a3	27.03	44.12	0	0
							Coq6	88.89	89.29	63.64	64.52
							Coro2b	96.43	89.19	51.61	50
							Cplx2	55.985	65.06	10.335	20
							Crb2	77.835	75.49	39.88	60.81
							Crmp1	32.955	41.47	3.57	0
							Csmd2	100	100	57.14	40
							Csmd3	57.145	56.215	12.5	0
							Cyfip2	36.39	28.435	5.555	0
							Dennd1a	53.055	45.41	0	0
							Dennd2a	48.65	77.27	7.41	0
							Dgki	81.48	94.12	54.55	43.75
							Dlgap3	100	100	82.35	63.89
							Doc2b	61.97	64.06	14.78	0
							Dock3	74.36	64.44	43.9	31.82
							Dok5	95.31	100	51.72	62.5
							Dpf3	74.29	85.29	27.78	0
							Dscam	83.445	94.645	36.425	48.475
							Dscaml1	63.41	62.11	33.33	41.18
							Dtnb	80	96.55	48.33	30.43
							Ebf1	51.338	45.272	10.078	15
							Efnb3	63.89	52.94	27.27	25
							Elavl3	18.18	34.33	3.85	0
							Elavl4	91.43	80.94	41.56	88.24
							Enc1	97.96	100	66.67	69.23
							Eno4	68.29	70.16	30.53	50
							Esrrb	81.2167	87.5767	41.5933	46.5267
							Evl	83.26	85.4933	29.3033	46.19
							Exog	91.825	97.62	67.295	51.82
							Fam131b	33.735	35.59	5.25	0
							Fam155a	83.365	84.645	53.915	40
							Fastkd5	89.47	81.48	32.65	30.77
							Fcho1	87.06	84.95	41.5333	65.5867
							Fcrl5	80.91	71.965	32.455	55.56
							Fem1a	82.98	91.84	35.94	55.56
							Fezf1	64.68	66.97	36.35	36.29
							Fgf21	95.24	93.75	30	46.67
							Fndc4	73.81	80.85	37.5	29.17
							Foxa2	28.6367	51.5033	0	0
							Foxj1	59.26	68.09	13.95	0
							Foxs1	62.6967	66.6433	20.1733	9.20667
							Gabbr2	85.868	88.926	49.4	42.77
							Gnpat	67.01	69.575	28.585	46.73
							Gpm6b	36.51	59.04	12.5	0
							Gpr156	100	100	72.97	69.23
							Gpr4	29.8133	42.6433	8.67667	2.98667
							Gpr62	86.96	77.5	45.83	50
							Gprin1	67.26	65.76	26.7367	32.94
							Grid2	82	97.99	36.92	47.37
							Grin2c	100	100	25	31.58
							Grin3b	86.84	88.24	65.22	59.26
							Grm4	81.25	100	36.84	33.33
							Hapln4	24	46.27	5.32	0
							Hcn3	56.16	68.225	20.085	33.685
							Hecw1	90.7	100	38.46	40
							Hhipl2	96.05	92.88	51.06	41.18
							Hoxc10	49.93	55.52	17.22	9.755
							Hpdl	95.8333	92.2467	39.73	59.5267
							Hpse2	73.68	96.15	42.47	43.75
							Igfbpl1	77.14	78.05	29.56	64
							Igsf21	40	36.36	0	0
							Ints1	42.55	56.44	17.78	31.25
							Iqce	86.36	92.31	45.83	35.71
							Itga11	85.715	90.505	61.5	37.01
							Jph4	67.965	61.225	33.59	36.36
							Kcnab2	40.82	46.28	16.82	0
							Kcnc3	54.83	65.7567	17.2367	14.2833
							Kcnj14	82.5	100	44.23	46.88
							Kcnk13	86.84	78.725	42.95	25
							Kcnq3	95.45	95	61.36	66.67
							Kcnq4	77.635	81.05	41.47	65.155
							Khdrbs3	53.97	69.92	12.5	30
							Kif21b	87.5	83.675	59.57	44.075
							Ksr2	75.525	82	25	29.41
							Lep	96.1	99.14	47.41	85.29
							Lfng	42.22	45.45	7.84	0
							Lgmn	71.985	89.505	32.01	27.78
							Lhx2	24.32	35.71	0	0
							Lingo3	42.42	50	13.79	0
							Lmtk3	63.64	58.33	21.43	18.75
							Lmx1b	62.5	66.67	30.43	42
							Lpcat1	65	65.91	0	0
							Lrfn2	85.71	100	56.1	58.82
							Lrig1	78.67	83.12	42.86	63.33
							Lrp8	31.58	43.66	0	0
							Lrrc16b	100	100	68.42	72.73
							Lrrtm1	76.16	86.955	44.005	38.885
							Lrtm1	74.6	80.33	48.24	42.86
							Lsm14b	68.52	85.29	39.47	21.88
							Macrod2	67.06	72.3367	32.1833	34.1333
							Mamstr	29.3267	40.5833	7.07333	0
							Map4k1	79.7575	79.78	39.755	27.0825
							Mdga1	76.875	84.165	28.8325	33.1125
							Mex3b	32.385	45.915	0	0
							Mrpl21	80	73.65	35.9	46.67
							Msh2	92	100	71.7	62.07
							Mybpc2	94.05	94.76	63.13	100
							Myh7b	86.84	100	41.94	55.56
							Myrip	81.08	81.58	30.77	45.45
							Nacad	93.75	100	47.83	0
							Nanos3	88	100	61.9	65
							Nap1l5	75.34	65.79	38.89	33.33
							Nckap5	85.29	90	30.77	42.86
							Nek2	60.38	70.83	40	17.86
							Nfatc2	44.19	21.69	0	0
							Ninj1	36.59	48.48	14.29	9.09
							Nkx6-2	90.63	88.57	60.87	54.05
							Nlgn2	34.21	16.13	1.85	0
							Nova2	27.27	45.83	0	0
							Nphp4	77.335	86.465	37.315	38.89
							Nsg1	46.6667	54.51	22.95	10.4167
							Ntn1	81.544	79.894	41.12	51.702
							Ntng2	52.35	47.9167	18.28	10
							Nwd1	100	94.12	81.82	64.29
							Nxph1	76.97	72.76	40.84	61.755
							Obscn	93.75	97.415	61.35	73.335
							Odf2	81.69	82.2	41.89	65.91
							Olig1	19.44	34.78	6.25	0
							Pcdh15	89.92	92.8033	43.37	45.0733
							Pcdha12	71.79	66.67	27.27	38.89
							Pcdhb2	72.9433	64.59	31.63	43.4633
							Pcsk4	90.565	84.715	48.37	46.15
							Pdap1	43.14	26.67	8	0
							Pdzrn4	54.2833	56.69	17.7867	28.1467
							Pex5l	63.64	53	3	0
							Phactr3	69.95	62.3233	31.6433	35.1867
							Phkg1	40	53.13	18	33.33
							Phyhipl	85	95.24	23.08	17.65
							Plcb2	85.78	71.355	39.7	41.445
							Plekhg5	86.73	90.415	59.26	54.305
							Plekho1	77.31	90.505	32.605	30.43
							Pms2	83.33	100	26.67	0
							Podxl2	66.455	65.44	19.585	25
							Polrmt	82.35	100	30.77	33.33
							Pphln1	63.955	77.53	34.845	49.33
							Prkag2	38.1	45.1	0	0
							Prox1	66.1233	70.5733	37.9267	32.2233
							Prpf4	28.57	26.87	0	0
							Prrt4	59.52	69.44	42.5	29.63
							Ptchd2	37.5	51.22	12.5	0
							Ptprm	83.33	89.19	70	56.76
							Pwp2	83.33	100	36.36	46.15
							Qrich2	100	100	66.67	68.42
							Qtrt1	80	81.48	53.33	33.33
							Rab3a	40	37.74	0	0
							Rbm19	66.615	78.61	25.75	55
							Rbm38	57.945	59.03	28.205	18.335
							Reep2	29.63	25	0	0
							Ret	71.43	76.6	34.78	52.17
							Rfx4	61.11	44.17	15.29	0
							Rfx8	65.5075	66.0675	32.5725	41.2875
							Rgma	45.205	77.225	0	0
							Rgs6	93.57	96.05	53.165	71.43
							Rimbp2	78.57	100	8	35.29
							Rnf144a	90	77.78	41.67	33.33
							Rnft2	67.5	90	15.52	36.36
							Rps6kl1	96.23	96.36	58.06	66.67
							Rtbdn	64.065	75.82	37.895	53.24
							Rtn1	72.91	76.305	25.1575	38.5625
							Ryr1	91.07	96.525	55.875	77.78
							Ryr2	84.75	78.95	59.21	41.18
							Sars2	70	100	18.18	0
							Schip1	93.18	100	50	66.67
							Scn8a	67.2329	58.4586	26.5829	16.7129
							Sema5b	92.885	87.61	61.07	58.73
							Sez6	60.78	70.14	33.33	25
							Sgta	82.22	86.96	56.25	41.67
							Shisa2	85.48	80.39	55.29	58.82
							Shisa6	79.66	77.06	46.92	63.49
							Slc1a2	32.39	50	9.6	18.18
							Slc22a17	88.37	63.16	22.73	0
							Slc25a25	80.13	76.3067	65.0733	66.6667
							Slc26a5	81.8567	83.0167	43.8333	46.1333
							Slc29a4	83.4067	85.03	54.0733	34.45
							Slc6a11	68.97	80	26.47	0
							Slc7a14	58.06	76.19	28	25
							Slc8a2	82.65	80.5375	43.3525	43.575
							Slit2	23.33	44.83	3.85	0
							Slitrk3	85.71	93.15	66.67	60
							Slmo1	75.835	88.84	30.225	84.375
							Smyd3	92.182	94.05	53.284	69.136
							Snord65	65.06	54.95	26.83	35.71
							Snrpa1	79.07	80.47	54.41	52.5
							Spire1	81.4	69.44	24.57	64.29
							St18	76.67	86.44	16	39.13
							St8sia2	96.61	100	74.46	61.54
							St8sia3	75	87.6	54.4	58.06
							Stox2	38.46	37.5	11.76	0
							Tcf4	81.464	82.166	28.58	47.846
							Timm22	72.73	55.56	10.53	20
							Tmem132e	64.86	52.81	14.47	15.79
							Tmem151b	27.5	33.33	6	0
							Tmem163	49.44	48.66	13.275	21.235
							Tmem179	100	100	84.85	54.84
							Tmem44	100	100	60	82.14
							Tmprss9	42.86	50	15.38	0
							Trerf1	84.21	83.12	42.48	40
							Trib2	15.63	38.3	0	0
							Trpc5	39.6433	60.6067	3.33333	0
							Ttbk1	63.6667	66.2333	27.5967	27.8567
							Ttc34	65.83	80	9.34	0
							Ttc7b	100	100	75	74.07
							Ush2a	69.57	63.49	23.81	0
							Vac14	87.45	92.46	37.62	62.528
							Vstm2l	100	100	58.62	56.52
							Vwa2	75.76	86.18	34	0
							Wdr4	80.715	91.025	47.565	47.06
							Wnt11	64.42	67.91	29.96	62.5
							Wscd1	51.43	61.11	39.13	25.58
							Acot11	0	0	19.0133	41.1767
							Adamts15	31.06	32.79	62.475	70
							Aldh1l1	13.21	15.2367	52.9467	31.9767
							Ano1	19.05	8	74.03	87.39
							Anxa11	32.955	34.625	78.46	82.355
							Anxa13	47.06	38.86	72.53	61.29
							Ar	0	5	36.14	0
							Arhgap24	30.165	26.3588	65.37	80.8825
							Arhgef10l	48.5836	44.3382	85.3309	87.3336
							Arhgef16	55.56	80.77	97.3	100
							Arhgef3	58.14	80	100	100
							Atp11a	67.27	64.29	95.12	100
							Atxn7l1	36.84	24.14	90.63	82.35
							Bmp2	29.17	39.13	73.68	100
							Calr3	59.74	41.96	92.19	85.53
							Cdc42ep4	33.83	30.3575	79.105	84.26
							Cnnm4	45.45	66.67	83.33	86.96
							Col17a1	48	47.83	81.48	100
							Deptor	9.21	3.61	50.11	0
							Dmd	76.0467	66.02	100	100
							Dpyd	55.17	54.55	90	100
							Duox1	2.445	0	30.45	30
							Duox2	62.9	56.28	82.5	100
							Ehd4	27.78	28.57	81.82	61.9
							Eml4	39.6567	45.0867	73.1067	72.85
							Engase	47.9067	60.4767	91.83	98.2467
							Esr1	80.56	65.03	98.44	100
							Fam63a	17.65	25	64.71	52.94
							Fam83g	17.07	27.19	68.3375	65.4575
							Fbxo6	29.7	33.955	66.985	66.55
							Fgfr2	38.78	29.81	66.1	50
							Fgfr3	84.62	61.11	100	100
							Fkbp5	41.38	25	76.27	73.68
							Foxn1	34.375	43.715	71.43	91.25
							Gata3	35.2033	17.9467	60.4967	56.1167
							Gpr39	29.6375	35.3625	74.685	60.96
							Gsn	6.715	7.2	71.61	31.275
							Hgfac	68.42	76	100	100
							Igsf11	54.465	38.16	87.145	88.795
							Klf3	24.52	31.916	74.056	95.556
							Lama3	64.15	54.1	96.55	100
							Lamc2	43.6671	32.12	81.7086	84.5
							Lgals3bp	45.14	30.28	76.375	73.805
							Lgals4	40.705	35.565	79.205	73.075
							Llgl2	38.884	44.094	84.176	84.816
							Lrrc8a	67.57	64.49	95.97	100
							Mafk	0	0	31.08	0
							Mecom	34.15	15.9833	77.5267	96.6667
							Mettl21a	15.79	12.79	48.31	71.88
							Mknk2	29.41	32.26	73.68	100
							Mx2	75	69.39	100	100
							Myo1c	59.205	51.125	81.51	86.84
							Nfkb1	75.68	33.33	100	100
							Npas2	41.67	24	68.09	61.54
							Otc	70.97	74.07	97.67	100
							Pak4	57.71	47.06	86.025	89.655
							Paqr6	16.25	13.336	81.538	82.5
							Pard3	72	59.09	100	100
							Parm1	50	40	88	100
							Pde4dip	16.1233	17.92	49.0233	58.0267
							Pik3c2b	69.23	42.86	100	100
							Plagl2	32.73	42.86	66.07	50
							Plch2	48.19	50.1267	87.09	98.4133
							Prlr	65.38	60	100	100
							Ptp4a2	37.835	40.8325	83.165	75
							Ptprf	37.145	25.93	85.185	83.93
							Pygb	63.64	51.02	90.8	100
							Qsox1	11.35	13.89	69.205	67.24
							Rab19	1.21833	0.138333	63.0183	0
							Rab27b	55.2275	37.3225	80.635	95.535
							Rer1	34.4833	20.7633	62.16	61.5367
							Ripply3	5.41	0	23.81	45
							Rnf186	48.8633	42.8833	91.71	92.8567
							Rxra	30.7367	33.11	65.2367	65.8167
							Sema4a	55.36	42.76	80.77	100
							Sgk1	39.72	25.17	73.4667	84.5167
							Shb	42.175	47.22	81.165	76.47
							Sik1	73.17	61.4	100	100
							Sipa1l3	35.71	11.11	81.48	100
							Ski	71.43	64.91	95.45	100
							Slc37a1	42.3571	56.0114	82.2543	82.0086
							Slc9a1	65	48.25	87.1	80
							Snx17	80	66.67	100	100
							Snx4	61.54	84.44	100	100
							Sphk2	48.84	35.29	67.92	68.29
							Tbx3	15.9086	6.76286	49.7714	57.4171
							Tcf7l2	50	59.62	95.83	100
							Tead3	21.525	20	73.66	52
							Tgm2	36.985	33.0225	81.85	88.385
							Tle3	27.9	18.5325	65.2075	64.7725
							Tmprss2	20.445	8.89	79.475	100
							Tnfaip8	65.12	68.25	100	100
							Tnrc18	63.3271	59.11	94.5414	100
							Tns3	56.63	55.905	89.235	97.915
							Tom1l2	37.5	19.18	88.57	100
							Tpk1	36.23	20.65	57.3	81.25
							Tpm3	14.63	8.16	61.54	44.44
							Trim2	47.485	44.54	78.46	88.395
							Ttll10	18.52	10.93	52.87	22.5
							Zbtb7a	22.72	43.1467	83.9517	82.9733
							Zfp36	19.51	6.67	39.39	43.9
							Zfp36l2	0	0	35.0971	0

## Sheet: Figure S1
Figure S1C					Figure S1D
	Genotype	OS (weeks)	Deceased (yes=1, no=0)				Pathology	PN	PRhetN	PRN
	PN	12	1			8 weeks	Adeno	100	97.5	41.25
	PN	17	1				Poorly Diff/NE	0	0	56.25
	PN	18	1				Squamous	0	2.5	2.5
	PN	18	1				Intestinal	0	0	0
	PN	26	1
	PN	30	1				Pathology	PRhet	PN	PRhetN	PRN
	PN	30	1			12 weeks	Adeno	100	95	83.75	67.83
	PN	37	1				Poorly Diff/NE	0	0	3.75	22.33
	PN	39	1				Squamous	0	0	2.5	4
	PRhetN	17	1				Intestinal	0	5	10	5.83
	PRhetN	17	1
	PRhetN	19	1				Pathology	PRhet	PR	PN	PRhetN	PRN
	PRhetN	32	1			16 weeks	Adeno	100	95	88.75	64.5833	26.25
	PRhetN	32	1				Poorly Diff/NE	0	0	0	8.58333	41.25
	PRN	8	1				Squamous	0	0	2.5	15.5833	28.75
	PRN	10	1				Intestinal	0	5	8.75	11.25	3.75
	PRN	11	1
	PRN	11	1				Pathology	PRhet	PRhetN	PRN
	PRN	12	1			20 weeks	Adeno	95	27.5	50
	PRN	12	1				Poorly Diff/NE	0	57.5	40
	PRN	13	1				Squamous	0	5	5
	PRN	13	1				Intestinal	5	10	5
	PRN	16	1
	PRN	16	1				Pathology	PRhet	PRhetN
	PRN	20	1			32 weeks	Adeno	95	27.5
	PRN	30	1				Poorly Diff/NE	0	57.5
							Squamous	0	5
							Intestinal	5	10

## Sheet: Figure S2
Figure S2A	Genotype	OS (weeks)	Deceased (yes=1, no=0)		Figure S2B	Pathology	2003 (19w)	1968 (21w)	2012 (24w)	2249 (26w)		Figure S2F	PNCre				PRNCre					Figure S2G	PNCre	PRNCre		Figure S2I	Pathology	PNCre	PRNCre		Figure S2J	Intact			Castrated
	P	48	0			Adeno	40	20	5	10			1	2	3	4	1	2	3	4			0.007	0.902			Adeno	51	1			Mean	SEM	N	Mean	SEM	N
	P	48	0			Poorly Diff/NE	10	30	40	85		Week 3	26.5328	28.6641	23.5832	44.3409	293.559	133.857	63.2796	102.129			0.008	1.101			Poorly Diff/NE	5	29		Week 2	1	0	5	1	0	6
	P	48	0			Squamous	20	40	15	5		Week 4	48.9076	69.6285	52.1858	67.8944	285.694	268.697	81.3907	191.471			0.084	2.789			Divergent	44	70		Week 3	9.98023	2.06841	5	6.6987	1.3721	6
	P	48	0			Intestinal	30	5	0	0		Week 5	113.322	113.324	74.6471	73.9045	490.107	283.396	189.588	272.888			0.074	1.257							Week 4	23.7311	2.59757	5	18.361	3.05472	6
	P	48	0			Sarcomatoid	0	5	40	0		Week 6	109.795	124.935	17.3482	10.5381	574.508	661.225	171.676	411.55			0.012	2.17
	PR	42	1																					1.441
	PR	45	1																					1.648
	PN	33	1																					3.649
	PN	44	1																					3.172
	PN	48	1																					2.252
	PRN	19	1																					1.452
	PRN	21	1																					0.914
	PRN	24	1																					3.409
	PRN	24	1																					1.014
	PRN	25	1																					0.691
	PRN	26	1																					2.612
																								1.122
																								2.255

## Sheet: Figure S3
	Figure S3D	Trp53 FPKM
		Adeno	Poor
		45.48	27.25
		62.54	43.55
		45.55	52.98
		48.47	18.23
		40.51	33.52
		40.56	58.1
			64.79
			79.35

[truncated: 4 more sheets: Figure S4, Figure S6, Figure S7, Figure S9]
